# Supplementary material for: The effect of using games in teaching conservation
Source: PeerJ. 2018 Apr 30;6:e4509. doi: 10.7717/peerj.4509 (PMC5936071; doi:10.7717/peerj.4509)
Supplement: Supplemental Information 11 [file peerj-06-4509-s011.zip]

Archive with 36 entries (27 files):
- Data submitted/
- Data submitted/.DS_Store
- __MACOSX/
- __MACOSX/Data submitted/
- __MACOSX/Data submitted/._.DS_Store
- Data submitted/Behaviour/
- Data submitted/Behaviour/Behaviour FINAL.csv
- __MACOSX/Data submitted/Behaviour/
- __MACOSX/Data submitted/Behaviour/._Behaviour FINAL.csv
- Data submitted/Behaviour/R analysis of behaviour FINAL.R
- __MACOSX/Data submitted/Behaviour/._R analysis of behaviour FINAL.R
- Data submitted/Learning/
- Data submitted/Learning/.DS_Store
- __MACOSX/Data submitted/Learning/
- __MACOSX/Data submitted/Learning/._.DS_Store
- Data submitted/Learning/Quiz scores combined.csv
- __MACOSX/Data submitted/Learning/._Quiz scores combined.csv
- Data submitted/Learning/R script learning all lessons FINAL.R
- __MACOSX/Data submitted/Learning/._R script learning all lessons FINAL.R
- Data submitted/Perception/
- Data submitted/Perception/.DS_Store
- __MACOSX/Data submitted/Perception/
- __MACOSX/Data submitted/Perception/._.DS_Store
- Data submitted/Perception/.Rapp.history
- Data submitted/Perception/Bondedness FINAL.csv
- __MACOSX/Data submitted/Perception/._Bondedness FINAL.csv
- Data submitted/Perception/Perception FINAL.csv
- __MACOSX/Data submitted/Perception/._Perception FINAL.csv
- Data submitted/Perception/R Analysis of intrinsic motivation.R
- __MACOSX/Data submitted/Perception/._R Analysis of intrinsic motivation.R
- Data submitted/Perception/R Analysis of perceptions bondedness.R
- __MACOSX/Data submitted/Perception/._R Analysis of perceptions bondedness.R
- Data submitted/Perception/R Analysis of perceptions personality and learning styles.R
- __MACOSX/Data submitted/Perception/._R Analysis of perceptions personality and learning styles.R
- Data submitted/Perception/R Analysis of perceptions.R
- __MACOSX/Data submitted/Perception/._R Analysis of perceptions.R
