# Supplementary material for: The effect of using games in teaching conservation
Source: PeerJ. 2018 Apr 30;6:e4509. doi: 10.7717/peerj.4509 (PMC5936071; doi:10.7717/peerj.4509)
Supplement: Supplemental Information 11 [file peerj-06-4509-s011.zip › Data submitted/Behaviour/Behaviour FINAL.csv]

S/No.	Actor	Lesson	Behaviour	Year	Course	Lesson type	Gender	Age	Teaching experience	Formal training in teaching	Duration	Rate	Rate1/0	E score
371	Af	R3a	Ans	2016	Panther	DI	F	3	Y	N	40	3	1	32
341	Af	GFC	Ans	2016	Panther	DI	F	3	Y	N	60	0	0	32
271	Af	AP1	Ans	2016	Panther	DI	F	3	Y	N	90	0	0	32
301	Af	BE2	Ans	2016	Panther	DI	F	3	Y	N	90	1.333333333	1	32
331	Af	CMR3	Ans	2016	Panther	DI	F	3	Y	N	120	0.5	1	32
351	Af	R1	Ans	2016	Panther	DI	F	3	Y	N	120	2.5	1	32
19	Da	Conservation genetics I	Ans	2015	Panther	DI	M	4	N	N	45	1.333333333	1	12
10	Da	CMR3	Ans	2015	Panther	DI	M	4	N	N	120	1	1	12
20	Eh	Conservation genetics I	Ans	2015	Panther	DI	M	3	N	N	45	1.333333333	1	17
11	Eh	CMR3	Ans	2015	Panther	DI	M	3	N	N	120	0.5	1	17
372	Ge	R3a	Ans	2016	Panther	DI	M	6	N	N	40	0	0	13
342	Ge	GFC	Ans	2016	Panther	DI	M	6	N	N	60	0	0	13
272	Ge	AP1	Ans	2016	Panther	DI	M	6	N	N	90	0	0	13
302	Ge	BE2	Ans	2016	Panther	DI	M	6	N	N	90	0	0	13
332	Ge	CMR3	Ans	2016	Panther	DI	M	6	N	N	120	0	0	13
352	Ge	R1	Ans	2016	Panther	DI	M	6	N	N	120	0.5	1	13
21	Ja	Conservation genetics I	Ans	2015	Panther	DI	F	6	Y	Y	45	1.333333333	1	19
12	Ja	CMR3	Ans	2015	Panther	DI	F	6	Y	Y	120	0	0	19
22	Ke	Conservation genetics I	Ans	2015	Panther	DI	M	4	N	N	45	0	0	20
13	Ke	CMR3	Ans	2015	Panther	DI	M	4	N	N	120	0	0	20
374	La	R3a	Ans	2016	Panther	DI	F	4	Y	Y	40	1.5	1	18
344	La	GFC	Ans	2016	Panther	DI	F	4	Y	Y	60	0	0	18
274	La	AP1	Ans	2016	Panther	DI	F	4	Y	Y	90	1.333333333	1	18
304	La	BE2	Ans	2016	Panther	DI	F	4	Y	Y	90	1.333333333	1	18
354	La	R1	Ans	2016	Panther	DI	F	4	Y	Y	120	0	0	18
334	La	CMR3	Ans	2016	Panther	DI	F	4	Y	Y	120	1.5	1	18
375	Li	R3a	Ans	2016	Panther	DI	M	3	N	N	40	1.5	1	23
345	Li	GFC	Ans	2016	Panther	DI	M	3	N	N	60	0	0	23
275	Li	AP1	Ans	2016	Panther	DI	M	3	N	N	90	0	0	23
305	Li	BE2	Ans	2016	Panther	DI	M	3	N	N	90	0	0	23
335	Li	CMR3	Ans	2016	Panther	DI	M	3	N	N	120	0	0	23
355	Li	R1	Ans	2016	Panther	DI	M	3	N	N	120	0	0	23
23	Lu	Conservation genetics I	Ans	2015	Panther	DI	F	4	Y	N	45	0	0	27
14	Lu	CMR3	Ans	2015	Panther	DI	F	4	Y	N	120	1	1	27
24	Ma	Conservation genetics I	Ans	2015	Panther	DI	F	4	N	N	45	0	0	24
15	Ma	CMR3	Ans	2015	Panther	DI	F	4	N	N	120	0	0	24
16	Na	CMR3	Ans	2015	Panther	DI	F	3	Y	N	120	0	0	22
26	Pa	Conservation genetics I	Ans	2015	Panther	DI	F	4	Y	N	45	1.333333333	1	11
17	Pa	CMR3	Ans	2015	Panther	DI	F	4	Y	N	120	0	0	11
377	Sa	R3a	Ans	2016	Panther	DI	F	5	Y	Y	40	3	1	18
347	Sa	GFC	Ans	2016	Panther	DI	F	5	Y	Y	60	0	0	18
277	Sa	AP1	Ans	2016	Panther	DI	F	5	Y	Y	90	1.333333333	1	18
307	Sa	BE2	Ans	2016	Panther	DI	F	5	Y	Y	90	4	1	18
337	Sa	CMR3	Ans	2016	Panther	DI	F	5	Y	Y	120	0.5	1	18
357	Sa	R1	Ans	2016	Panther	DI	F	5	Y	Y	120	1	1	18
378	Se	R3a	Ans	2016	Panther	DI	M	5	Y	N	40	1.5	1	29
348	Se	GFC	Ans	2016	Panther	DI	M	5	Y	N	60	0	0	29
278	Se	AP1	Ans	2016	Panther	DI	M	5	Y	N	90	0	0	29
308	Se	BE2	Ans	2016	Panther	DI	M	5	Y	N	90	0.666666667	1	29
358	Se	R1	Ans	2016	Panther	DI	M	5	Y	N	120	0	0	29
338	Se	CMR3	Ans	2016	Panther	DI	M	5	Y	N	120	1	1	29
27	Ta	Conservation genetics I	Ans	2015	Panther	DI	M	3	Y	N	45	0	0	23
379	Ta	R3a	Ans	2016	Panther	DI	M	3	Y	N	40	4.5	1	23
349	Ta	GFC	Ans	2016	Panther	DI	M	3	Y	N	60	0	0	23
279	Ta	AP1	Ans	2016	Panther	DI	M	3	Y	N	90	0.666666667	1	23
309	Ta	BE2	Ans	2016	Panther	DI	M	3	Y	N	90	3.333333333	1	23
18	Ta	CMR3	Ans	2015	Panther	DI	M	3	Y	N	120	0	0	23
339	Ta	CMR3	Ans	2016	Panther	DI	M	3	Y	N	120	0	0	23
359	Ta	R1	Ans	2016	Panther	DI	M	3	Y	N	120	3.5	1	23
380	Ug	R3a	Ans	2016	Panther	DI	M	4	N	N	40	0	0	19
350	Ug	GFC	Ans	2016	Panther	DI	M	4	N	N	60	0	0	19
280	Ug	AP1	Ans	2016	Panther	DI	M	4	N	N	90	0	0	19
310	Ug	BE2	Ans	2016	Panther	DI	M	4	N	N	90	0.666666667	1	19
360	Ug	R1	Ans	2016	Panther	DI	M	4	N	N	120	0.5	1	19
340	Ug	CMR3	Ans	2016	Panther	DI	M	4	N	N	120	2	1	19
1515	Ahm	BE1	Ans	2015	WCC	DI	M	4	N	N	42	0	0	13
1599	Ahm	Population management I	Ans	2015	WCC	DI	M	4	N	N	45	5.333333333	1	13
1578	Ahm	HWC 2	Ans	2015	WCC	DI	M	4	N	N	47	0	0	13
1558	Amr	HWC 1	Ans	2015	WCC	DI	M	4	N	N	36	0	0	19
1516	Amr	BE1	Ans	2015	WCC	DI	M	4	N	N	42	1.428571429	1	19
1621	Amr	Population management II	Ans	2015	WCC	DI	M	4	N	N	50	0	0	19
1601	Asr	Population management I	Ans	2015	WCC	DI	M	4	N	N	45	0	0	23
1580	Asr	HWC 2	Ans	2015	WCC	DI	M	4	N	N	47	0	0	23
1538	Asr	BE2	Ans	2015	WCC	DI	M	4	N	N	64	0	0	23
988	CA	BE2	Ans	2016	WCC	DI	F	6	Y	N	57	3.157894737	1	20
1090	CA	SPATEM 2	Ans	2016	WCC	DI	F	6	Y	N	81	2.222222222	1	20
1039	CA	SOCIAL 1	Ans	2016	WCC	DI	F	6	Y	N	82	4.390243902	1	20
1022	CA	CMR3	Ans	2016	WCC	DI	F	6	Y	N	100	0	0	20
972	DW	BE1	Ans	2016	WCC	DI	M	3	Y	Y	57	2.105263158	1	30
1040	DW	SOCIAL 1	Ans	2016	WCC	DI	M	3	Y	Y	82	0	0	30
1074	DW	SPATEM 1	Ans	2016	WCC	DI	M	3	Y	Y	100	0	0	30
1023	DW	CMR3	Ans	2016	WCC	DI	M	3	Y	Y	100	0	0	30
1560	Edm	HWC 1	Ans	2015	WCC	DI	M	6	Y	N	36	0	0	22
1602	Edm	Population management I	Ans	2015	WCC	DI	M	6	Y	N	45	4	1	22
1539	Edm	BE2	Ans	2015	WCC	DI	M	6	Y	N	64	0	0	22
990	EK	BE2	Ans	2016	WCC	DI	F	3	Y	N	57	0	0	9
1092	EK	SPATEM 2	Ans	2016	WCC	DI	F	3	Y	N	81	0.740740741	1	9
1041	EK	SOCIAL 1	Ans	2016	WCC	DI	F	3	Y	N	82	1.463414634	1	9
1024	EK	CMR3	Ans	2016	WCC	DI	F	3	Y	N	100	0	0	9
974	FI	BE1	Ans	2016	WCC	DI	F	3	N	N	57	7.368421053	1	21
1042	FI	SOCIAL 1	Ans	2016	WCC	DI	F	3	N	N	82	0	0	21
1025	FI	CMR3	Ans	2016	WCC	DI	F	3	N	N	100	0	0	21
1076	FI	SPATEM 1	Ans	2016	WCC	DI	F	3	N	N	100	0.6	1	21
992	GE	BE2	Ans	2016	WCC	DI	M	6	N	N	57	18.94736842	1	22
1060	GE	SOCIAL 2	Ans	2016	WCC	DI	M	6	N	N	87	8.275862069	1	22
1026	GE	CMR3	Ans	2016	WCC	DI	M	6	N	N	100	1.2	1	22
1077	GE	SPATEM 1	Ans	2016	WCC	DI	M	6	N	N	100	4.2	1	22
1519	Gil	BE1	Ans	2015	WCC	DI	M	5	N	N	42	0	0	23
1603	Gil	Population management I	Ans	2015	WCC	DI	M	5	N	N	45	0	0	23
1520	Gus	BE1	Ans	2015	WCC	DI	F	3	Y	N	42	0	0	24
1583	Gus	HWC 2	Ans	2015	WCC	DI	F	3	Y	N	47	0	0	24
1625	Gus	Population management II	Ans	2015	WCC	DI	F	3	Y	N	50	1.2	1	24
1563	Hak	HWC 1	Ans	2015	WCC	DI	M	4	Y	N	36	5	1	21
1521	Hak	BE1	Ans	2015	WCC	DI	M	4	Y	N	42	1.428571429	1	21
1626	Hak	Population management II	Ans	2015	WCC	DI	M	4	Y	N	50	0	0	21
976	IR	BE1	Ans	2016	WCC	DI	F	4	N	Y	57	5.263157895	1	28
1061	IR	SOCIAL 2	Ans	2016	WCC	DI	F	4	N	Y	87	0.689655172	1	28
1027	IR	CMR3	Ans	2016	WCC	DI	F	4	N	Y	100	0	0	28
1078	IR	SPATEM 1	Ans	2016	WCC	DI	F	4	N	Y	100	0.6	1	28
994	JA	BE2	Ans	2016	WCC	DI	F	6	Y	Y	57	0	0	17
1096	JA	SPATEM 2	Ans	2016	WCC	DI	F	6	Y	Y	81	0	0	17
1062	JA	SOCIAL 2	Ans	2016	WCC	DI	F	6	Y	Y	87	0	0	17
1028	JA	CMR3	Ans	2016	WCC	DI	F	6	Y	Y	100	0	0	17
978	KA	BE1	Ans	2016	WCC	DI	F	5	Y	N	57	1.052631579	1	19
1097	KA	SPATEM 2	Ans	2016	WCC	DI	F	5	Y	N	81	0.740740741	1	19
1063	KA	SOCIAL 2	Ans	2016	WCC	DI	F	5	Y	N	87	0	0	19
1029	KA	CMR3	Ans	2016	WCC	DI	F	5	Y	N	100	0.6	1	19
1564	Kas	HWC 1	Ans	2015	WCC	DI	F	2	N	N	36	1.666666667	1	29
1627	Kas	Population management II	Ans	2015	WCC	DI	F	2	N	N	50	1.2	1	29
1543	Kas	BE2	Ans	2015	WCC	DI	F	2	N	N	64	0	0	29
980	KE	BE1	Ans	2016	WCC	DI	M	4	N	N	57	7.368421053	1	11
1099	KE	SPATEM 2	Ans	2016	WCC	DI	M	4	N	N	81	5.185185185	1	11
1048	KE	SOCIAL 1	Ans	2016	WCC	DI	M	4	N	N	82	4.390243902	1	11
1031	KE	CMR3	Ans	2016	WCC	DI	M	4	N	N	100	0	0	11
1565	Lav	HWC 1	Ans	2015	WCC	DI	F	4	N	N	36	3.333333333	1	16
1628	Lav	Population management II	Ans	2015	WCC	DI	F	4	N	N	50	0	0	16
1544	Lav	BE2	Ans	2015	WCC	DI	F	4	N	N	64	0	0	16
998	LE	BE2	Ans	2016	WCC	DI	F	4	Y	N	57	20	1	30
1066	LE	SOCIAL 2	Ans	2016	WCC	DI	F	4	Y	N	87	4.137931034	1	30
1032	LE	CMR3	Ans	2016	WCC	DI	F	4	Y	N	100	0	0	30
1083	LE	SPATEM 1	Ans	2016	WCC	DI	F	4	Y	N	100	1.2	1	30
1524	Lee	BE1	Ans	2015	WCC	DI	F	3	Y	Y	42	0	0	11.5
1608	Lee	Population management I	Ans	2015	WCC	DI	F	3	Y	Y	45	8	1	11.5
1587	Lee	HWC 2	Ans	2015	WCC	DI	F	3	Y	Y	47	0	0	11.5
999	MA	BE2	Ans	2016	WCC	DI	F	4	N	N	57	3.157894737	1	16
1101	MA	SPATEM 2	Ans	2016	WCC	DI	F	4	N	N	81	0	0	16
1050	MA	SOCIAL 1	Ans	2016	WCC	DI	F	4	N	N	82	1.463414634	1	16
1033	MA	CMR3	Ans	2016	WCC	DI	F	4	N	N	100	0.6	1	16
1567	Mer	HWC 1	Ans	2015	WCC	DI	F	3	N	N	36	0	0	19.5
1525	Mer	BE1	Ans	2015	WCC	DI	F	3	N	N	42	0	0	19.5
1630	Mer	Population management II	Ans	2015	WCC	DI	F	3	N	N	50	0	0	19.5
1568	Mua	HWC 1	Ans	2015	WCC	DI	M	4	N	N	36	0	0	34
1526	Mua	BE1	Ans	2015	WCC	DI	M	4	N	N	42	0	0	34
1610	Mua	Population management I	Ans	2015	WCC	DI	M	4	N	N	45	0	0	34
983	NU	BE1	Ans	2016	WCC	DI	F	3	N	N	57	0	0	18
1051	NU	SOCIAL 1	Ans	2016	WCC	DI	F	3	N	N	82	0	0	18
1034	NU	CMR3	Ans	2016	WCC	DI	F	3	N	N	100	0	0	18
1085	NU	SPATEM 1	Ans	2016	WCC	DI	F	3	N	N	100	1.8	1	18
1527	Poa	BE1	Ans	2015	WCC	DI	F	6	Y	N	42	1.428571429	1	34
1590	Poa	HWC 2	Ans	2015	WCC	DI	F	6	Y	N	47	2.553191489	1	34
1632	Poa	Population management II	Ans	2015	WCC	DI	F	6	Y	N	50	1.2	1	34
1591	Pre	HWC 2	Ans	2015	WCC	DI	F	3	Y	N	47	0	0	19
1633	Pre	Population management II	Ans	2015	WCC	DI	F	3	Y	N	50	0	0	19
1549	Pre	BE2	Ans	2015	WCC	DI	F	3	Y	N	64	0	0	19
1571	Rai	HWC 1	Ans	2015	WCC	DI	M	4	Y	Y	36	0	0	24
1634	Rai	Population management II	Ans	2015	WCC	DI	M	4	Y	Y	50	2.4	1	24
1550	Rai	BE2	Ans	2015	WCC	DI	M	4	Y	Y	64	0	0	24
1530	Rav	BE1	Ans	2015	WCC	DI	F	5	Y	N	42	1.428571429	1	12
1614	Rav	Population management I	Ans	2015	WCC	DI	F	5	Y	N	45	6.666666667	1	12
1593	Rav	HWC 2	Ans	2015	WCC	DI	F	5	Y	N	47	1.276595745	1	12
984	RE	BE1	Ans	2016	WCC	DI	F	3	Y	N	57	3.157894737	1	26
1069	RE	SOCIAL 2	Ans	2016	WCC	DI	F	3	Y	N	87	0	0	26
1035	RE	CMR3	Ans	2016	WCC	DI	F	3	Y	N	100	0	0	26
1086	RE	SPATEM 1	Ans	2016	WCC	DI	F	3	Y	N	100	1.2	1	26
1002	SA	BE2	Ans	2016	WCC	DI	F	5	Y	Y	57	0	0	23
1053	SA	SOCIAL 1	Ans	2016	WCC	DI	F	5	Y	Y	82	0.731707317	1	23
1087	SA	SPATEM 1	Ans	2016	WCC	DI	F	5	Y	Y	100	0	0	23
1036	SA	CMR3	Ans	2016	WCC	DI	F	5	Y	Y	100	0	0	23
1573	She	HWC 1	Ans	2015	WCC	DI	F	3	Y	N	36	1.666666667	1	24
1615	She	Population management I	Ans	2015	WCC	DI	F	3	Y	N	45	8	1	24
1552	She	BE2	Ans	2015	WCC	DI	F	3	Y	N	64	0.9375	1	24
1003	SI	BE2	Ans	2016	WCC	DI	F	3	Y	Y	57	0	0	19
1105	SI	SPATEM 2	Ans	2016	WCC	DI	F	3	Y	Y	81	0	0	19
1071	SI	SOCIAL 2	Ans	2016	WCC	DI	F	3	Y	Y	87	0	0	19
1037	SI	CMR3	Ans	2016	WCC	DI	F	3	Y	Y	100	0	0	19
1574	Sit	HWC 1	Ans	2015	WCC	DI	F	3	N	N	36	3.333333333	1	16
1637	Sit	Population management II	Ans	2015	WCC	DI	F	3	N	N	50	1.2	1	16
1553	Sit	BE2	Ans	2015	WCC	DI	F	3	N	N	64	0	0	16
1575	Sri	HWC 1	Ans	2015	WCC	DI	M	4	N	N	36	1.666666667	1	25
1638	Sri	Population management II	Ans	2015	WCC	DI	M	4	N	N	50	2.4	1	25
1554	Sri	BE2	Ans	2015	WCC	DI	M	4	N	N	64	0	0	25
1576	Var	HWC 1	Ans	2015	WCC	DI	F	3	N	N	36	0	0	12
1618	Var	Population management I	Ans	2015	WCC	DI	F	3	N	N	45	0	0	12
1555	Var	BE2	Ans	2015	WCC	DI	F	3	N	N	64	0	0	12
987	WI	BE1	Ans	2016	WCC	DI	M	4	N	N	57	3.157894737	1	19
1106	WI	SPATEM 2	Ans	2016	WCC	DI	M	4	N	N	81	0	0	19
1072	WI	SOCIAL 2	Ans	2016	WCC	DI	M	4	N	N	87	0	0	19
1038	WI	CMR3	Ans	2016	WCC	DI	M	4	N	N	100	0	0	19
1619	Yon	Population management I	Ans	2015	WCC	DI	F	3	Y	N	45	5.333333333	1	32
1598	Yon	HWC 2	Ans	2015	WCC	DI	F	3	Y	N	47	1.276595745	1	32
1556	Yon	BE2	Ans	2015	WCC	DI	F	3	Y	N	64	0	0	32
381	Af	R3b	Ans	2016	Panther	Game	F	3	Y	N	120	1	1	32
361	Af	R2	Ans	2016	Panther	Game	F	3	Y	N	150	0	0	32
401	Af	Vegg	Ans	2016	Panther	Game	F	3	Y	N	150	1.2	1	32
46	Da	R2	Ans	2015	Panther	Game	M	4	N	N	70	4.285714286	1	12
37	Da	R1	Ans	2015	Panther	Game	M	4	N	N	120	3	1	12
47	Eh	R2	Ans	2015	Panther	Game	M	3	N	N	70	2.571428571	1	17
38	Eh	R1	Ans	2015	Panther	Game	M	3	N	N	120	0.5	1	17
382	Ge	R3b	Ans	2016	Panther	Game	M	6	N	N	120	0.5	1	13
362	Ge	R2	Ans	2016	Panther	Game	M	6	N	N	150	0	0	13
402	Ge	Vegg	Ans	2016	Panther	Game	M	6	N	N	150	0.4	1	13
48	Ja	R2	Ans	2015	Panther	Game	F	6	Y	Y	70	0	0	19
39	Ja	R1	Ans	2015	Panther	Game	F	6	Y	Y	120	0	0	19
49	Ke	R2	Ans	2015	Panther	Game	M	4	N	N	70	0	0	20
40	Ke	R1	Ans	2015	Panther	Game	M	4	N	N	120	0	0	20
384	La	R3b	Ans	2016	Panther	Game	F	4	Y	Y	120	2	1	18
364	La	R2	Ans	2016	Panther	Game	F	4	Y	Y	150	0.4	1	18
404	La	Vegg	Ans	2016	Panther	Game	F	4	Y	Y	150	0.8	1	18
385	Li	R3b	Ans	2016	Panther	Game	M	3	N	N	120	0	0	23
365	Li	R2	Ans	2016	Panther	Game	M	3	N	N	150	0	0	23
405	Li	Vegg	Ans	2016	Panther	Game	M	3	N	N	150	1.2	1	23
50	Lu	R2	Ans	2015	Panther	Game	F	4	Y	N	70	6.857142857	1	27
41	Lu	R1	Ans	2015	Panther	Game	F	4	Y	N	120	3	1	27
51	Ma	R2	Ans	2015	Panther	Game	F	4	N	N	70	0.857142857	1	24
42	Ma	R1	Ans	2015	Panther	Game	F	4	N	N	120	0.5	1	24
53	Pa	R2	Ans	2015	Panther	Game	F	4	Y	N	70	5.142857143	1	11
44	Pa	R1	Ans	2015	Panther	Game	F	4	Y	N	120	2	1	11
387	Sa	R3b	Ans	2016	Panther	Game	F	5	Y	Y	120	0	0	18
367	Sa	R2	Ans	2016	Panther	Game	F	5	Y	Y	150	0	0	18
407	Sa	Vegg	Ans	2016	Panther	Game	F	5	Y	Y	150	2	1	18
388	Se	R3b	Ans	2016	Panther	Game	M	5	Y	N	120	0.5	1	29
368	Se	R2	Ans	2016	Panther	Game	M	5	Y	N	150	0	0	29
408	Se	Vegg	Ans	2016	Panther	Game	M	5	Y	N	150	0.4	1	29
54	Ta	R2	Ans	2015	Panther	Game	M	3	Y	N	70	0.857142857	1	23
45	Ta	R1	Ans	2015	Panther	Game	M	3	Y	N	120	0	0	23
389	Ta	R3b	Ans	2016	Panther	Game	M	3	Y	N	120	0	0	23
409	Ta	Vegg	Ans	2016	Panther	Game	M	3	Y	N	150	0	0	23
369	Ta	R2	Ans	2016	Panther	Game	M	3	Y	N	150	0.4	1	23
390	Ug	R3b	Ans	2016	Panther	Game	M	4	N	N	120	0	0	19
370	Ug	R2	Ans	2016	Panther	Game	M	4	N	N	150	0	0	19
410	Ug	Vegg	Ans	2016	Panther	Game	M	4	N	N	150	0.8	1	19
1620	Ahm	Population management II	Ans	2015	WCC	Game	M	4	N	N	77	0	0	13
1600	Amr	Population management I	Ans	2015	WCC	Game	M	4	N	N	102	0	0	19
1622	Asr	Population management II	Ans	2015	WCC	Game	M	4	N	N	77	0	0	23
2257	CA	R2	Ans	2016	WCC	Game	F	6	Y	N	72	1.666666667	1	20
2241	CA	R1	Ans	2016	WCC	Game	F	6	Y	N	115	3.130434783	1	20
2258	DW	R2	Ans	2016	WCC	Game	M	3	Y	Y	72	1.666666667	1	30
2242	DW	R1	Ans	2016	WCC	Game	M	3	Y	Y	115	0.52173913	1	30
1623	Edm	Population management II	Ans	2015	WCC	Game	M	6	Y	N	77	0	0	22
2259	EK	R2	Ans	2016	WCC	Game	F	3	Y	N	72	0	0	9
2243	EK	R1	Ans	2016	WCC	Game	F	3	Y	N	115	1.043478261	1	9
2260	FI	R2	Ans	2016	WCC	Game	F	3	N	N	72	0.833333333	1	21
2244	FI	R1	Ans	2016	WCC	Game	F	3	N	N	115	0.52173913	1	21
2261	GE	R2	Ans	2016	WCC	Game	M	6	N	N	72	0.833333333	1	22
2245	GE	R1	Ans	2016	WCC	Game	M	6	N	N	115	1.043478261	1	22
1624	Gil	Population management II	Ans	2015	WCC	Game	M	5	N	N	77	0.779220779	1	23
1604	Gus	Population management I	Ans	2015	WCC	Game	F	3	Y	N	102	0	0	24
1605	Hak	Population management I	Ans	2015	WCC	Game	M	4	Y	N	102	0	0	21
2262	IR	R2	Ans	2016	WCC	Game	F	4	N	Y	72	0	0	28
2246	IR	R1	Ans	2016	WCC	Game	F	4	N	Y	115	0	0	28
2263	JA	R2	Ans	2016	WCC	Game	F	6	Y	Y	72	0	0	17
2247	JA	R1	Ans	2016	WCC	Game	F	6	Y	Y	115	0	0	17
2264	KA	R2	Ans	2016	WCC	Game	F	5	Y	N	72	0	0	19
2248	KA	R1	Ans	2016	WCC	Game	F	5	Y	N	115	0	0	19
1606	Kas	Population management I	Ans	2015	WCC	Game	F	2	N	N	102	0	0	29
2265	KE	R2	Ans	2016	WCC	Game	M	4	N	N	72	0	0	11
2249	KE	R1	Ans	2016	WCC	Game	M	4	N	N	115	0	0	11
1607	Lav	Population management I	Ans	2015	WCC	Game	F	4	N	N	102	0	0	16
2266	LE	R2	Ans	2016	WCC	Game	F	4	Y	N	72	0	0	30
2250	LE	R1	Ans	2016	WCC	Game	F	4	Y	N	115	1.043478261	1	30
1629	Lee	Population management II	Ans	2015	WCC	Game	F	3	Y	Y	77	3.116883117	1	11.5
2267	MA	R2	Ans	2016	WCC	Game	F	4	N	N	72	0	0	16
2251	MA	R1	Ans	2016	WCC	Game	F	4	N	N	115	0	0	16
1609	Mer	Population management I	Ans	2015	WCC	Game	F	3	N	N	102	0	0	19.5
1631	Mua	Population management II	Ans	2015	WCC	Game	M	4	N	N	77	0	0	34
2268	NU	R2	Ans	2016	WCC	Game	F	3	N	N	72	0	0	18
2252	NU	R1	Ans	2016	WCC	Game	F	3	N	N	115	0	0	18
1611	Poa	Population management I	Ans	2015	WCC	Game	F	6	Y	N	102	0	0	34
1612	Pre	Population management I	Ans	2015	WCC	Game	F	3	Y	N	102	0	0	19
1613	Rai	Population management I	Ans	2015	WCC	Game	M	4	Y	Y	102	0	0	24
1635	Rav	Population management II	Ans	2015	WCC	Game	F	5	Y	N	77	0.779220779	1	12
2269	RE	R2	Ans	2016	WCC	Game	F	3	Y	N	72	0	0	26
2253	RE	R1	Ans	2016	WCC	Game	F	3	Y	N	115	0	0	26
2270	SA	R2	Ans	2016	WCC	Game	F	5	Y	Y	72	0.833333333	1	23
2254	SA	R1	Ans	2016	WCC	Game	F	5	Y	Y	115	1.565217391	1	23
1636	She	Population management II	Ans	2015	WCC	Game	F	3	Y	N	77	1.558441558	1	24
2271	SI	R2	Ans	2016	WCC	Game	F	3	Y	Y	72	0	0	19
2255	SI	R1	Ans	2016	WCC	Game	F	3	Y	Y	115	0	0	19
1616	Sit	Population management I	Ans	2015	WCC	Game	F	3	N	N	102	0	0	16
1617	Sri	Population management I	Ans	2015	WCC	Game	M	4	N	N	102	0	0	25
1639	Var	Population management II	Ans	2015	WCC	Game	F	3	N	N	77	0.779220779	1	12
2272	WI	R2	Ans	2016	WCC	Game	M	4	N	N	72	0	0	19
2256	WI	R1	Ans	2016	WCC	Game	M	4	N	N	115	0	0	19
1640	Yon	Population management II	Ans	2015	WCC	Game	F	3	Y	N	77	0	0	32
281	Af	AP2	Ans	2016	Panther	Z.Game	F	3	Y	N	120	0	0	32
311	Af	CMR1	Ans	2016	Panther	Z.Game	F	3	Y	N	120	0	0	32
291	Af	BE1	Ans	2016	Panther	Z.Game	F	3	Y	N	120	1.5	1	32
391	Af	R4	Ans	2016	Panther	Z.Game	F	3	Y	N	135	0	0	32
321	Af	CMR2	Ans	2016	Panther	Z.Game	F	3	Y	N	150	0.4	1	32
28	Da	Conservation genetics II	Ans	2015	Panther	Z.Game	M	4	N	N	100	1.2	1	12
1	Da	CMR2	Ans	2015	Panther	Z.Game	M	4	N	N	110	2.727272727	1	12
29	Eh	Conservation genetics II	Ans	2015	Panther	Z.Game	M	3	N	N	100	0.6	1	17
2	Eh	CMR2	Ans	2015	Panther	Z.Game	M	3	N	N	110	1.636363636	1	17
282	Ge	AP2	Ans	2016	Panther	Z.Game	M	6	N	N	120	0	0	13
292	Ge	BE1	Ans	2016	Panther	Z.Game	M	6	N	N	120	0	0	13
312	Ge	CMR1	Ans	2016	Panther	Z.Game	M	6	N	N	120	0	0	13
392	Ge	R4	Ans	2016	Panther	Z.Game	M	6	N	N	135	0	0	13
322	Ge	CMR2	Ans	2016	Panther	Z.Game	M	6	N	N	150	0	0	13
30	Ja	Conservation genetics II	Ans	2015	Panther	Z.Game	F	6	Y	Y	100	0	0	19
3	Ja	CMR2	Ans	2015	Panther	Z.Game	F	6	Y	Y	110	0	0	19
31	Ke	Conservation genetics II	Ans	2015	Panther	Z.Game	M	4	N	N	100	0	0	20
4	Ke	CMR2	Ans	2015	Panther	Z.Game	M	4	N	N	110	0	0	20
284	La	AP2	Ans	2016	Panther	Z.Game	F	4	Y	Y	120	0	0	18
294	La	BE1	Ans	2016	Panther	Z.Game	F	4	Y	Y	120	0	0	18
314	La	CMR1	Ans	2016	Panther	Z.Game	F	4	Y	Y	120	3	1	18
394	La	R4	Ans	2016	Panther	Z.Game	F	4	Y	Y	135	0	0	18
324	La	CMR2	Ans	2016	Panther	Z.Game	F	4	Y	Y	150	0	0	18
285	Li	AP2	Ans	2016	Panther	Z.Game	M	3	N	N	120	0	0	23
295	Li	BE1	Ans	2016	Panther	Z.Game	M	3	N	N	120	0	0	23
315	Li	CMR1	Ans	2016	Panther	Z.Game	M	3	N	N	120	0	0	23
395	Li	R4	Ans	2016	Panther	Z.Game	M	3	N	N	135	0	0	23
325	Li	CMR2	Ans	2016	Panther	Z.Game	M	3	N	N	150	0	0	23
32	Lu	Conservation genetics II	Ans	2015	Panther	Z.Game	F	4	Y	N	100	0.6	1	27
5	Lu	CMR2	Ans	2015	Panther	Z.Game	F	4	Y	N	110	2.727272727	1	27
33	Ma	Conservation genetics II	Ans	2015	Panther	Z.Game	F	4	N	N	100	0.6	1	24
6	Ma	CMR2	Ans	2015	Panther	Z.Game	F	4	N	N	110	0.545454545	1	24
7	Na	CMR2	Ans	2015	Panther	Z.Game	F	3	Y	N	110	0	0	22
296	Na	BE1	Ans	2016	Panther	Z.Game	F	3	Y	N	120	0.5	1	22
35	Pa	Conservation genetics II	Ans	2015	Panther	Z.Game	F	4	Y	N	100	0.6	1	11
8	Pa	CMR2	Ans	2015	Panther	Z.Game	F	4	Y	N	110	1.636363636	1	11
287	Sa	AP2	Ans	2016	Panther	Z.Game	F	5	Y	Y	120	0	0	18
297	Sa	BE1	Ans	2016	Panther	Z.Game	F	5	Y	Y	120	0	0	18
317	Sa	CMR1	Ans	2016	Panther	Z.Game	F	5	Y	Y	120	1.5	1	18
397	Sa	R4	Ans	2016	Panther	Z.Game	F	5	Y	Y	135	0	0	18
327	Sa	CMR2	Ans	2016	Panther	Z.Game	F	5	Y	Y	150	0	0	18
288	Se	AP2	Ans	2016	Panther	Z.Game	M	5	Y	N	120	0	0	29
298	Se	BE1	Ans	2016	Panther	Z.Game	M	5	Y	N	120	0	0	29
318	Se	CMR1	Ans	2016	Panther	Z.Game	M	5	Y	N	120	1.5	1	29
398	Se	R4	Ans	2016	Panther	Z.Game	M	5	Y	N	135	0	0	29
328	Se	CMR2	Ans	2016	Panther	Z.Game	M	5	Y	N	150	0	0	29
36	Ta	Conservation genetics II	Ans	2015	Panther	Z.Game	M	3	Y	N	100	0	0	23
9	Ta	CMR2	Ans	2015	Panther	Z.Game	M	3	Y	N	110	0	0	23
289	Ta	AP2	Ans	2016	Panther	Z.Game	M	3	Y	N	120	0	0	23
299	Ta	BE1	Ans	2016	Panther	Z.Game	M	3	Y	N	120	0	0	23
319	Ta	CMR1	Ans	2016	Panther	Z.Game	M	3	Y	N	120	1.5	1	23
399	Ta	R4	Ans	2016	Panther	Z.Game	M	3	Y	N	135	0	0	23
329	Ta	CMR2	Ans	2016	Panther	Z.Game	M	3	Y	N	150	0	0	23
290	Ug	AP2	Ans	2016	Panther	Z.Game	M	4	N	N	120	0	0	19
300	Ug	BE1	Ans	2016	Panther	Z.Game	M	4	N	N	120	0	0	19
320	Ug	CMR1	Ans	2016	Panther	Z.Game	M	4	N	N	120	1	1	19
400	Ug	R4	Ans	2016	Panther	Z.Game	M	4	N	N	135	0	0	19
330	Ug	CMR2	Ans	2016	Panther	Z.Game	M	4	N	N	150	0	0	19
1536	Ahm	BE2	Ans	2015	WCC	Z.Game	M	4	N	N	126	0	0	13
1557	Ahm	HWC 1	Ans	2015	WCC	Z.Game	M	4	N	N	169	0	0	13
1537	Amr	BE2	Ans	2015	WCC	Z.Game	M	4	N	N	126	0	0	19
1579	Amr	HWC 2	Ans	2015	WCC	Z.Game	M	4	N	N	190	0.631578947	1	19
1517	Asr	BE1	Ans	2015	WCC	Z.Game	M	4	N	N	113	0	0	23
1559	Asr	HWC 1	Ans	2015	WCC	Z.Game	M	4	N	N	169	0	0	23
2225	CA	EXPDES 2	Ans	2016	WCC	Z.Game	F	6	Y	N	93	1.290322581	1	20
1005	CA	CMR2	Ans	2016	WCC	Z.Game	F	6	Y	N	107	0	0	20
2209	CA	EXPDES 1	Ans	2016	WCC	Z.Game	F	6	Y	N	119	0	0	20
1073	CA	SPATEM 1	Ans	2016	WCC	Z.Game	F	6	Y	N	156	0.769230769	1	20
971	CA	BE1	Ans	2016	WCC	Z.Game	F	6	Y	N	158	2.278481013	1	20
1056	CA	SOCIAL 2	Ans	2016	WCC	Z.Game	F	6	Y	N	161	4.099378882	1	20
2226	DW	EXPDES 2	Ans	2016	WCC	Z.Game	M	3	Y	Y	93	0	0	30
1006	DW	CMR2	Ans	2016	WCC	Z.Game	M	3	Y	Y	107	0	0	30
989	DW	BE2	Ans	2016	WCC	Z.Game	M	3	Y	Y	110	1.090909091	1	30
2210	DW	EXPDES 1	Ans	2016	WCC	Z.Game	M	3	Y	Y	119	0	0	30
1091	DW	SPATEM 2	Ans	2016	WCC	Z.Game	M	3	Y	Y	121	0	0	30
1057	DW	SOCIAL 2	Ans	2016	WCC	Z.Game	M	3	Y	Y	161	1.49068323	1	30
1518	Edm	BE1	Ans	2015	WCC	Z.Game	M	6	Y	N	113	0	0	22
1581	Edm	HWC 2	Ans	2015	WCC	Z.Game	M	6	Y	N	190	0	0	22
2227	EK	EXPDES 2	Ans	2016	WCC	Z.Game	F	3	Y	N	93	0.64516129	1	9
1007	EK	CMR2	Ans	2016	WCC	Z.Game	F	3	Y	N	107	0.560747664	1	9
2211	EK	EXPDES 1	Ans	2016	WCC	Z.Game	F	3	Y	N	119	0.504201681	1	9
1075	EK	SPATEM 1	Ans	2016	WCC	Z.Game	F	3	Y	N	156	0	0	9
973	EK	BE1	Ans	2016	WCC	Z.Game	F	3	Y	N	158	1.518987342	1	9
1058	EK	SOCIAL 2	Ans	2016	WCC	Z.Game	F	3	Y	N	161	2.236024845	1	9
2228	FI	EXPDES 2	Ans	2016	WCC	Z.Game	F	3	N	N	93	7.741935484	1	21
1008	FI	CMR2	Ans	2016	WCC	Z.Game	F	3	N	N	107	0.560747664	1	21
991	FI	BE2	Ans	2016	WCC	Z.Game	F	3	N	N	110	1.090909091	1	21
2212	FI	EXPDES 1	Ans	2016	WCC	Z.Game	F	3	N	N	119	1.008403361	1	21
1093	FI	SPATEM 2	Ans	2016	WCC	Z.Game	F	3	N	N	121	0	0	21
1059	FI	SOCIAL 2	Ans	2016	WCC	Z.Game	F	3	N	N	161	1.49068323	1	21
2229	GE	EXPDES 2	Ans	2016	WCC	Z.Game	M	6	N	N	93	0	0	22
1009	GE	CMR2	Ans	2016	WCC	Z.Game	M	6	N	N	107	0.560747664	1	22
1043	GE	SOCIAL 1	Ans	2016	WCC	Z.Game	M	6	N	N	116	3.620689655	1	22
2213	GE	EXPDES 1	Ans	2016	WCC	Z.Game	M	6	N	N	119	0	0	22
1094	GE	SPATEM 2	Ans	2016	WCC	Z.Game	M	6	N	N	121	0.991735537	1	22
975	GE	BE1	Ans	2016	WCC	Z.Game	M	6	N	N	158	4.17721519	1	22
1540	Gil	BE2	Ans	2015	WCC	Z.Game	M	5	N	N	126	0	0	23
1561	Gil	HWC 1	Ans	2015	WCC	Z.Game	M	5	N	N	169	0	0	23
1582	Gil	HWC 2	Ans	2015	WCC	Z.Game	M	5	N	N	190	0	0	23
1541	Gus	BE2	Ans	2015	WCC	Z.Game	F	3	Y	N	126	0	0	24
1562	Gus	HWC 1	Ans	2015	WCC	Z.Game	F	3	Y	N	169	0	0	24
1542	Hak	BE2	Ans	2015	WCC	Z.Game	M	4	Y	N	126	0	0	21
1584	Hak	HWC 2	Ans	2015	WCC	Z.Game	M	4	Y	N	190	0.315789474	1	21
2230	IR	EXPDES 2	Ans	2016	WCC	Z.Game	F	4	N	Y	93	0	0	28
1010	IR	CMR2	Ans	2016	WCC	Z.Game	F	4	N	Y	107	0	0	28
993	IR	BE2	Ans	2016	WCC	Z.Game	F	4	N	Y	110	1.090909091	1	28
1044	IR	SOCIAL 1	Ans	2016	WCC	Z.Game	F	4	N	Y	116	0.517241379	1	28
2214	IR	EXPDES 1	Ans	2016	WCC	Z.Game	F	4	N	Y	119	0	0	28
1095	IR	SPATEM 2	Ans	2016	WCC	Z.Game	F	4	N	Y	121	0.495867769	1	28
2231	JA	EXPDES 2	Ans	2016	WCC	Z.Game	F	6	Y	Y	93	0	0	17
1011	JA	CMR2	Ans	2016	WCC	Z.Game	F	6	Y	Y	107	0	0	17
1045	JA	SOCIAL 1	Ans	2016	WCC	Z.Game	F	6	Y	Y	116	2.068965517	1	17
2215	JA	EXPDES 1	Ans	2016	WCC	Z.Game	F	6	Y	Y	119	0	0	17
1079	JA	SPATEM 1	Ans	2016	WCC	Z.Game	F	6	Y	Y	156	0	0	17
977	JA	BE1	Ans	2016	WCC	Z.Game	F	6	Y	Y	158	1.139240506	1	17
2232	KA	EXPDES 2	Ans	2016	WCC	Z.Game	F	5	Y	N	93	0	0	19
1012	KA	CMR2	Ans	2016	WCC	Z.Game	F	5	Y	N	107	0	0	19
995	KA	BE2	Ans	2016	WCC	Z.Game	F	5	Y	N	110	2.181818182	1	19
1046	KA	SOCIAL 1	Ans	2016	WCC	Z.Game	F	5	Y	N	116	5.172413793	1	19
2216	KA	EXPDES 1	Ans	2016	WCC	Z.Game	F	5	Y	N	119	0	0	19
1080	KA	SPATEM 1	Ans	2016	WCC	Z.Game	F	5	Y	N	156	0.384615385	1	19
1522	Kas	BE1	Ans	2015	WCC	Z.Game	F	2	N	N	113	0	0	29
1064	Kas	SOCIAL 2	Ans	2016	WCC	Z.Game	F	2	N	N	161	1.118012422	1	29
1585	Kas	HWC 2	Ans	2015	WCC	Z.Game	F	2	N	N	190	0.631578947	1	29
2233	KE	EXPDES 2	Ans	2016	WCC	Z.Game	M	4	N	N	93	0	0	11
1014	KE	CMR2	Ans	2016	WCC	Z.Game	M	4	N	N	107	0	0	11
997	KE	BE2	Ans	2016	WCC	Z.Game	M	4	N	N	110	4.909090909	1	11
2217	KE	EXPDES 1	Ans	2016	WCC	Z.Game	M	4	N	N	119	0	0	11
1082	KE	SPATEM 1	Ans	2016	WCC	Z.Game	M	4	N	N	156	1.923076923	1	11
1065	KE	SOCIAL 2	Ans	2016	WCC	Z.Game	M	4	N	N	161	2.608695652	1	11
1523	Lav	BE1	Ans	2015	WCC	Z.Game	F	4	N	N	113	0	0	16
1586	Lav	HWC 2	Ans	2015	WCC	Z.Game	F	4	N	N	190	0.631578947	1	16
2234	LE	EXPDES 2	Ans	2016	WCC	Z.Game	F	4	Y	N	93	4.516129032	1	30
1015	LE	CMR2	Ans	2016	WCC	Z.Game	F	4	Y	N	107	0.560747664	1	30
1049	LE	SOCIAL 1	Ans	2016	WCC	Z.Game	F	4	Y	N	116	4.137931034	1	30
2218	LE	EXPDES 1	Ans	2016	WCC	Z.Game	F	4	Y	N	119	0	0	30
1100	LE	SPATEM 2	Ans	2016	WCC	Z.Game	F	4	Y	N	121	0.991735537	1	30
981	LE	BE1	Ans	2016	WCC	Z.Game	F	4	Y	N	158	3.417721519	1	30
1545	Lee	BE2	Ans	2015	WCC	Z.Game	F	3	Y	Y	126	0	0	11.5
1566	Lee	HWC 1	Ans	2015	WCC	Z.Game	F	3	Y	Y	169	0	0	11.5
2235	MA	EXPDES 2	Ans	2016	WCC	Z.Game	F	4	N	N	93	0	0	16
1016	MA	CMR2	Ans	2016	WCC	Z.Game	F	4	N	N	107	0	0	16
2219	MA	EXPDES 1	Ans	2016	WCC	Z.Game	F	4	N	N	119	0	0	16
1084	MA	SPATEM 1	Ans	2016	WCC	Z.Game	F	4	N	N	156	1.153846154	1	16
982	MA	BE1	Ans	2016	WCC	Z.Game	F	4	N	N	158	1.898734177	1	16
1067	MA	SOCIAL 2	Ans	2016	WCC	Z.Game	F	4	N	N	161	2.608695652	1	16
1546	Mer	BE2	Ans	2015	WCC	Z.Game	F	3	N	N	126	0	0	19.5
1588	Mer	HWC 2	Ans	2015	WCC	Z.Game	F	3	N	N	190	0	0	19.5
1547	Mua	BE2	Ans	2015	WCC	Z.Game	M	4	N	N	126	0	0	34
1589	Mua	HWC 2	Ans	2015	WCC	Z.Game	M	4	N	N	190	0	0	34
2236	NU	EXPDES 2	Ans	2016	WCC	Z.Game	F	3	N	N	93	0.64516129	1	18
1017	NU	CMR2	Ans	2016	WCC	Z.Game	F	3	N	N	107	0	0	18
1000	NU	BE2	Ans	2016	WCC	Z.Game	F	3	N	N	110	0.545454545	1	18
2220	NU	EXPDES 1	Ans	2016	WCC	Z.Game	F	3	N	N	119	0	0	18
1102	NU	SPATEM 2	Ans	2016	WCC	Z.Game	F	3	N	N	121	0	0	18
1068	NU	SOCIAL 2	Ans	2016	WCC	Z.Game	F	3	N	N	161	0	0	18
1548	Poa	BE2	Ans	2015	WCC	Z.Game	F	6	Y	N	126	0	0	34
1569	Poa	HWC 1	Ans	2015	WCC	Z.Game	F	6	Y	N	169	0	0	34
1528	Pre	BE1	Ans	2015	WCC	Z.Game	F	3	Y	N	113	0	0	19
1570	Pre	HWC 1	Ans	2015	WCC	Z.Game	F	3	Y	N	169	0	0	19
1529	Rai	BE1	Ans	2015	WCC	Z.Game	M	4	Y	Y	113	0	0	24
1592	Rai	HWC 2	Ans	2015	WCC	Z.Game	M	4	Y	Y	190	0	0	24
1551	Rav	BE2	Ans	2015	WCC	Z.Game	F	5	Y	N	126	0	0	12
1572	Rav	HWC 1	Ans	2015	WCC	Z.Game	F	5	Y	N	169	0	0	12
2237	RE	EXPDES 2	Ans	2016	WCC	Z.Game	F	3	Y	N	93	0.64516129	1	26
1018	RE	CMR2	Ans	2016	WCC	Z.Game	F	3	Y	N	107	0	0	26
1001	RE	BE2	Ans	2016	WCC	Z.Game	F	3	Y	N	110	2.181818182	1	26
1052	RE	SOCIAL 1	Ans	2016	WCC	Z.Game	F	3	Y	N	116	3.103448276	1	26
2221	RE	EXPDES 1	Ans	2016	WCC	Z.Game	F	3	Y	N	119	0	0	26
1103	RE	SPATEM 2	Ans	2016	WCC	Z.Game	F	3	Y	N	121	0.495867769	1	26
2238	SA	EXPDES 2	Ans	2016	WCC	Z.Game	F	5	Y	Y	93	0	0	23
1019	SA	CMR2	Ans	2016	WCC	Z.Game	F	5	Y	Y	107	0	0	23
2222	SA	EXPDES 1	Ans	2016	WCC	Z.Game	F	5	Y	Y	119	0	0	23
1104	SA	SPATEM 2	Ans	2016	WCC	Z.Game	F	5	Y	Y	121	0	0	23
985	SA	BE1	Ans	2016	WCC	Z.Game	F	5	Y	Y	158	0.759493671	1	23
1070	SA	SOCIAL 2	Ans	2016	WCC	Z.Game	F	5	Y	Y	161	0	0	23
1531	She	BE1	Ans	2015	WCC	Z.Game	F	3	Y	N	113	0	0	24
1594	She	HWC 2	Ans	2015	WCC	Z.Game	F	3	Y	N	190	0.947368421	1	24
2239	SI	EXPDES 2	Ans	2016	WCC	Z.Game	F	3	Y	Y	93	0	0	19
1020	SI	CMR2	Ans	2016	WCC	Z.Game	F	3	Y	Y	107	0.560747664	1	19
1054	SI	SOCIAL 1	Ans	2016	WCC	Z.Game	F	3	Y	Y	116	0	0	19
2223	SI	EXPDES 1	Ans	2016	WCC	Z.Game	F	3	Y	Y	119	1.008403361	1	19
1088	SI	SPATEM 1	Ans	2016	WCC	Z.Game	F	3	Y	Y	156	0.384615385	1	19
986	SI	BE1	Ans	2016	WCC	Z.Game	F	3	Y	Y	158	1.139240506	1	19
1532	Sit	BE1	Ans	2015	WCC	Z.Game	F	3	N	N	113	0	0	16
1595	Sit	HWC 2	Ans	2015	WCC	Z.Game	F	3	N	N	190	0.631578947	1	16
1533	Sri	BE1	Ans	2015	WCC	Z.Game	M	4	N	N	113	0	0	25
1596	Sri	HWC 2	Ans	2015	WCC	Z.Game	M	4	N	N	190	0.947368421	1	25
1534	Var	BE1	Ans	2015	WCC	Z.Game	F	3	N	N	113	0	0	12
1597	Var	HWC 2	Ans	2015	WCC	Z.Game	F	3	N	N	190	0	0	12
2240	WI	EXPDES 2	Ans	2016	WCC	Z.Game	M	4	N	N	93	0	0	19
1021	WI	CMR2	Ans	2016	WCC	Z.Game	M	4	N	N	107	0	0	19
1004	WI	BE2	Ans	2016	WCC	Z.Game	M	4	N	N	110	2.181818182	1	19
1055	WI	SOCIAL 1	Ans	2016	WCC	Z.Game	M	4	N	N	116	1.551724138	1	19
2224	WI	EXPDES 1	Ans	2016	WCC	Z.Game	M	4	N	N	119	0	0	19
1089	WI	SPATEM 1	Ans	2016	WCC	Z.Game	M	4	N	N	156	0.384615385	1	19
1535	Yon	BE1	Ans	2015	WCC	Z.Game	F	3	Y	N	113	0	0	32
1577	Yon	HWC 1	Ans	2015	WCC	Z.Game	F	3	Y	N	169	0	0	32
511	Af	R3a	Ask	2016	Panther	DI	F	3	Y	N	40	0	0	32
481	Af	GFC	Ask	2016	Panther	DI	F	3	Y	N	60	0	0	32
411	Af	AP1	Ask	2016	Panther	DI	F	3	Y	N	90	0.666666667	1	32
441	Af	BE2	Ask	2016	Panther	DI	F	3	Y	N	90	0.666666667	1	32
471	Af	CMR3	Ask	2016	Panther	DI	F	3	Y	N	120	0	0	32
491	Af	R1	Ask	2016	Panther	DI	F	3	Y	N	120	0	0	32
73	Da	Conservation genetics I	Ask	2015	Panther	DI	M	4	N	N	45	0	0	12
64	Da	CMR3	Ask	2015	Panther	DI	M	4	N	N	120	0	0	12
74	Eh	Conservation genetics I	Ask	2015	Panther	DI	M	3	N	N	45	4	1	17
65	Eh	CMR3	Ask	2015	Panther	DI	M	3	N	N	120	0.5	1	17
512	Ge	R3a	Ask	2016	Panther	DI	M	6	N	N	40	0	0	13
482	Ge	GFC	Ask	2016	Panther	DI	M	6	N	N	60	0	0	13
442	Ge	BE2	Ask	2016	Panther	DI	M	6	N	N	90	0	0	13
412	Ge	AP1	Ask	2016	Panther	DI	M	6	N	N	90	0.666666667	1	13
472	Ge	CMR3	Ask	2016	Panther	DI	M	6	N	N	120	0	0	13
492	Ge	R1	Ask	2016	Panther	DI	M	6	N	N	120	0.5	1	13
75	Ja	Conservation genetics I	Ask	2015	Panther	DI	F	6	Y	Y	45	0	0	19
66	Ja	CMR3	Ask	2015	Panther	DI	F	6	Y	Y	120	0	0	19
76	Ke	Conservation genetics I	Ask	2015	Panther	DI	M	4	N	N	45	0	0	20
67	Ke	CMR3	Ask	2015	Panther	DI	M	4	N	N	120	0	0	20
514	La	R3a	Ask	2016	Panther	DI	F	4	Y	Y	40	1.5	1	18
484	La	GFC	Ask	2016	Panther	DI	F	4	Y	Y	60	0	0	18
414	La	AP1	Ask	2016	Panther	DI	F	4	Y	Y	90	0	0	18
444	La	BE2	Ask	2016	Panther	DI	F	4	Y	Y	90	0	0	18
494	La	R1	Ask	2016	Panther	DI	F	4	Y	Y	120	0.5	1	18
474	La	CMR3	Ask	2016	Panther	DI	F	4	Y	Y	120	1	1	18
515	Li	R3a	Ask	2016	Panther	DI	M	3	N	N	40	0	0	23
485	Li	GFC	Ask	2016	Panther	DI	M	3	N	N	60	1	1	23
415	Li	AP1	Ask	2016	Panther	DI	M	3	N	N	90	0	0	23
445	Li	BE2	Ask	2016	Panther	DI	M	3	N	N	90	0	0	23
475	Li	CMR3	Ask	2016	Panther	DI	M	3	N	N	120	0	0	23
495	Li	R1	Ask	2016	Panther	DI	M	3	N	N	120	0	0	23
77	Lu	Conservation genetics I	Ask	2015	Panther	DI	F	4	Y	N	45	0	0	27
68	Lu	CMR3	Ask	2015	Panther	DI	F	4	Y	N	120	0	0	27
78	Ma	Conservation genetics I	Ask	2015	Panther	DI	F	4	N	N	45	2.666666667	1	24
69	Ma	CMR3	Ask	2015	Panther	DI	F	4	N	N	120	0	0	24
70	Na	CMR3	Ask	2015	Panther	DI	F	3	Y	N	120	0	0	22
80	Pa	Conservation genetics I	Ask	2015	Panther	DI	F	4	Y	N	45	4	1	11
71	Pa	CMR3	Ask	2015	Panther	DI	F	4	Y	N	120	0.5	1	11
517	Sa	R3a	Ask	2016	Panther	DI	F	5	Y	Y	40	0	0	18
487	Sa	GFC	Ask	2016	Panther	DI	F	5	Y	Y	60	2	1	18
447	Sa	BE2	Ask	2016	Panther	DI	F	5	Y	Y	90	0.666666667	1	18
417	Sa	AP1	Ask	2016	Panther	DI	F	5	Y	Y	90	1.333333333	1	18
477	Sa	CMR3	Ask	2016	Panther	DI	F	5	Y	Y	120	0.5	1	18
497	Sa	R1	Ask	2016	Panther	DI	F	5	Y	Y	120	0.5	1	18
518	Se	R3a	Ask	2016	Panther	DI	M	5	Y	N	40	3	1	29
488	Se	GFC	Ask	2016	Panther	DI	M	5	Y	N	60	2	1	29
418	Se	AP1	Ask	2016	Panther	DI	M	5	Y	N	90	0	0	29
448	Se	BE2	Ask	2016	Panther	DI	M	5	Y	N	90	0.666666667	1	29
478	Se	CMR3	Ask	2016	Panther	DI	M	5	Y	N	120	0.5	1	29
498	Se	R1	Ask	2016	Panther	DI	M	5	Y	N	120	0.5	1	29
81	Ta	Conservation genetics I	Ask	2015	Panther	DI	M	3	Y	N	45	0	0	23
519	Ta	R3a	Ask	2016	Panther	DI	M	3	Y	N	40	3	1	23
489	Ta	GFC	Ask	2016	Panther	DI	M	3	Y	N	60	1	1	23
419	Ta	AP1	Ask	2016	Panther	DI	M	3	Y	N	90	0	0	23
449	Ta	BE2	Ask	2016	Panther	DI	M	3	Y	N	90	1.333333333	1	23
72	Ta	CMR3	Ask	2015	Panther	DI	M	3	Y	N	120	0	0	23
499	Ta	R1	Ask	2016	Panther	DI	M	3	Y	N	120	0	0	23
479	Ta	CMR3	Ask	2016	Panther	DI	M	3	Y	N	120	0.5	1	23
520	Ug	R3a	Ask	2016	Panther	DI	M	4	N	N	40	0	0	19
490	Ug	GFC	Ask	2016	Panther	DI	M	4	N	N	60	1	1	19
450	Ug	BE2	Ask	2016	Panther	DI	M	4	N	N	90	0	0	19
420	Ug	AP1	Ask	2016	Panther	DI	M	4	N	N	90	1.333333333	1	19
500	Ug	R1	Ask	2016	Panther	DI	M	4	N	N	120	0	0	19
480	Ug	CMR3	Ask	2016	Panther	DI	M	4	N	N	120	0.5	1	19
1641	Ahm	BE1	Ask	2015	WCC	DI	M	4	N	N	42	0	0	13
1725	Ahm	Population management I	Ask	2015	WCC	DI	M	4	N	N	45	0	0	13
1704	Ahm	HWC 2	Ask	2015	WCC	DI	M	4	N	N	47	0	0	13
1684	Amr	HWC 1	Ask	2015	WCC	DI	M	4	N	N	36	0	0	19
1642	Amr	BE1	Ask	2015	WCC	DI	M	4	N	N	42	0	0	19
1747	Amr	Population management II	Ask	2015	WCC	DI	M	4	N	N	50	0	0	19
1727	Asr	Population management I	Ask	2015	WCC	DI	M	4	N	N	45	0	0	23
1706	Asr	HWC 2	Ask	2015	WCC	DI	M	4	N	N	47	0	0	23
1664	Asr	BE2	Ask	2015	WCC	DI	M	4	N	N	64	0	0	23
1124	CA	BE2	Ask	2016	WCC	DI	F	6	Y	N	57	3.157894737	1	20
1226	CA	SPATEM 2	Ask	2016	WCC	DI	F	6	Y	N	81	0	0	20
1175	CA	SOCIAL 1	Ask	2016	WCC	DI	F	6	Y	N	82	0.731707317	1	20
1158	CA	CMR3	Ask	2016	WCC	DI	F	6	Y	N	100	0	0	20
1108	DW	BE1	Ask	2016	WCC	DI	M	3	Y	Y	57	0	0	30
1176	DW	SOCIAL 1	Ask	2016	WCC	DI	M	3	Y	Y	82	0	0	30
1159	DW	CMR3	Ask	2016	WCC	DI	M	3	Y	Y	100	0.6	1	30
1210	DW	SPATEM 1	Ask	2016	WCC	DI	M	3	Y	Y	100	1.2	1	30
1686	Edm	HWC 1	Ask	2015	WCC	DI	M	6	Y	N	36	0	0	22
1728	Edm	Population management I	Ask	2015	WCC	DI	M	6	Y	N	45	0	0	22
1665	Edm	BE2	Ask	2015	WCC	DI	M	6	Y	N	64	0.9375	1	22
1126	EK	BE2	Ask	2016	WCC	DI	F	3	Y	N	57	1.052631579	1	9
1228	EK	SPATEM 2	Ask	2016	WCC	DI	F	3	Y	N	81	0	0	9
1177	EK	SOCIAL 1	Ask	2016	WCC	DI	F	3	Y	N	82	0	0	9
1160	EK	CMR3	Ask	2016	WCC	DI	F	3	Y	N	100	0.6	1	9
1110	FI	BE1	Ask	2016	WCC	DI	F	3	N	N	57	1.052631579	1	21
1178	FI	SOCIAL 1	Ask	2016	WCC	DI	F	3	N	N	82	0	0	21
1161	FI	CMR3	Ask	2016	WCC	DI	F	3	N	N	100	0.6	1	21
1212	FI	SPATEM 1	Ask	2016	WCC	DI	F	3	N	N	100	0.6	1	21
1128	GE	BE2	Ask	2016	WCC	DI	M	6	N	N	57	4.210526316	1	22
1196	GE	SOCIAL 2	Ask	2016	WCC	DI	M	6	N	N	87	0	0	22
1162	GE	CMR3	Ask	2016	WCC	DI	M	6	N	N	100	1.2	1	22
1213	GE	SPATEM 1	Ask	2016	WCC	DI	M	6	N	N	100	3	1	22
1645	Gil	BE1	Ask	2015	WCC	DI	M	5	N	N	42	2.857142857	1	23
1729	Gil	Population management I	Ask	2015	WCC	DI	M	5	N	N	45	0	0	23
1646	Gus	BE1	Ask	2015	WCC	DI	F	3	Y	N	42	0	0	24
1709	Gus	HWC 2	Ask	2015	WCC	DI	F	3	Y	N	47	0	0	24
1751	Gus	Population management II	Ask	2015	WCC	DI	F	3	Y	N	50	0	0	24
1689	Hak	HWC 1	Ask	2015	WCC	DI	M	4	Y	N	36	0	0	21
1647	Hak	BE1	Ask	2015	WCC	DI	M	4	Y	N	42	2.857142857	1	21
1752	Hak	Population management II	Ask	2015	WCC	DI	M	4	Y	N	50	0	0	21
1112	IR	BE1	Ask	2016	WCC	DI	F	4	N	Y	57	1.052631579	1	28
1197	IR	SOCIAL 2	Ask	2016	WCC	DI	F	4	N	Y	87	0	0	28
1163	IR	CMR3	Ask	2016	WCC	DI	F	4	N	Y	100	0.6	1	28
1214	IR	SPATEM 1	Ask	2016	WCC	DI	F	4	N	Y	100	3	1	28
1130	JA	BE2	Ask	2016	WCC	DI	F	6	Y	Y	57	0	0	17
1232	JA	SPATEM 2	Ask	2016	WCC	DI	F	6	Y	Y	81	0.740740741	1	17
1198	JA	SOCIAL 2	Ask	2016	WCC	DI	F	6	Y	Y	87	0	0	17
1164	JA	CMR3	Ask	2016	WCC	DI	F	6	Y	Y	100	0	0	17
1114	KA	BE1	Ask	2016	WCC	DI	F	5	Y	N	57	0	0	19
1233	KA	SPATEM 2	Ask	2016	WCC	DI	F	5	Y	N	81	0	0	19
1199	KA	SOCIAL 2	Ask	2016	WCC	DI	F	5	Y	N	87	0	0	19
1165	KA	CMR3	Ask	2016	WCC	DI	F	5	Y	N	100	0.6	1	19
1690	Kas	HWC 1	Ask	2015	WCC	DI	F	2	N	N	36	1.666666667	1	29
1753	Kas	Population management II	Ask	2015	WCC	DI	F	2	N	N	50	1.2	1	29
1669	Kas	BE2	Ask	2015	WCC	DI	F	2	N	N	64	0	0	29
1116	KE	BE1	Ask	2016	WCC	DI	M	4	N	N	57	0	0	11
1235	KE	SPATEM 2	Ask	2016	WCC	DI	M	4	N	N	81	0.740740741	1	11
1184	KE	SOCIAL 1	Ask	2016	WCC	DI	M	4	N	N	82	0	0	11
1167	KE	CMR3	Ask	2016	WCC	DI	M	4	N	N	100	0	0	11
1691	Lav	HWC 1	Ask	2015	WCC	DI	F	4	N	N	36	3.333333333	1	16
1754	Lav	Population management II	Ask	2015	WCC	DI	F	4	N	N	50	2.4	1	16
1670	Lav	BE2	Ask	2015	WCC	DI	F	4	N	N	64	1.875	1	16
1134	LE	BE2	Ask	2016	WCC	DI	F	4	Y	N	57	0	0	30
1202	LE	SOCIAL 2	Ask	2016	WCC	DI	F	4	Y	N	87	2.068965517	1	30
1168	LE	CMR3	Ask	2016	WCC	DI	F	4	Y	N	100	0.6	1	30
1219	LE	SPATEM 1	Ask	2016	WCC	DI	F	4	Y	N	100	3	1	30
1650	Lee	BE1	Ask	2015	WCC	DI	F	3	Y	Y	42	0	0	11.5
1734	Lee	Population management I	Ask	2015	WCC	DI	F	3	Y	Y	45	5.333333333	1	11.5
1713	Lee	HWC 2	Ask	2015	WCC	DI	F	3	Y	Y	47	2.553191489	1	11.5
1135	MA	BE2	Ask	2016	WCC	DI	F	4	N	N	57	0	0	16
1237	MA	SPATEM 2	Ask	2016	WCC	DI	F	4	N	N	81	0	0	16
1186	MA	SOCIAL 1	Ask	2016	WCC	DI	F	4	N	N	82	0	0	16
1169	MA	CMR3	Ask	2016	WCC	DI	F	4	N	N	100	1.2	1	16
1693	Mer	HWC 1	Ask	2015	WCC	DI	F	3	N	N	36	0	0	19.5
1651	Mer	BE1	Ask	2015	WCC	DI	F	3	N	N	42	0	0	19.5
1756	Mer	Population management II	Ask	2015	WCC	DI	F	3	N	N	50	0	0	19.5
1694	Mua	HWC 1	Ask	2015	WCC	DI	M	4	N	N	36	0	0	34
1652	Mua	BE1	Ask	2015	WCC	DI	M	4	N	N	42	0	0	34
1736	Mua	Population management I	Ask	2015	WCC	DI	M	4	N	N	45	0	0	34
1119	NU	BE1	Ask	2016	WCC	DI	F	3	N	N	57	0	0	18
1187	NU	SOCIAL 1	Ask	2016	WCC	DI	F	3	N	N	82	0	0	18
1170	NU	CMR3	Ask	2016	WCC	DI	F	3	N	N	100	0	0	18
1221	NU	SPATEM 1	Ask	2016	WCC	DI	F	3	N	N	100	1.8	1	18
1653	Poa	BE1	Ask	2015	WCC	DI	F	6	Y	N	42	1.428571429	1	34
1716	Poa	HWC 2	Ask	2015	WCC	DI	F	6	Y	N	47	2.553191489	1	34
1758	Poa	Population management II	Ask	2015	WCC	DI	F	6	Y	N	50	0	0	34
1717	Pre	HWC 2	Ask	2015	WCC	DI	F	3	Y	N	47	0	0	19
1759	Pre	Population management II	Ask	2015	WCC	DI	F	3	Y	N	50	0	0	19
1675	Pre	BE2	Ask	2015	WCC	DI	F	3	Y	N	64	0.9375	1	19
1697	Rai	HWC 1	Ask	2015	WCC	DI	M	4	Y	Y	36	0	0	24
1760	Rai	Population management II	Ask	2015	WCC	DI	M	4	Y	Y	50	1.2	1	24
1676	Rai	BE2	Ask	2015	WCC	DI	M	4	Y	Y	64	0	0	24
1656	Rav	BE1	Ask	2015	WCC	DI	F	5	Y	N	42	0	0	12
1740	Rav	Population management I	Ask	2015	WCC	DI	F	5	Y	N	45	1.333333333	1	12
1719	Rav	HWC 2	Ask	2015	WCC	DI	F	5	Y	N	47	2.553191489	1	12
1120	RE	BE1	Ask	2016	WCC	DI	F	3	Y	N	57	0	0	26
1205	RE	SOCIAL 2	Ask	2016	WCC	DI	F	3	Y	N	87	0	0	26
1222	RE	SPATEM 1	Ask	2016	WCC	DI	F	3	Y	N	100	0	0	26
1171	RE	CMR3	Ask	2016	WCC	DI	F	3	Y	N	100	0	0	26
1138	SA	BE2	Ask	2016	WCC	DI	F	5	Y	Y	57	0	0	23
1189	SA	SOCIAL 1	Ask	2016	WCC	DI	F	5	Y	Y	82	0	0	23
1223	SA	SPATEM 1	Ask	2016	WCC	DI	F	5	Y	Y	100	0	0	23
1172	SA	CMR3	Ask	2016	WCC	DI	F	5	Y	Y	100	0	0	23
1699	She	HWC 1	Ask	2015	WCC	DI	F	3	Y	N	36	0	0	24
1741	She	Population management I	Ask	2015	WCC	DI	F	3	Y	N	45	0	0	24
1678	She	BE2	Ask	2015	WCC	DI	F	3	Y	N	64	0.9375	1	24
1139	SI	BE2	Ask	2016	WCC	DI	F	3	Y	Y	57	0	0	19
1241	SI	SPATEM 2	Ask	2016	WCC	DI	F	3	Y	Y	81	0	0	19
1207	SI	SOCIAL 2	Ask	2016	WCC	DI	F	3	Y	Y	87	0	0	19
1173	SI	CMR3	Ask	2016	WCC	DI	F	3	Y	Y	100	0	0	19
1700	Sit	HWC 1	Ask	2015	WCC	DI	F	3	N	N	36	0	0	16
1763	Sit	Population management II	Ask	2015	WCC	DI	F	3	N	N	50	0	0	16
1679	Sit	BE2	Ask	2015	WCC	DI	F	3	N	N	64	0	0	16
1701	Sri	HWC 1	Ask	2015	WCC	DI	M	4	N	N	36	0	0	25
1764	Sri	Population management II	Ask	2015	WCC	DI	M	4	N	N	50	0	0	25
1680	Sri	BE2	Ask	2015	WCC	DI	M	4	N	N	64	0	0	25
1702	Var	HWC 1	Ask	2015	WCC	DI	F	3	N	N	36	1.666666667	1	12
1744	Var	Population management I	Ask	2015	WCC	DI	F	3	N	N	45	0	0	12
1681	Var	BE2	Ask	2015	WCC	DI	F	3	N	N	64	0	0	12
1123	WI	BE1	Ask	2016	WCC	DI	M	4	N	N	57	1.052631579	1	19
1242	WI	SPATEM 2	Ask	2016	WCC	DI	M	4	N	N	81	0	0	19
1208	WI	SOCIAL 2	Ask	2016	WCC	DI	M	4	N	N	87	0	0	19
1174	WI	CMR3	Ask	2016	WCC	DI	M	4	N	N	100	0.6	1	19
1745	Yon	Population management I	Ask	2015	WCC	DI	F	3	Y	N	45	5.333333333	1	32
1724	Yon	HWC 2	Ask	2015	WCC	DI	F	3	Y	N	47	0	0	32
1682	Yon	BE2	Ask	2015	WCC	DI	F	3	Y	N	64	2.8125	1	32
521	Af	R3b	Ask	2016	Panther	Game	F	3	Y	N	120	1.5	1	32
541	Af	Vegg	Ask	2016	Panther	Game	F	3	Y	N	150	0	0	32
501	Af	R2	Ask	2016	Panther	Game	F	3	Y	N	150	0.4	1	32
100	Da	R2	Ask	2015	Panther	Game	M	4	N	N	70	0	0	12
91	Da	R1	Ask	2015	Panther	Game	M	4	N	N	120	0	0	12
101	Eh	R2	Ask	2015	Panther	Game	M	3	N	N	70	0	0	17
92	Eh	R1	Ask	2015	Panther	Game	M	3	N	N	120	0	0	17
522	Ge	R3b	Ask	2016	Panther	Game	M	6	N	N	120	0	0	13
502	Ge	R2	Ask	2016	Panther	Game	M	6	N	N	150	0	0	13
542	Ge	Vegg	Ask	2016	Panther	Game	M	6	N	N	150	0.8	1	13
102	Ja	R2	Ask	2015	Panther	Game	F	6	Y	Y	70	0	0	19
93	Ja	R1	Ask	2015	Panther	Game	F	6	Y	Y	120	0	0	19
103	Ke	R2	Ask	2015	Panther	Game	M	4	N	N	70	0	0	20
94	Ke	R1	Ask	2015	Panther	Game	M	4	N	N	120	0	0	20
524	La	R3b	Ask	2016	Panther	Game	F	4	Y	Y	120	0.5	1	18
544	La	Vegg	Ask	2016	Panther	Game	F	4	Y	Y	150	0	0	18
504	La	R2	Ask	2016	Panther	Game	F	4	Y	Y	150	2.4	1	18
525	Li	R3b	Ask	2016	Panther	Game	M	3	N	N	120	0	0	23
545	Li	Vegg	Ask	2016	Panther	Game	M	3	N	N	150	0.4	1	23
505	Li	R2	Ask	2016	Panther	Game	M	3	N	N	150	0.8	1	23
104	Lu	R2	Ask	2015	Panther	Game	F	4	Y	N	70	0	0	27
95	Lu	R1	Ask	2015	Panther	Game	F	4	Y	N	120	0	0	27
105	Ma	R2	Ask	2015	Panther	Game	F	4	N	N	70	0	0	24
96	Ma	R1	Ask	2015	Panther	Game	F	4	N	N	120	0	0	24
107	Pa	R2	Ask	2015	Panther	Game	F	4	Y	N	70	0.857142857	1	11
98	Pa	R1	Ask	2015	Panther	Game	F	4	Y	N	120	0	0	11
527	Sa	R3b	Ask	2016	Panther	Game	F	5	Y	Y	120	1	1	18
547	Sa	Vegg	Ask	2016	Panther	Game	F	5	Y	Y	150	0.8	1	18
507	Sa	R2	Ask	2016	Panther	Game	F	5	Y	Y	150	1.2	1	18
528	Se	R3b	Ask	2016	Panther	Game	M	5	Y	N	120	1	1	29
548	Se	Vegg	Ask	2016	Panther	Game	M	5	Y	N	150	0	0	29
508	Se	R2	Ask	2016	Panther	Game	M	5	Y	N	150	1.2	1	29
108	Ta	R2	Ask	2015	Panther	Game	M	3	Y	N	70	0	0	23
99	Ta	R1	Ask	2015	Panther	Game	M	3	Y	N	120	0	0	23
529	Ta	R3b	Ask	2016	Panther	Game	M	3	Y	N	120	0.5	1	23
549	Ta	Vegg	Ask	2016	Panther	Game	M	3	Y	N	150	0	0	23
509	Ta	R2	Ask	2016	Panther	Game	M	3	Y	N	150	0.4	1	23
530	Ug	R3b	Ask	2016	Panther	Game	M	4	N	N	120	0.5	1	19
510	Ug	R2	Ask	2016	Panther	Game	M	4	N	N	150	0	0	19
550	Ug	Vegg	Ask	2016	Panther	Game	M	4	N	N	150	1.2	1	19
1746	Ahm	Population management II	Ask	2015	WCC	Game	M	4	N	N	77	0.779220779	1	13
1726	Amr	Population management I	Ask	2015	WCC	Game	M	4	N	N	102	0	0	19
1748	Asr	Population management II	Ask	2015	WCC	Game	M	4	N	N	77	0	0	23
2193	CA	R2	Ask	2016	WCC	Game	F	6	Y	N	72	0	0	20
2177	CA	R1	Ask	2016	WCC	Game	F	6	Y	N	115	0.52173913	1	20
2194	DW	R2	Ask	2016	WCC	Game	M	3	Y	Y	72	0.833333333	1	30
2178	DW	R1	Ask	2016	WCC	Game	M	3	Y	Y	115	1.565217391	1	30
1749	Edm	Population management II	Ask	2015	WCC	Game	M	6	Y	N	77	0.779220779	1	22
2195	EK	R2	Ask	2016	WCC	Game	F	3	Y	N	72	0	0	9
2179	EK	R1	Ask	2016	WCC	Game	F	3	Y	N	115	0	0	9
2196	FI	R2	Ask	2016	WCC	Game	F	3	N	N	72	0.833333333	1	21
2180	FI	R1	Ask	2016	WCC	Game	F	3	N	N	115	0	0	21
2197	GE	R2	Ask	2016	WCC	Game	M	6	N	N	72	0	0	22
2181	GE	R1	Ask	2016	WCC	Game	M	6	N	N	115	1.043478261	1	22
1750	Gil	Population management II	Ask	2015	WCC	Game	M	5	N	N	77	0	0	23
1730	Gus	Population management I	Ask	2015	WCC	Game	F	3	Y	N	102	0	0	24
1731	Hak	Population management I	Ask	2015	WCC	Game	M	4	Y	N	102	0	0	21
2198	IR	R2	Ask	2016	WCC	Game	F	4	N	Y	72	0	0	28
2182	IR	R1	Ask	2016	WCC	Game	F	4	N	Y	115	0	0	28
2199	JA	R2	Ask	2016	WCC	Game	F	6	Y	Y	72	0	0	17
2183	JA	R1	Ask	2016	WCC	Game	F	6	Y	Y	115	0	0	17
2200	KA	R2	Ask	2016	WCC	Game	F	5	Y	N	72	0	0	19
2184	KA	R1	Ask	2016	WCC	Game	F	5	Y	N	115	0	0	19
1732	Kas	Population management I	Ask	2015	WCC	Game	F	2	N	N	102	0	0	29
2201	KE	R2	Ask	2016	WCC	Game	M	4	N	N	72	0	0	11
2185	KE	R1	Ask	2016	WCC	Game	M	4	N	N	115	0	0	11
1733	Lav	Population management I	Ask	2015	WCC	Game	F	4	N	N	102	3.529411765	1	16
2202	LE	R2	Ask	2016	WCC	Game	F	4	Y	N	72	0	0	30
2186	LE	R1	Ask	2016	WCC	Game	F	4	Y	N	115	0	0	30
1755	Lee	Population management II	Ask	2015	WCC	Game	F	3	Y	Y	77	3.896103896	1	11.5
2203	MA	R2	Ask	2016	WCC	Game	F	4	N	N	72	0	0	16
2187	MA	R1	Ask	2016	WCC	Game	F	4	N	N	115	0	0	16
1735	Mer	Population management I	Ask	2015	WCC	Game	F	3	N	N	102	0	0	19.5
1757	Mua	Population management II	Ask	2015	WCC	Game	M	4	N	N	77	0	0	34
2204	NU	R2	Ask	2016	WCC	Game	F	3	N	N	72	0	0	18
2188	NU	R1	Ask	2016	WCC	Game	F	3	N	N	115	0	0	18
1737	Poa	Population management I	Ask	2015	WCC	Game	F	6	Y	N	102	0	0	34
1738	Pre	Population management I	Ask	2015	WCC	Game	F	3	Y	N	102	0.588235294	1	19
1739	Rai	Population management I	Ask	2015	WCC	Game	M	4	Y	Y	102	0	0	24
1761	Rav	Population management II	Ask	2015	WCC	Game	F	5	Y	N	77	2.337662338	1	12
2205	RE	R2	Ask	2016	WCC	Game	F	3	Y	N	72	0	0	26
2189	RE	R1	Ask	2016	WCC	Game	F	3	Y	N	115	0	0	26
2206	SA	R2	Ask	2016	WCC	Game	F	5	Y	Y	72	0	0	23
2190	SA	R1	Ask	2016	WCC	Game	F	5	Y	Y	115	0	0	23
1762	She	Population management II	Ask	2015	WCC	Game	F	3	Y	N	77	2.337662338	1	24
2207	SI	R2	Ask	2016	WCC	Game	F	3	Y	Y	72	0	0	19
2191	SI	R1	Ask	2016	WCC	Game	F	3	Y	Y	115	1.565217391	1	19
1742	Sit	Population management I	Ask	2015	WCC	Game	F	3	N	N	102	0.588235294	1	16
1743	Sri	Population management I	Ask	2015	WCC	Game	M	4	N	N	102	0.588235294	1	25
1765	Var	Population management II	Ask	2015	WCC	Game	F	3	N	N	77	0.779220779	1	12
2208	WI	R2	Ask	2016	WCC	Game	M	4	N	N	72	0	0	19
2192	WI	R1	Ask	2016	WCC	Game	M	4	N	N	115	1.565217391	1	19
1766	Yon	Population management II	Ask	2015	WCC	Game	F	3	Y	N	77	1.558441558	1	32
451	Af	CMR1	Ask	2016	Panther	Z.Game	F	3	Y	N	120	0.5	1	32
431	Af	BE1	Ask	2016	Panther	Z.Game	F	3	Y	N	120	1	1	32
421	Af	AP2	Ask	2016	Panther	Z.Game	F	3	Y	N	120	1.5	1	32
531	Af	R4	Ask	2016	Panther	Z.Game	F	3	Y	N	135	0	0	32
461	Af	CMR2	Ask	2016	Panther	Z.Game	F	3	Y	N	150	0	0	32
82	Da	Conservation genetics II	Ask	2015	Panther	Z.Game	M	4	N	N	100	0	0	12
55	Da	CMR2	Ask	2015	Panther	Z.Game	M	4	N	N	110	0	0	12
83	Eh	Conservation genetics II	Ask	2015	Panther	Z.Game	M	3	N	N	100	0	0	17
56	Eh	CMR2	Ask	2015	Panther	Z.Game	M	3	N	N	110	0	0	17
432	Ge	BE1	Ask	2016	Panther	Z.Game	M	6	N	N	120	0	0	13
452	Ge	CMR1	Ask	2016	Panther	Z.Game	M	6	N	N	120	0	0	13
422	Ge	AP2	Ask	2016	Panther	Z.Game	M	6	N	N	120	0.5	1	13
532	Ge	R4	Ask	2016	Panther	Z.Game	M	6	N	N	135	0	0	13
462	Ge	CMR2	Ask	2016	Panther	Z.Game	M	6	N	N	150	0	0	13
84	Ja	Conservation genetics II	Ask	2015	Panther	Z.Game	F	6	Y	Y	100	0	0	19
57	Ja	CMR2	Ask	2015	Panther	Z.Game	F	6	Y	Y	110	0	0	19
85	Ke	Conservation genetics II	Ask	2015	Panther	Z.Game	M	4	N	N	100	0	0	20
58	Ke	CMR2	Ask	2015	Panther	Z.Game	M	4	N	N	110	0	0	20
434	La	BE1	Ask	2016	Panther	Z.Game	F	4	Y	Y	120	0	0	18
424	La	AP2	Ask	2016	Panther	Z.Game	F	4	Y	Y	120	0.5	1	18
454	La	CMR1	Ask	2016	Panther	Z.Game	F	4	Y	Y	120	1	1	18
534	La	R4	Ask	2016	Panther	Z.Game	F	4	Y	Y	135	0	0	18
464	La	CMR2	Ask	2016	Panther	Z.Game	F	4	Y	Y	150	0.8	1	18
425	Li	AP2	Ask	2016	Panther	Z.Game	M	3	N	N	120	0	0	23
435	Li	BE1	Ask	2016	Panther	Z.Game	M	3	N	N	120	0	0	23
455	Li	CMR1	Ask	2016	Panther	Z.Game	M	3	N	N	120	0	0	23
535	Li	R4	Ask	2016	Panther	Z.Game	M	3	N	N	135	0	0	23
465	Li	CMR2	Ask	2016	Panther	Z.Game	M	3	N	N	150	0	0	23
86	Lu	Conservation genetics II	Ask	2015	Panther	Z.Game	F	4	Y	N	100	0	0	27
59	Lu	CMR2	Ask	2015	Panther	Z.Game	F	4	Y	N	110	0	0	27
87	Ma	Conservation genetics II	Ask	2015	Panther	Z.Game	F	4	N	N	100	0	0	24
60	Ma	CMR2	Ask	2015	Panther	Z.Game	F	4	N	N	110	0	0	24
61	Na	CMR2	Ask	2015	Panther	Z.Game	F	3	Y	N	110	0	0	22
436	Na	BE1	Ask	2016	Panther	Z.Game	F	3	Y	N	120	0	0	22
89	Pa	Conservation genetics II	Ask	2015	Panther	Z.Game	F	4	Y	N	100	0	0	11
62	Pa	CMR2	Ask	2015	Panther	Z.Game	F	4	Y	N	110	0	0	11
437	Sa	BE1	Ask	2016	Panther	Z.Game	F	5	Y	Y	120	0	0	18
457	Sa	CMR1	Ask	2016	Panther	Z.Game	F	5	Y	Y	120	0	0	18
427	Sa	AP2	Ask	2016	Panther	Z.Game	F	5	Y	Y	120	0.5	1	18
537	Sa	R4	Ask	2016	Panther	Z.Game	F	5	Y	Y	135	0.444444444	1	18
467	Sa	CMR2	Ask	2016	Panther	Z.Game	F	5	Y	Y	150	0	0	18
428	Se	AP2	Ask	2016	Panther	Z.Game	M	5	Y	N	120	0	0	29
458	Se	CMR1	Ask	2016	Panther	Z.Game	M	5	Y	N	120	0	0	29
438	Se	BE1	Ask	2016	Panther	Z.Game	M	5	Y	N	120	0.5	1	29
538	Se	R4	Ask	2016	Panther	Z.Game	M	5	Y	N	135	0	0	29
468	Se	CMR2	Ask	2016	Panther	Z.Game	M	5	Y	N	150	0	0	29
90	Ta	Conservation genetics II	Ask	2015	Panther	Z.Game	M	3	Y	N	100	0	0	23
63	Ta	CMR2	Ask	2015	Panther	Z.Game	M	3	Y	N	110	0	0	23
439	Ta	BE1	Ask	2016	Panther	Z.Game	M	3	Y	N	120	0	0	23
429	Ta	AP2	Ask	2016	Panther	Z.Game	M	3	Y	N	120	0.5	1	23
459	Ta	CMR1	Ask	2016	Panther	Z.Game	M	3	Y	N	120	1	1	23
539	Ta	R4	Ask	2016	Panther	Z.Game	M	3	Y	N	135	0	0	23
469	Ta	CMR2	Ask	2016	Panther	Z.Game	M	3	Y	N	150	0	0	23
430	Ug	AP2	Ask	2016	Panther	Z.Game	M	4	N	N	120	0	0	19
440	Ug	BE1	Ask	2016	Panther	Z.Game	M	4	N	N	120	0	0	19
460	Ug	CMR1	Ask	2016	Panther	Z.Game	M	4	N	N	120	1	1	19
540	Ug	R4	Ask	2016	Panther	Z.Game	M	4	N	N	135	0.888888889	1	19
470	Ug	CMR2	Ask	2016	Panther	Z.Game	M	4	N	N	150	0.4	1	19
1662	Ahm	BE2	Ask	2015	WCC	Z.Game	M	4	N	N	126	0.476190476	1	13
1683	Ahm	HWC 1	Ask	2015	WCC	Z.Game	M	4	N	N	169	0.710059172	1	13
1663	Amr	BE2	Ask	2015	WCC	Z.Game	M	4	N	N	126	0	0	19
1705	Amr	HWC 2	Ask	2015	WCC	Z.Game	M	4	N	N	190	0	0	19
1643	Asr	BE1	Ask	2015	WCC	Z.Game	M	4	N	N	113	0	0	23
1685	Asr	HWC 1	Ask	2015	WCC	Z.Game	M	4	N	N	169	0.710059172	1	23
2161	CA	EXPDES 2	Ask	2016	WCC	Z.Game	F	6	Y	N	93	0	0	20
1141	CA	CMR2	Ask	2016	WCC	Z.Game	F	6	Y	N	107	1.121495327	1	20
2145	CA	EXPDES 1	Ask	2016	WCC	Z.Game	F	6	Y	N	119	0	0	20
1209	CA	SPATEM 1	Ask	2016	WCC	Z.Game	F	6	Y	N	156	6.153846154	1	20
1107	CA	BE1	Ask	2016	WCC	Z.Game	F	6	Y	N	158	0	0	20
1192	CA	SOCIAL 2	Ask	2016	WCC	Z.Game	F	6	Y	N	161	0.745341615	1	20
2162	DW	EXPDES 2	Ask	2016	WCC	Z.Game	M	3	Y	Y	93	0	0	30
1142	DW	CMR2	Ask	2016	WCC	Z.Game	M	3	Y	Y	107	0.560747664	1	30
1125	DW	BE2	Ask	2016	WCC	Z.Game	M	3	Y	Y	110	0	0	30
2146	DW	EXPDES 1	Ask	2016	WCC	Z.Game	M	3	Y	Y	119	0	0	30
1227	DW	SPATEM 2	Ask	2016	WCC	Z.Game	M	3	Y	Y	121	1.487603306	1	30
1193	DW	SOCIAL 2	Ask	2016	WCC	Z.Game	M	3	Y	Y	161	0	0	30
1644	Edm	BE1	Ask	2015	WCC	Z.Game	M	6	Y	N	113	1.061946903	1	22
1707	Edm	HWC 2	Ask	2015	WCC	Z.Game	M	6	Y	N	190	0.631578947	1	22
2163	EK	EXPDES 2	Ask	2016	WCC	Z.Game	F	3	Y	N	93	0	0	9
1143	EK	CMR2	Ask	2016	WCC	Z.Game	F	3	Y	N	107	0	0	9
2147	EK	EXPDES 1	Ask	2016	WCC	Z.Game	F	3	Y	N	119	0	0	9
1211	EK	SPATEM 1	Ask	2016	WCC	Z.Game	F	3	Y	N	156	0	0	9
1109	EK	BE1	Ask	2016	WCC	Z.Game	F	3	Y	N	158	0	0	9
1194	EK	SOCIAL 2	Ask	2016	WCC	Z.Game	F	3	Y	N	161	0	0	9
2164	FI	EXPDES 2	Ask	2016	WCC	Z.Game	F	3	N	N	93	0	0	21
1144	FI	CMR2	Ask	2016	WCC	Z.Game	F	3	N	N	107	0.560747664	1	21
1127	FI	BE2	Ask	2016	WCC	Z.Game	F	3	N	N	110	0	0	21
2148	FI	EXPDES 1	Ask	2016	WCC	Z.Game	F	3	N	N	119	0	0	21
1229	FI	SPATEM 2	Ask	2016	WCC	Z.Game	F	3	N	N	121	1.487603306	1	21
1195	FI	SOCIAL 2	Ask	2016	WCC	Z.Game	F	3	N	N	161	0	0	21
2165	GE	EXPDES 2	Ask	2016	WCC	Z.Game	M	6	N	N	93	0	0	22
1145	GE	CMR2	Ask	2016	WCC	Z.Game	M	6	N	N	107	0	0	22
1179	GE	SOCIAL 1	Ask	2016	WCC	Z.Game	M	6	N	N	116	1.034482759	1	22
2149	GE	EXPDES 1	Ask	2016	WCC	Z.Game	M	6	N	N	119	2.016806723	1	22
1230	GE	SPATEM 2	Ask	2016	WCC	Z.Game	M	6	N	N	121	0.991735537	1	22
1111	GE	BE1	Ask	2016	WCC	Z.Game	M	6	N	N	158	0.379746835	1	22
1666	Gil	BE2	Ask	2015	WCC	Z.Game	M	5	N	N	126	0.952380952	1	23
1687	Gil	HWC 1	Ask	2015	WCC	Z.Game	M	5	N	N	169	2.840236686	1	23
1708	Gil	HWC 2	Ask	2015	WCC	Z.Game	M	5	N	N	190	0	0	23
1667	Gus	BE2	Ask	2015	WCC	Z.Game	F	3	Y	N	126	0	0	24
1688	Gus	HWC 1	Ask	2015	WCC	Z.Game	F	3	Y	N	169	0.355029586	1	24
1668	Hak	BE2	Ask	2015	WCC	Z.Game	M	4	Y	N	126	0.952380952	1	21
1710	Hak	HWC 2	Ask	2015	WCC	Z.Game	M	4	Y	N	190	0.947368421	1	21
2166	IR	EXPDES 2	Ask	2016	WCC	Z.Game	F	4	N	Y	93	0	0	28
1146	IR	CMR2	Ask	2016	WCC	Z.Game	F	4	N	Y	107	0	0	28
1129	IR	BE2	Ask	2016	WCC	Z.Game	F	4	N	Y	110	0.545454545	1	28
1180	IR	SOCIAL 1	Ask	2016	WCC	Z.Game	F	4	N	Y	116	0	0	28
2150	IR	EXPDES 1	Ask	2016	WCC	Z.Game	F	4	N	Y	119	0	0	28
1231	IR	SPATEM 2	Ask	2016	WCC	Z.Game	F	4	N	Y	121	2.479338843	1	28
2167	JA	EXPDES 2	Ask	2016	WCC	Z.Game	F	6	Y	Y	93	0	0	17
1147	JA	CMR2	Ask	2016	WCC	Z.Game	F	6	Y	Y	107	0	0	17
1181	JA	SOCIAL 1	Ask	2016	WCC	Z.Game	F	6	Y	Y	116	0	0	17
2151	JA	EXPDES 1	Ask	2016	WCC	Z.Game	F	6	Y	Y	119	0	0	17
1215	JA	SPATEM 1	Ask	2016	WCC	Z.Game	F	6	Y	Y	156	0	0	17
1113	JA	BE1	Ask	2016	WCC	Z.Game	F	6	Y	Y	158	0	0	17
2168	KA	EXPDES 2	Ask	2016	WCC	Z.Game	F	5	Y	N	93	0	0	19
1148	KA	CMR2	Ask	2016	WCC	Z.Game	F	5	Y	N	107	0	0	19
1131	KA	BE2	Ask	2016	WCC	Z.Game	F	5	Y	N	110	0	0	19
1182	KA	SOCIAL 1	Ask	2016	WCC	Z.Game	F	5	Y	N	116	0	0	19
2152	KA	EXPDES 1	Ask	2016	WCC	Z.Game	F	5	Y	N	119	0	0	19
1216	KA	SPATEM 1	Ask	2016	WCC	Z.Game	F	5	Y	N	156	0	0	19
1648	Kas	BE1	Ask	2015	WCC	Z.Game	F	2	N	N	113	0	0	29
1200	Kas	SOCIAL 2	Ask	2016	WCC	Z.Game	F	2	N	N	161	0.372670807	1	29
1711	Kas	HWC 2	Ask	2015	WCC	Z.Game	F	2	N	N	190	0.947368421	1	29
2169	KE	EXPDES 2	Ask	2016	WCC	Z.Game	M	4	N	N	93	0	0	11
1150	KE	CMR2	Ask	2016	WCC	Z.Game	M	4	N	N	107	1.121495327	1	11
1133	KE	BE2	Ask	2016	WCC	Z.Game	M	4	N	N	110	0.545454545	1	11
2153	KE	EXPDES 1	Ask	2016	WCC	Z.Game	M	4	N	N	119	0	0	11
1218	KE	SPATEM 1	Ask	2016	WCC	Z.Game	M	4	N	N	156	3.076923077	1	11
1201	KE	SOCIAL 2	Ask	2016	WCC	Z.Game	M	4	N	N	161	0	0	11
1649	Lav	BE1	Ask	2015	WCC	Z.Game	F	4	N	N	113	1.592920354	1	16
1712	Lav	HWC 2	Ask	2015	WCC	Z.Game	F	4	N	N	190	4.421052632	1	16
2170	LE	EXPDES 2	Ask	2016	WCC	Z.Game	F	4	Y	N	93	0	0	30
1151	LE	CMR2	Ask	2016	WCC	Z.Game	F	4	Y	N	107	0.560747664	1	30
1185	LE	SOCIAL 1	Ask	2016	WCC	Z.Game	F	4	Y	N	116	0	0	30
2154	LE	EXPDES 1	Ask	2016	WCC	Z.Game	F	4	Y	N	119	1.512605042	1	30
1236	LE	SPATEM 2	Ask	2016	WCC	Z.Game	F	4	Y	N	121	1.983471074	1	30
1117	LE	BE1	Ask	2016	WCC	Z.Game	F	4	Y	N	158	0	0	30
1671	Lee	BE2	Ask	2015	WCC	Z.Game	F	3	Y	Y	126	3.333333333	1	11.5
1692	Lee	HWC 1	Ask	2015	WCC	Z.Game	F	3	Y	Y	169	1.420118343	1	11.5
2171	MA	EXPDES 2	Ask	2016	WCC	Z.Game	F	4	N	N	93	0	0	16
1152	MA	CMR2	Ask	2016	WCC	Z.Game	F	4	N	N	107	0	0	16
2155	MA	EXPDES 1	Ask	2016	WCC	Z.Game	F	4	N	N	119	1.008403361	1	16
1220	MA	SPATEM 1	Ask	2016	WCC	Z.Game	F	4	N	N	156	0.769230769	1	16
1118	MA	BE1	Ask	2016	WCC	Z.Game	F	4	N	N	158	0	0	16
1203	MA	SOCIAL 2	Ask	2016	WCC	Z.Game	F	4	N	N	161	0.372670807	1	16
1672	Mer	BE2	Ask	2015	WCC	Z.Game	F	3	N	N	126	0	0	19.5
1714	Mer	HWC 2	Ask	2015	WCC	Z.Game	F	3	N	N	190	0.315789474	1	19.5
1673	Mua	BE2	Ask	2015	WCC	Z.Game	M	4	N	N	126	0	0	34
1715	Mua	HWC 2	Ask	2015	WCC	Z.Game	M	4	N	N	190	0	0	34
2172	NU	EXPDES 2	Ask	2016	WCC	Z.Game	F	3	N	N	93	0	0	18
1153	NU	CMR2	Ask	2016	WCC	Z.Game	F	3	N	N	107	0.560747664	1	18
1136	NU	BE2	Ask	2016	WCC	Z.Game	F	3	N	N	110	0	0	18
2156	NU	EXPDES 1	Ask	2016	WCC	Z.Game	F	3	N	N	119	0	0	18
1238	NU	SPATEM 2	Ask	2016	WCC	Z.Game	F	3	N	N	121	0	0	18
1204	NU	SOCIAL 2	Ask	2016	WCC	Z.Game	F	3	N	N	161	0	0	18
1674	Poa	BE2	Ask	2015	WCC	Z.Game	F	6	Y	N	126	2.380952381	1	34
1695	Poa	HWC 1	Ask	2015	WCC	Z.Game	F	6	Y	N	169	0.355029586	1	34
1654	Pre	BE1	Ask	2015	WCC	Z.Game	F	3	Y	N	113	5.840707965	1	19
1696	Pre	HWC 1	Ask	2015	WCC	Z.Game	F	3	Y	N	169	2.130177515	1	19
1655	Rai	BE1	Ask	2015	WCC	Z.Game	M	4	Y	Y	113	0	0	24
1718	Rai	HWC 2	Ask	2015	WCC	Z.Game	M	4	Y	Y	190	0	0	24
1677	Rav	BE2	Ask	2015	WCC	Z.Game	F	5	Y	N	126	1.904761905	1	12
1698	Rav	HWC 1	Ask	2015	WCC	Z.Game	F	5	Y	N	169	0.355029586	1	12
2173	RE	EXPDES 2	Ask	2016	WCC	Z.Game	F	3	Y	N	93	0	0	26
1154	RE	CMR2	Ask	2016	WCC	Z.Game	F	3	Y	N	107	0	0	26
1137	RE	BE2	Ask	2016	WCC	Z.Game	F	3	Y	N	110	0	0	26
1188	RE	SOCIAL 1	Ask	2016	WCC	Z.Game	F	3	Y	N	116	0	0	26
2157	RE	EXPDES 1	Ask	2016	WCC	Z.Game	F	3	Y	N	119	0.504201681	1	26
1239	RE	SPATEM 2	Ask	2016	WCC	Z.Game	F	3	Y	N	121	0.495867769	1	26
2174	SA	EXPDES 2	Ask	2016	WCC	Z.Game	F	5	Y	Y	93	0	0	23
1155	SA	CMR2	Ask	2016	WCC	Z.Game	F	5	Y	Y	107	0	0	23
2158	SA	EXPDES 1	Ask	2016	WCC	Z.Game	F	5	Y	Y	119	0	0	23
1240	SA	SPATEM 2	Ask	2016	WCC	Z.Game	F	5	Y	Y	121	0	0	23
1121	SA	BE1	Ask	2016	WCC	Z.Game	F	5	Y	Y	158	0	0	23
1206	SA	SOCIAL 2	Ask	2016	WCC	Z.Game	F	5	Y	Y	161	0	0	23
1657	She	BE1	Ask	2015	WCC	Z.Game	F	3	Y	N	113	2.654867257	1	24
1720	She	HWC 2	Ask	2015	WCC	Z.Game	F	3	Y	N	190	1.578947368	1	24
2175	SI	EXPDES 2	Ask	2016	WCC	Z.Game	F	3	Y	Y	93	0	0	19
1156	SI	CMR2	Ask	2016	WCC	Z.Game	F	3	Y	Y	107	0	0	19
1190	SI	SOCIAL 1	Ask	2016	WCC	Z.Game	F	3	Y	Y	116	0	0	19
2159	SI	EXPDES 1	Ask	2016	WCC	Z.Game	F	3	Y	Y	119	0	0	19
1224	SI	SPATEM 1	Ask	2016	WCC	Z.Game	F	3	Y	Y	156	0	0	19
1122	SI	BE1	Ask	2016	WCC	Z.Game	F	3	Y	Y	158	0	0	19
1658	Sit	BE1	Ask	2015	WCC	Z.Game	F	3	N	N	113	1.592920354	1	16
1721	Sit	HWC 2	Ask	2015	WCC	Z.Game	F	3	N	N	190	0	0	16
1659	Sri	BE1	Ask	2015	WCC	Z.Game	M	4	N	N	113	2.123893805	1	25
1722	Sri	HWC 2	Ask	2015	WCC	Z.Game	M	4	N	N	190	0.315789474	1	25
1660	Var	BE1	Ask	2015	WCC	Z.Game	F	3	N	N	113	1.592920354	1	12
1723	Var	HWC 2	Ask	2015	WCC	Z.Game	F	3	N	N	190	0.631578947	1	12
2176	WI	EXPDES 2	Ask	2016	WCC	Z.Game	M	4	N	N	93	0	0	19
1157	WI	CMR2	Ask	2016	WCC	Z.Game	M	4	N	N	107	0	0	19
1140	WI	BE2	Ask	2016	WCC	Z.Game	M	4	N	N	110	0	0	19
1191	WI	SOCIAL 1	Ask	2016	WCC	Z.Game	M	4	N	N	116	0.517241379	1	19
2160	WI	EXPDES 1	Ask	2016	WCC	Z.Game	M	4	N	N	119	0.504201681	1	19
1225	WI	SPATEM 1	Ask	2016	WCC	Z.Game	M	4	N	N	156	1.153846154	1	19
1661	Yon	BE1	Ask	2015	WCC	Z.Game	F	3	Y	N	113	4.778761062	1	32
1703	Yon	HWC 1	Ask	2015	WCC	Z.Game	F	3	Y	N	169	0	0	32
651	Af	R3a	Distracted	2016	Panther	DI	F	3	Y	N	40	0	0	32
621	Af	GFC	Distracted	2016	Panther	DI	F	3	Y	N	60	0	0	32
551	Af	AP1	Distracted	2016	Panther	DI	F	3	Y	N	90	0	0	32
581	Af	BE2	Distracted	2016	Panther	DI	F	3	Y	N	90	0	0	32
611	Af	CMR3	Distracted	2016	Panther	DI	F	3	Y	N	120	0	0	32
631	Af	R1	Distracted	2016	Panther	DI	F	3	Y	N	120	0	0	32
127	Da	Conservation genetics I	Distracted	2015	Panther	DI	M	4	N	N	45	2.666666667	1	12
118	Da	CMR3	Distracted	2015	Panther	DI	M	4	N	N	120	1	1	12
128	Eh	Conservation genetics I	Distracted	2015	Panther	DI	M	3	N	N	45	0	0	17
119	Eh	CMR3	Distracted	2015	Panther	DI	M	3	N	N	120	1	1	17
652	Ge	R3a	Distracted	2016	Panther	DI	M	6	N	N	40	0	0	13
622	Ge	GFC	Distracted	2016	Panther	DI	M	6	N	N	60	0	0	13
552	Ge	AP1	Distracted	2016	Panther	DI	M	6	N	N	90	0	0	13
582	Ge	BE2	Distracted	2016	Panther	DI	M	6	N	N	90	2	1	13
612	Ge	CMR3	Distracted	2016	Panther	DI	M	6	N	N	120	0	0	13
632	Ge	R1	Distracted	2016	Panther	DI	M	6	N	N	120	0	0	13
129	Ja	Conservation genetics I	Distracted	2015	Panther	DI	F	6	Y	Y	45	1.333333333	1	19
120	Ja	CMR3	Distracted	2015	Panther	DI	F	6	Y	Y	120	0	0	19
130	Ke	Conservation genetics I	Distracted	2015	Panther	DI	M	4	N	N	45	0	0	20
121	Ke	CMR3	Distracted	2015	Panther	DI	M	4	N	N	120	0	0	20
654	La	R3a	Distracted	2016	Panther	DI	F	4	Y	Y	40	1.5	1	18
624	La	GFC	Distracted	2016	Panther	DI	F	4	Y	Y	60	0	0	18
554	La	AP1	Distracted	2016	Panther	DI	F	4	Y	Y	90	0	0	18
584	La	BE2	Distracted	2016	Panther	DI	F	4	Y	Y	90	2	1	18
614	La	CMR3	Distracted	2016	Panther	DI	F	4	Y	Y	120	0	0	18
634	La	R1	Distracted	2016	Panther	DI	F	4	Y	Y	120	1	1	18
655	Li	R3a	Distracted	2016	Panther	DI	M	3	N	N	40	1.5	1	23
625	Li	GFC	Distracted	2016	Panther	DI	M	3	N	N	60	0	0	23
555	Li	AP1	Distracted	2016	Panther	DI	M	3	N	N	90	0	0	23
585	Li	BE2	Distracted	2016	Panther	DI	M	3	N	N	90	0	0	23
615	Li	CMR3	Distracted	2016	Panther	DI	M	3	N	N	120	0	0	23
635	Li	R1	Distracted	2016	Panther	DI	M	3	N	N	120	0	0	23
131	Lu	Conservation genetics I	Distracted	2015	Panther	DI	F	4	Y	N	45	2.666666667	1	27
122	Lu	CMR3	Distracted	2015	Panther	DI	F	4	Y	N	120	0	0	27
132	Ma	Conservation genetics I	Distracted	2015	Panther	DI	F	4	N	N	45	0	0	24
123	Ma	CMR3	Distracted	2015	Panther	DI	F	4	N	N	120	0	0	24
124	Na	CMR3	Distracted	2015	Panther	DI	F	3	Y	N	120	0	0	22
134	Pa	Conservation genetics I	Distracted	2015	Panther	DI	F	4	Y	N	45	0	0	11
125	Pa	CMR3	Distracted	2015	Panther	DI	F	4	Y	N	120	0	0	11
657	Sa	R3a	Distracted	2016	Panther	DI	F	5	Y	Y	40	0	0	18
627	Sa	GFC	Distracted	2016	Panther	DI	F	5	Y	Y	60	0	0	18
557	Sa	AP1	Distracted	2016	Panther	DI	F	5	Y	Y	90	0	0	18
587	Sa	BE2	Distracted	2016	Panther	DI	F	5	Y	Y	90	2	1	18
617	Sa	CMR3	Distracted	2016	Panther	DI	F	5	Y	Y	120	0	0	18
637	Sa	R1	Distracted	2016	Panther	DI	F	5	Y	Y	120	0	0	18
658	Se	R3a	Distracted	2016	Panther	DI	M	5	Y	N	40	1.5	1	29
628	Se	GFC	Distracted	2016	Panther	DI	M	5	Y	N	60	0	0	29
558	Se	AP1	Distracted	2016	Panther	DI	M	5	Y	N	90	2	1	29
588	Se	BE2	Distracted	2016	Panther	DI	M	5	Y	N	90	2	1	29
618	Se	CMR3	Distracted	2016	Panther	DI	M	5	Y	N	120	0	0	29
638	Se	R1	Distracted	2016	Panther	DI	M	5	Y	N	120	1.5	1	29
135	Ta	Conservation genetics I	Distracted	2015	Panther	DI	M	3	Y	N	45	2.666666667	1	23
659	Ta	R3a	Distracted	2016	Panther	DI	M	3	Y	N	40	0	0	23
629	Ta	GFC	Distracted	2016	Panther	DI	M	3	Y	N	60	1	1	23
559	Ta	AP1	Distracted	2016	Panther	DI	M	3	Y	N	90	0	0	23
589	Ta	BE2	Distracted	2016	Panther	DI	M	3	Y	N	90	1.333333333	1	23
619	Ta	CMR3	Distracted	2016	Panther	DI	M	3	Y	N	120	0.5	1	23
639	Ta	R1	Distracted	2016	Panther	DI	M	3	Y	N	120	0	0	23
126	Ta	CMR3	Distracted	2015	Panther	DI	M	3	Y	N	120	2	1	23
660	Ug	R3a	Distracted	2016	Panther	DI	M	4	N	N	40	0	0	19
630	Ug	GFC	Distracted	2016	Panther	DI	M	4	N	N	60	0	0	19
560	Ug	AP1	Distracted	2016	Panther	DI	M	4	N	N	90	0	0	19
590	Ug	BE2	Distracted	2016	Panther	DI	M	4	N	N	90	0	0	19
620	Ug	CMR3	Distracted	2016	Panther	DI	M	4	N	N	120	0	0	19
640	Ug	R1	Distracted	2016	Panther	DI	M	4	N	N	120	0	0	19
1767	Ahm	BE1	Distracted	2015	WCC	DI	M	4	N	N	42	0	0	13
1851	Ahm	Population management I	Distracted	2015	WCC	DI	M	4	N	N	45	0	0	13
1830	Ahm	HWC 2	Distracted	2015	WCC	DI	M	4	N	N	47	0	0	13
1810	Amr	HWC 1	Distracted	2015	WCC	DI	M	4	N	N	36	0	0	19
1768	Amr	BE1	Distracted	2015	WCC	DI	M	4	N	N	42	0	0	19
1873	Amr	Population management II	Distracted	2015	WCC	DI	M	4	N	N	50	0	0	19
1853	Asr	Population management I	Distracted	2015	WCC	DI	M	4	N	N	45	0	0	23
1832	Asr	HWC 2	Distracted	2015	WCC	DI	M	4	N	N	47	0	0	23
1790	Asr	BE2	Distracted	2015	WCC	DI	M	4	N	N	64	0.9375	1	23
1260	CA	BE2	Distracted	2016	WCC	DI	F	6	Y	N	57	1.052631579	1	20
1362	CA	SPATEM 2	Distracted	2016	WCC	DI	F	6	Y	N	81	1.481481481	1	20
1311	CA	SOCIAL 1	Distracted	2016	WCC	DI	F	6	Y	N	82	2.926829268	1	20
1294	CA	CMR3	Distracted	2016	WCC	DI	F	6	Y	N	100	0.6	1	20
1244	DW	BE1	Distracted	2016	WCC	DI	M	3	Y	Y	57	1.052631579	1	30
1312	DW	SOCIAL 1	Distracted	2016	WCC	DI	M	3	Y	Y	82	0	0	30
1346	DW	SPATEM 1	Distracted	2016	WCC	DI	M	3	Y	Y	100	0	0	30
1295	DW	CMR3	Distracted	2016	WCC	DI	M	3	Y	Y	100	0	0	30
1812	Edm	HWC 1	Distracted	2015	WCC	DI	M	6	Y	N	36	1.666666667	1	22
1854	Edm	Population management I	Distracted	2015	WCC	DI	M	6	Y	N	45	0	0	22
1791	Edm	BE2	Distracted	2015	WCC	DI	M	6	Y	N	64	0	0	22
1262	EK	BE2	Distracted	2016	WCC	DI	F	3	Y	N	57	3.157894737	1	9
1364	EK	SPATEM 2	Distracted	2016	WCC	DI	F	3	Y	N	81	1.481481481	1	9
1313	EK	SOCIAL 1	Distracted	2016	WCC	DI	F	3	Y	N	82	0	0	9
1296	EK	CMR3	Distracted	2016	WCC	DI	F	3	Y	N	100	0.6	1	9
1246	FI	BE1	Distracted	2016	WCC	DI	F	3	N	N	57	2.105263158	1	21
1314	FI	SOCIAL 1	Distracted	2016	WCC	DI	F	3	N	N	82	1.463414634	1	21
1348	FI	SPATEM 1	Distracted	2016	WCC	DI	F	3	N	N	100	0	0	21
1297	FI	CMR3	Distracted	2016	WCC	DI	F	3	N	N	100	1.8	1	21
1264	GE	BE2	Distracted	2016	WCC	DI	M	6	N	N	57	0	0	22
1332	GE	SOCIAL 2	Distracted	2016	WCC	DI	M	6	N	N	87	2.068965517	1	22
1349	GE	SPATEM 1	Distracted	2016	WCC	DI	M	6	N	N	100	1.8	1	22
1298	GE	CMR3	Distracted	2016	WCC	DI	M	6	N	N	100	0	0	22
1771	Gil	BE1	Distracted	2015	WCC	DI	M	5	N	N	42	0	0	23
1855	Gil	Population management I	Distracted	2015	WCC	DI	M	5	N	N	45	0	0	23
1772	Gus	BE1	Distracted	2015	WCC	DI	F	3	Y	N	42	0	0	24
1835	Gus	HWC 2	Distracted	2015	WCC	DI	F	3	Y	N	47	0	0	24
1877	Gus	Population management II	Distracted	2015	WCC	DI	F	3	Y	N	50	1.2	1	24
1815	Hak	HWC 1	Distracted	2015	WCC	DI	M	4	Y	N	36	1.666666667	1	21
1773	Hak	BE1	Distracted	2015	WCC	DI	M	4	Y	N	42	1.428571429	1	21
1878	Hak	Population management II	Distracted	2015	WCC	DI	M	4	Y	N	50	1.2	1	21
1248	IR	BE1	Distracted	2016	WCC	DI	F	4	N	Y	57	2.105263158	1	28
1333	IR	SOCIAL 2	Distracted	2016	WCC	DI	F	4	N	Y	87	2.068965517	1	28
1299	IR	CMR3	Distracted	2016	WCC	DI	F	4	N	Y	100	0	0	28
1350	IR	SPATEM 1	Distracted	2016	WCC	DI	F	4	N	Y	100	1.2	1	28
1266	JA	BE2	Distracted	2016	WCC	DI	F	6	Y	Y	57	3.157894737	1	17
1368	JA	SPATEM 2	Distracted	2016	WCC	DI	F	6	Y	Y	81	0	0	17
1334	JA	SOCIAL 2	Distracted	2016	WCC	DI	F	6	Y	Y	87	0	0	17
1300	JA	CMR3	Distracted	2016	WCC	DI	F	6	Y	Y	100	0	0	17
1250	KA	BE1	Distracted	2016	WCC	DI	F	5	Y	N	57	0	0	19
1369	KA	SPATEM 2	Distracted	2016	WCC	DI	F	5	Y	N	81	2.962962963	1	19
1335	KA	SOCIAL 2	Distracted	2016	WCC	DI	F	5	Y	N	87	0	0	19
1301	KA	CMR3	Distracted	2016	WCC	DI	F	5	Y	N	100	1.8	1	19
1816	Kas	HWC 1	Distracted	2015	WCC	DI	F	2	N	N	36	1.666666667	1	29
1879	Kas	Population management II	Distracted	2015	WCC	DI	F	2	N	N	50	0	0	29
1795	Kas	BE2	Distracted	2015	WCC	DI	F	2	N	N	64	0	0	29
1252	KE	BE1	Distracted	2016	WCC	DI	M	4	N	N	57	2.105263158	1	11
1371	KE	SPATEM 2	Distracted	2016	WCC	DI	M	4	N	N	81	2.222222222	1	11
1320	KE	SOCIAL 1	Distracted	2016	WCC	DI	M	4	N	N	82	0.731707317	1	11
1303	KE	CMR3	Distracted	2016	WCC	DI	M	4	N	N	100	0	0	11
1817	Lav	HWC 1	Distracted	2015	WCC	DI	F	4	N	N	36	0	0	16
1880	Lav	Population management II	Distracted	2015	WCC	DI	F	4	N	N	50	0	0	16
1796	Lav	BE2	Distracted	2015	WCC	DI	F	4	N	N	64	0	0	16
1270	LE	BE2	Distracted	2016	WCC	DI	F	4	Y	N	57	3.157894737	1	30
1338	LE	SOCIAL 2	Distracted	2016	WCC	DI	F	4	Y	N	87	1.379310345	1	30
1304	LE	CMR3	Distracted	2016	WCC	DI	F	4	Y	N	100	1.2	1	30
1355	LE	SPATEM 1	Distracted	2016	WCC	DI	F	4	Y	N	100	1.2	1	30
1776	Lee	BE1	Distracted	2015	WCC	DI	F	3	Y	Y	42	0	0	11.5
1860	Lee	Population management I	Distracted	2015	WCC	DI	F	3	Y	Y	45	0	0	11.5
1839	Lee	HWC 2	Distracted	2015	WCC	DI	F	3	Y	Y	47	0	0	11.5
1271	MA	BE2	Distracted	2016	WCC	DI	F	4	N	N	57	0	0	16
1373	MA	SPATEM 2	Distracted	2016	WCC	DI	F	4	N	N	81	0.740740741	1	16
1322	MA	SOCIAL 1	Distracted	2016	WCC	DI	F	4	N	N	82	1.463414634	1	16
1305	MA	CMR3	Distracted	2016	WCC	DI	F	4	N	N	100	0	0	16
1819	Mer	HWC 1	Distracted	2015	WCC	DI	F	3	N	N	36	0	0	19.5
1777	Mer	BE1	Distracted	2015	WCC	DI	F	3	N	N	42	2.857142857	1	19.5
1882	Mer	Population management II	Distracted	2015	WCC	DI	F	3	N	N	50	0	0	19.5
1820	Mua	HWC 1	Distracted	2015	WCC	DI	M	4	N	N	36	0	0	34
1778	Mua	BE1	Distracted	2015	WCC	DI	M	4	N	N	42	0	0	34
1862	Mua	Population management I	Distracted	2015	WCC	DI	M	4	N	N	45	0	0	34
1255	NU	BE1	Distracted	2016	WCC	DI	F	3	N	N	57	0	0	18
1323	NU	SOCIAL 1	Distracted	2016	WCC	DI	F	3	N	N	82	0	0	18
1357	NU	SPATEM 1	Distracted	2016	WCC	DI	F	3	N	N	100	0	0	18
1306	NU	CMR3	Distracted	2016	WCC	DI	F	3	N	N	100	1.8	1	18
1779	Poa	BE1	Distracted	2015	WCC	DI	F	6	Y	N	42	0	0	34
1842	Poa	HWC 2	Distracted	2015	WCC	DI	F	6	Y	N	47	0	0	34
1884	Poa	Population management II	Distracted	2015	WCC	DI	F	6	Y	N	50	0	0	34
1843	Pre	HWC 2	Distracted	2015	WCC	DI	F	3	Y	N	47	0	0	19
1885	Pre	Population management II	Distracted	2015	WCC	DI	F	3	Y	N	50	0	0	19
1801	Pre	BE2	Distracted	2015	WCC	DI	F	3	Y	N	64	1.875	1	19
1823	Rai	HWC 1	Distracted	2015	WCC	DI	M	4	Y	Y	36	0	0	24
1886	Rai	Population management II	Distracted	2015	WCC	DI	M	4	Y	Y	50	1.2	1	24
1802	Rai	BE2	Distracted	2015	WCC	DI	M	4	Y	Y	64	0	0	24
1782	Rav	BE1	Distracted	2015	WCC	DI	F	5	Y	N	42	0	0	12
1866	Rav	Population management I	Distracted	2015	WCC	DI	F	5	Y	N	45	1.333333333	1	12
1845	Rav	HWC 2	Distracted	2015	WCC	DI	F	5	Y	N	47	0	0	12
1256	RE	BE1	Distracted	2016	WCC	DI	F	3	Y	N	57	3.157894737	1	26
1341	RE	SOCIAL 2	Distracted	2016	WCC	DI	F	3	Y	N	87	2.068965517	1	26
1307	RE	CMR3	Distracted	2016	WCC	DI	F	3	Y	N	100	0	0	26
1358	RE	SPATEM 1	Distracted	2016	WCC	DI	F	3	Y	N	100	0.6	1	26
1274	SA	BE2	Distracted	2016	WCC	DI	F	5	Y	Y	57	2.105263158	1	23
1325	SA	SOCIAL 1	Distracted	2016	WCC	DI	F	5	Y	Y	82	0	0	23
1308	SA	CMR3	Distracted	2016	WCC	DI	F	5	Y	Y	100	1.8	1	23
1359	SA	SPATEM 1	Distracted	2016	WCC	DI	F	5	Y	Y	100	0.6	1	23
1825	She	HWC 1	Distracted	2015	WCC	DI	F	3	Y	N	36	0	0	24
1867	She	Population management I	Distracted	2015	WCC	DI	F	3	Y	N	45	1.333333333	1	24
1804	She	BE2	Distracted	2015	WCC	DI	F	3	Y	N	64	0	0	24
1275	SI	BE2	Distracted	2016	WCC	DI	F	3	Y	Y	57	0	0	19
1377	SI	SPATEM 2	Distracted	2016	WCC	DI	F	3	Y	Y	81	0	0	19
1343	SI	SOCIAL 2	Distracted	2016	WCC	DI	F	3	Y	Y	87	0	0	19
1309	SI	CMR3	Distracted	2016	WCC	DI	F	3	Y	Y	100	0	0	19
1826	Sit	HWC 1	Distracted	2015	WCC	DI	F	3	N	N	36	0	0	16
1889	Sit	Population management II	Distracted	2015	WCC	DI	F	3	N	N	50	0	0	16
1805	Sit	BE2	Distracted	2015	WCC	DI	F	3	N	N	64	0	0	16
1827	Sri	HWC 1	Distracted	2015	WCC	DI	M	4	N	N	36	3.333333333	1	25
1890	Sri	Population management II	Distracted	2015	WCC	DI	M	4	N	N	50	0	0	25
1806	Sri	BE2	Distracted	2015	WCC	DI	M	4	N	N	64	0	0	25
1828	Var	HWC 1	Distracted	2015	WCC	DI	F	3	N	N	36	0	0	12
1870	Var	Population management I	Distracted	2015	WCC	DI	F	3	N	N	45	1.333333333	1	12
1807	Var	BE2	Distracted	2015	WCC	DI	F	3	N	N	64	0	0	12
1259	WI	BE1	Distracted	2016	WCC	DI	M	4	N	N	57	0	0	19
1378	WI	SPATEM 2	Distracted	2016	WCC	DI	M	4	N	N	81	1.481481481	1	19
1344	WI	SOCIAL 2	Distracted	2016	WCC	DI	M	4	N	N	87	2.068965517	1	19
1310	WI	CMR3	Distracted	2016	WCC	DI	M	4	N	N	100	1.2	1	19
1871	Yon	Population management I	Distracted	2015	WCC	DI	F	3	Y	N	45	0	0	32
1850	Yon	HWC 2	Distracted	2015	WCC	DI	F	3	Y	N	47	0	0	32
1808	Yon	BE2	Distracted	2015	WCC	DI	F	3	Y	N	64	0	0	32
661	Af	R3b	Distracted	2016	Panther	Game	F	3	Y	N	120	0	0	32
641	Af	R2	Distracted	2016	Panther	Game	F	3	Y	N	150	0	0	32
681	Af	Vegg	Distracted	2016	Panther	Game	F	3	Y	N	150	0	0	32
154	Da	R2	Distracted	2015	Panther	Game	M	4	N	N	70	0	0	12
145	Da	R1	Distracted	2015	Panther	Game	M	4	N	N	120	1.5	1	12
155	Eh	R2	Distracted	2015	Panther	Game	M	3	N	N	70	0	0	17
146	Eh	R1	Distracted	2015	Panther	Game	M	3	N	N	120	0	0	17
662	Ge	R3b	Distracted	2016	Panther	Game	M	6	N	N	120	0	0	13
642	Ge	R2	Distracted	2016	Panther	Game	M	6	N	N	150	0	0	13
682	Ge	Vegg	Distracted	2016	Panther	Game	M	6	N	N	150	0	0	13
156	Ja	R2	Distracted	2015	Panther	Game	F	6	Y	Y	70	0	0	19
147	Ja	R1	Distracted	2015	Panther	Game	F	6	Y	Y	120	0	0	19
157	Ke	R2	Distracted	2015	Panther	Game	M	4	N	N	70	0	0	20
148	Ke	R1	Distracted	2015	Panther	Game	M	4	N	N	120	1	1	20
664	La	R3b	Distracted	2016	Panther	Game	F	4	Y	Y	120	0	0	18
644	La	R2	Distracted	2016	Panther	Game	F	4	Y	Y	150	0	0	18
684	La	Vegg	Distracted	2016	Panther	Game	F	4	Y	Y	150	0	0	18
665	Li	R3b	Distracted	2016	Panther	Game	M	3	N	N	120	0	0	23
645	Li	R2	Distracted	2016	Panther	Game	M	3	N	N	150	0	0	23
685	Li	Vegg	Distracted	2016	Panther	Game	M	3	N	N	150	0	0	23
158	Lu	R2	Distracted	2015	Panther	Game	F	4	Y	N	70	0	0	27
149	Lu	R1	Distracted	2015	Panther	Game	F	4	Y	N	120	0	0	27
159	Ma	R2	Distracted	2015	Panther	Game	F	4	N	N	70	0.857142857	1	24
150	Ma	R1	Distracted	2015	Panther	Game	F	4	N	N	120	0	0	24
161	Pa	R2	Distracted	2015	Panther	Game	F	4	Y	N	70	0.857142857	1	11
152	Pa	R1	Distracted	2015	Panther	Game	F	4	Y	N	120	0	0	11
667	Sa	R3b	Distracted	2016	Panther	Game	F	5	Y	Y	120	0	0	18
647	Sa	R2	Distracted	2016	Panther	Game	F	5	Y	Y	150	0	0	18
687	Sa	Vegg	Distracted	2016	Panther	Game	F	5	Y	Y	150	0	0	18
668	Se	R3b	Distracted	2016	Panther	Game	M	5	Y	N	120	0	0	29
648	Se	R2	Distracted	2016	Panther	Game	M	5	Y	N	150	0.8	1	29
688	Se	Vegg	Distracted	2016	Panther	Game	M	5	Y	N	150	0.4	1	29
162	Ta	R2	Distracted	2015	Panther	Game	M	3	Y	N	70	0	0	23
153	Ta	R1	Distracted	2015	Panther	Game	M	3	Y	N	120	0	0	23
669	Ta	R3b	Distracted	2016	Panther	Game	M	3	Y	N	120	0	0	23
649	Ta	R2	Distracted	2016	Panther	Game	M	3	Y	N	150	0	0	23
689	Ta	Vegg	Distracted	2016	Panther	Game	M	3	Y	N	150	0.8	1	23
670	Ug	R3b	Distracted	2016	Panther	Game	M	4	N	N	120	0	0	19
650	Ug	R2	Distracted	2016	Panther	Game	M	4	N	N	150	0	0	19
690	Ug	Vegg	Distracted	2016	Panther	Game	M	4	N	N	150	0	0	19
1872	Ahm	Population management II	Distracted	2015	WCC	Game	M	4	N	N	77	0	0	13
1852	Amr	Population management I	Distracted	2015	WCC	Game	M	4	N	N	102	0	0	19
1874	Asr	Population management II	Distracted	2015	WCC	Game	M	4	N	N	77	0.779220779	1	23
2321	CA	R2	Distracted	2016	WCC	Game	F	6	Y	N	72	0	0	20
2305	CA	R1	Distracted	2016	WCC	Game	F	6	Y	N	115	0	0	20
2322	DW	R2	Distracted	2016	WCC	Game	M	3	Y	Y	72	0	0	30
2306	DW	R1	Distracted	2016	WCC	Game	M	3	Y	Y	115	0	0	30
1875	Edm	Population management II	Distracted	2015	WCC	Game	M	6	Y	N	77	0	0	22
2323	EK	R2	Distracted	2016	WCC	Game	F	3	Y	N	72	0	0	9
2307	EK	R1	Distracted	2016	WCC	Game	F	3	Y	N	115	1.043478261	1	9
2324	FI	R2	Distracted	2016	WCC	Game	F	3	N	N	72	0	0	21
2308	FI	R1	Distracted	2016	WCC	Game	F	3	N	N	115	2.086956522	1	21
2325	GE	R2	Distracted	2016	WCC	Game	M	6	N	N	72	0	0	22
2309	GE	R1	Distracted	2016	WCC	Game	M	6	N	N	115	1.043478261	1	22
1876	Gil	Population management II	Distracted	2015	WCC	Game	M	5	N	N	77	0	0	23
1856	Gus	Population management I	Distracted	2015	WCC	Game	F	3	Y	N	102	1.176470588	1	24
1857	Hak	Population management I	Distracted	2015	WCC	Game	M	4	Y	N	102	0	0	21
2326	IR	R2	Distracted	2016	WCC	Game	F	4	N	Y	72	0	0	28
2310	IR	R1	Distracted	2016	WCC	Game	F	4	N	Y	115	0	0	28
2327	JA	R2	Distracted	2016	WCC	Game	F	6	Y	Y	72	0	0	17
2311	JA	R1	Distracted	2016	WCC	Game	F	6	Y	Y	115	0	0	17
2328	KA	R2	Distracted	2016	WCC	Game	F	5	Y	N	72	0	0	19
2312	KA	R1	Distracted	2016	WCC	Game	F	5	Y	N	115	0.52173913	1	19
1858	Kas	Population management I	Distracted	2015	WCC	Game	F	2	N	N	102	0	0	29
2329	KE	R2	Distracted	2016	WCC	Game	M	4	N	N	72	0	0	11
2313	KE	R1	Distracted	2016	WCC	Game	M	4	N	N	115	0	0	11
1859	Lav	Population management I	Distracted	2015	WCC	Game	F	4	N	N	102	0	0	16
2330	LE	R2	Distracted	2016	WCC	Game	F	4	Y	N	72	2.5	1	30
2314	LE	R1	Distracted	2016	WCC	Game	F	4	Y	N	115	1.043478261	1	30
1881	Lee	Population management II	Distracted	2015	WCC	Game	F	3	Y	Y	77	0	0	11.5
2331	MA	R2	Distracted	2016	WCC	Game	F	4	N	N	72	0	0	16
2315	MA	R1	Distracted	2016	WCC	Game	F	4	N	N	115	1.043478261	1	16
1861	Mer	Population management I	Distracted	2015	WCC	Game	F	3	N	N	102	0	0	19.5
1883	Mua	Population management II	Distracted	2015	WCC	Game	M	4	N	N	77	1.558441558	1	34
2332	NU	R2	Distracted	2016	WCC	Game	F	3	N	N	72	0	0	18
2316	NU	R1	Distracted	2016	WCC	Game	F	3	N	N	115	0	0	18
1863	Poa	Population management I	Distracted	2015	WCC	Game	F	6	Y	N	102	0	0	34
1864	Pre	Population management I	Distracted	2015	WCC	Game	F	3	Y	N	102	0	0	19
1865	Rai	Population management I	Distracted	2015	WCC	Game	M	4	Y	Y	102	0	0	24
1887	Rav	Population management II	Distracted	2015	WCC	Game	F	5	Y	N	77	1.558441558	1	12
2333	RE	R2	Distracted	2016	WCC	Game	F	3	Y	N	72	0	0	26
2317	RE	R1	Distracted	2016	WCC	Game	F	3	Y	N	115	0.52173913	1	26
2334	SA	R2	Distracted	2016	WCC	Game	F	5	Y	Y	72	0.833333333	1	23
2318	SA	R1	Distracted	2016	WCC	Game	F	5	Y	Y	115	0	0	23
1888	She	Population management II	Distracted	2015	WCC	Game	F	3	Y	N	77	0	0	24
2335	SI	R2	Distracted	2016	WCC	Game	F	3	Y	Y	72	0	0	19
2319	SI	R1	Distracted	2016	WCC	Game	F	3	Y	Y	115	1.043478261	1	19
1868	Sit	Population management I	Distracted	2015	WCC	Game	F	3	N	N	102	0	0	16
1869	Sri	Population management I	Distracted	2015	WCC	Game	M	4	N	N	102	0	0	25
1891	Var	Population management II	Distracted	2015	WCC	Game	F	3	N	N	77	1.558441558	1	12
2336	WI	R2	Distracted	2016	WCC	Game	M	4	N	N	72	0	0	19
2320	WI	R1	Distracted	2016	WCC	Game	M	4	N	N	115	0	0	19
1892	Yon	Population management II	Distracted	2015	WCC	Game	F	3	Y	N	77	0	0	32
561	Af	AP2	Distracted	2016	Panther	Z.Game	F	3	Y	N	120	0	0	32
571	Af	BE1	Distracted	2016	Panther	Z.Game	F	3	Y	N	120	0	0	32
591	Af	CMR1	Distracted	2016	Panther	Z.Game	F	3	Y	N	120	0	0	32
671	Af	R4	Distracted	2016	Panther	Z.Game	F	3	Y	N	135	0	0	32
601	Af	CMR2	Distracted	2016	Panther	Z.Game	F	3	Y	N	150	0	0	32
136	Da	Conservation genetics II	Distracted	2015	Panther	Z.Game	M	4	N	N	100	0	0	12
109	Da	CMR2	Distracted	2015	Panther	Z.Game	M	4	N	N	110	0	0	12
137	Eh	Conservation genetics II	Distracted	2015	Panther	Z.Game	M	3	N	N	100	0.6	1	17
110	Eh	CMR2	Distracted	2015	Panther	Z.Game	M	3	N	N	110	1.090909091	1	17
562	Ge	AP2	Distracted	2016	Panther	Z.Game	M	6	N	N	120	0	0	13
572	Ge	BE1	Distracted	2016	Panther	Z.Game	M	6	N	N	120	0	0	13
592	Ge	CMR1	Distracted	2016	Panther	Z.Game	M	6	N	N	120	0	0	13
672	Ge	R4	Distracted	2016	Panther	Z.Game	M	6	N	N	135	0	0	13
602	Ge	CMR2	Distracted	2016	Panther	Z.Game	M	6	N	N	150	0	0	13
138	Ja	Conservation genetics II	Distracted	2015	Panther	Z.Game	F	6	Y	Y	100	0	0	19
111	Ja	CMR2	Distracted	2015	Panther	Z.Game	F	6	Y	Y	110	0	0	19
139	Ke	Conservation genetics II	Distracted	2015	Panther	Z.Game	M	4	N	N	100	0	0	20
112	Ke	CMR2	Distracted	2015	Panther	Z.Game	M	4	N	N	110	0	0	20
564	La	AP2	Distracted	2016	Panther	Z.Game	F	4	Y	Y	120	0	0	18
574	La	BE1	Distracted	2016	Panther	Z.Game	F	4	Y	Y	120	0	0	18
594	La	CMR1	Distracted	2016	Panther	Z.Game	F	4	Y	Y	120	0	0	18
674	La	R4	Distracted	2016	Panther	Z.Game	F	4	Y	Y	135	0.444444444	1	18
604	La	CMR2	Distracted	2016	Panther	Z.Game	F	4	Y	Y	150	0	0	18
565	Li	AP2	Distracted	2016	Panther	Z.Game	M	3	N	N	120	0	0	23
575	Li	BE1	Distracted	2016	Panther	Z.Game	M	3	N	N	120	0	0	23
595	Li	CMR1	Distracted	2016	Panther	Z.Game	M	3	N	N	120	0	0	23
675	Li	R4	Distracted	2016	Panther	Z.Game	M	3	N	N	135	0	0	23
605	Li	CMR2	Distracted	2016	Panther	Z.Game	M	3	N	N	150	0	0	23
140	Lu	Conservation genetics II	Distracted	2015	Panther	Z.Game	F	4	Y	N	100	1.2	1	27
113	Lu	CMR2	Distracted	2015	Panther	Z.Game	F	4	Y	N	110	0	0	27
141	Ma	Conservation genetics II	Distracted	2015	Panther	Z.Game	F	4	N	N	100	0.6	1	24
114	Ma	CMR2	Distracted	2015	Panther	Z.Game	F	4	N	N	110	0	0	24
115	Na	CMR2	Distracted	2015	Panther	Z.Game	F	3	Y	N	110	0	0	22
576	Na	BE1	Distracted	2016	Panther	Z.Game	F	3	Y	N	120	0	0	22
143	Pa	Conservation genetics II	Distracted	2015	Panther	Z.Game	F	4	Y	N	100	0	0	11
116	Pa	CMR2	Distracted	2015	Panther	Z.Game	F	4	Y	N	110	0	0	11
567	Sa	AP2	Distracted	2016	Panther	Z.Game	F	5	Y	Y	120	0	0	18
577	Sa	BE1	Distracted	2016	Panther	Z.Game	F	5	Y	Y	120	0	0	18
597	Sa	CMR1	Distracted	2016	Panther	Z.Game	F	5	Y	Y	120	0	0	18
677	Sa	R4	Distracted	2016	Panther	Z.Game	F	5	Y	Y	135	0	0	18
607	Sa	CMR2	Distracted	2016	Panther	Z.Game	F	5	Y	Y	150	0.8	1	18
568	Se	AP2	Distracted	2016	Panther	Z.Game	M	5	Y	N	120	0	0	29
578	Se	BE1	Distracted	2016	Panther	Z.Game	M	5	Y	N	120	0	0	29
598	Se	CMR1	Distracted	2016	Panther	Z.Game	M	5	Y	N	120	0	0	29
678	Se	R4	Distracted	2016	Panther	Z.Game	M	5	Y	N	135	0	0	29
608	Se	CMR2	Distracted	2016	Panther	Z.Game	M	5	Y	N	150	0.8	1	29
144	Ta	Conservation genetics II	Distracted	2015	Panther	Z.Game	M	3	Y	N	100	0	0	23
117	Ta	CMR2	Distracted	2015	Panther	Z.Game	M	3	Y	N	110	0	0	23
579	Ta	BE1	Distracted	2016	Panther	Z.Game	M	3	Y	N	120	0	0	23
599	Ta	CMR1	Distracted	2016	Panther	Z.Game	M	3	Y	N	120	0	0	23
569	Ta	AP2	Distracted	2016	Panther	Z.Game	M	3	Y	N	120	1	1	23
679	Ta	R4	Distracted	2016	Panther	Z.Game	M	3	Y	N	135	0	0	23
609	Ta	CMR2	Distracted	2016	Panther	Z.Game	M	3	Y	N	150	0.4	1	23
570	Ug	AP2	Distracted	2016	Panther	Z.Game	M	4	N	N	120	0	0	19
580	Ug	BE1	Distracted	2016	Panther	Z.Game	M	4	N	N	120	0	0	19
600	Ug	CMR1	Distracted	2016	Panther	Z.Game	M	4	N	N	120	0	0	19
680	Ug	R4	Distracted	2016	Panther	Z.Game	M	4	N	N	135	0	0	19
610	Ug	CMR2	Distracted	2016	Panther	Z.Game	M	4	N	N	150	0	0	19
1788	Ahm	BE2	Distracted	2015	WCC	Z.Game	M	4	N	N	126	0	0	13
1809	Ahm	HWC 1	Distracted	2015	WCC	Z.Game	M	4	N	N	169	0	0	13
1789	Amr	BE2	Distracted	2015	WCC	Z.Game	M	4	N	N	126	0.476190476	1	19
1831	Amr	HWC 2	Distracted	2015	WCC	Z.Game	M	4	N	N	190	0	0	19
1769	Asr	BE1	Distracted	2015	WCC	Z.Game	M	4	N	N	113	0	0	23
1811	Asr	HWC 1	Distracted	2015	WCC	Z.Game	M	4	N	N	169	0	0	23
2289	CA	EXPDES 2	Distracted	2016	WCC	Z.Game	F	6	Y	N	93	0	0	20
1277	CA	CMR2	Distracted	2016	WCC	Z.Game	F	6	Y	N	107	0	0	20
2273	CA	EXPDES 1	Distracted	2016	WCC	Z.Game	F	6	Y	N	119	0	0	20
1345	CA	SPATEM 1	Distracted	2016	WCC	Z.Game	F	6	Y	N	156	0.769230769	1	20
1243	CA	BE1	Distracted	2016	WCC	Z.Game	F	6	Y	N	158	0	0	20
1328	CA	SOCIAL 2	Distracted	2016	WCC	Z.Game	F	6	Y	N	161	0	0	20
2290	DW	EXPDES 2	Distracted	2016	WCC	Z.Game	M	3	Y	Y	93	0	0	30
1278	DW	CMR2	Distracted	2016	WCC	Z.Game	M	3	Y	Y	107	1.121495327	1	30
1261	DW	BE2	Distracted	2016	WCC	Z.Game	M	3	Y	Y	110	0	0	30
2274	DW	EXPDES 1	Distracted	2016	WCC	Z.Game	M	3	Y	Y	119	0	0	30
1363	DW	SPATEM 2	Distracted	2016	WCC	Z.Game	M	3	Y	Y	121	0.495867769	1	30
1329	DW	SOCIAL 2	Distracted	2016	WCC	Z.Game	M	3	Y	Y	161	0.745341615	1	30
1770	Edm	BE1	Distracted	2015	WCC	Z.Game	M	6	Y	N	113	0	0	22
1833	Edm	HWC 2	Distracted	2015	WCC	Z.Game	M	6	Y	N	190	0	0	22
2291	EK	EXPDES 2	Distracted	2016	WCC	Z.Game	F	3	Y	N	93	1.290322581	1	9
1279	EK	CMR2	Distracted	2016	WCC	Z.Game	F	3	Y	N	107	0.560747664	1	9
2275	EK	EXPDES 1	Distracted	2016	WCC	Z.Game	F	3	Y	N	119	1.008403361	1	9
1347	EK	SPATEM 1	Distracted	2016	WCC	Z.Game	F	3	Y	N	156	0.769230769	1	9
1245	EK	BE1	Distracted	2016	WCC	Z.Game	F	3	Y	N	158	0	0	9
1330	EK	SOCIAL 2	Distracted	2016	WCC	Z.Game	F	3	Y	N	161	0	0	9
2292	FI	EXPDES 2	Distracted	2016	WCC	Z.Game	F	3	N	N	93	1.935483871	1	21
1280	FI	CMR2	Distracted	2016	WCC	Z.Game	F	3	N	N	107	0	0	21
1263	FI	BE2	Distracted	2016	WCC	Z.Game	F	3	N	N	110	0	0	21
2276	FI	EXPDES 1	Distracted	2016	WCC	Z.Game	F	3	N	N	119	0.504201681	1	21
1365	FI	SPATEM 2	Distracted	2016	WCC	Z.Game	F	3	N	N	121	0	0	21
1331	FI	SOCIAL 2	Distracted	2016	WCC	Z.Game	F	3	N	N	161	0.745341615	1	21
2293	GE	EXPDES 2	Distracted	2016	WCC	Z.Game	M	6	N	N	93	0.64516129	1	22
1281	GE	CMR2	Distracted	2016	WCC	Z.Game	M	6	N	N	107	0	0	22
1315	GE	SOCIAL 1	Distracted	2016	WCC	Z.Game	M	6	N	N	116	1.034482759	1	22
2277	GE	EXPDES 1	Distracted	2016	WCC	Z.Game	M	6	N	N	119	1.512605042	1	22
1366	GE	SPATEM 2	Distracted	2016	WCC	Z.Game	M	6	N	N	121	0.495867769	1	22
1247	GE	BE1	Distracted	2016	WCC	Z.Game	M	6	N	N	158	0.379746835	1	22
1792	Gil	BE2	Distracted	2015	WCC	Z.Game	M	5	N	N	126	0	0	23
1813	Gil	HWC 1	Distracted	2015	WCC	Z.Game	M	5	N	N	169	0	0	23
1834	Gil	HWC 2	Distracted	2015	WCC	Z.Game	M	5	N	N	190	0	0	23
1793	Gus	BE2	Distracted	2015	WCC	Z.Game	F	3	Y	N	126	0	0	24
1814	Gus	HWC 1	Distracted	2015	WCC	Z.Game	F	3	Y	N	169	0	0	24
1794	Hak	BE2	Distracted	2015	WCC	Z.Game	M	4	Y	N	126	0	0	21
1836	Hak	HWC 2	Distracted	2015	WCC	Z.Game	M	4	Y	N	190	0.315789474	1	21
2294	IR	EXPDES 2	Distracted	2016	WCC	Z.Game	F	4	N	Y	93	0	0	28
1282	IR	CMR2	Distracted	2016	WCC	Z.Game	F	4	N	Y	107	0.560747664	1	28
1265	IR	BE2	Distracted	2016	WCC	Z.Game	F	4	N	Y	110	0	0	28
1316	IR	SOCIAL 1	Distracted	2016	WCC	Z.Game	F	4	N	Y	116	0	0	28
2278	IR	EXPDES 1	Distracted	2016	WCC	Z.Game	F	4	N	Y	119	0	0	28
1367	IR	SPATEM 2	Distracted	2016	WCC	Z.Game	F	4	N	Y	121	0	0	28
2295	JA	EXPDES 2	Distracted	2016	WCC	Z.Game	F	6	Y	Y	93	0	0	17
1283	JA	CMR2	Distracted	2016	WCC	Z.Game	F	6	Y	Y	107	0	0	17
1317	JA	SOCIAL 1	Distracted	2016	WCC	Z.Game	F	6	Y	Y	116	1.034482759	1	17
2279	JA	EXPDES 1	Distracted	2016	WCC	Z.Game	F	6	Y	Y	119	0	0	17
1351	JA	SPATEM 1	Distracted	2016	WCC	Z.Game	F	6	Y	Y	156	0.384615385	1	17
1249	JA	BE1	Distracted	2016	WCC	Z.Game	F	6	Y	Y	158	0	0	17
2296	KA	EXPDES 2	Distracted	2016	WCC	Z.Game	F	5	Y	N	93	0	0	19
1284	KA	CMR2	Distracted	2016	WCC	Z.Game	F	5	Y	N	107	0	0	19
1267	KA	BE2	Distracted	2016	WCC	Z.Game	F	5	Y	N	110	1.090909091	1	19
1318	KA	SOCIAL 1	Distracted	2016	WCC	Z.Game	F	5	Y	N	116	0	0	19
2280	KA	EXPDES 1	Distracted	2016	WCC	Z.Game	F	5	Y	N	119	0	0	19
1352	KA	SPATEM 1	Distracted	2016	WCC	Z.Game	F	5	Y	N	156	0.769230769	1	19
1774	Kas	BE1	Distracted	2015	WCC	Z.Game	F	2	N	N	113	0	0	29
1336	Kas	SOCIAL 2	Distracted	2016	WCC	Z.Game	F	2	N	N	161	0	0	29
1837	Kas	HWC 2	Distracted	2015	WCC	Z.Game	F	2	N	N	190	0	0	29
2297	KE	EXPDES 2	Distracted	2016	WCC	Z.Game	M	4	N	N	93	0	0	11
1286	KE	CMR2	Distracted	2016	WCC	Z.Game	M	4	N	N	107	0	0	11
1269	KE	BE2	Distracted	2016	WCC	Z.Game	M	4	N	N	110	1.090909091	1	11
2281	KE	EXPDES 1	Distracted	2016	WCC	Z.Game	M	4	N	N	119	0	0	11
1354	KE	SPATEM 1	Distracted	2016	WCC	Z.Game	M	4	N	N	156	0	0	11
1337	KE	SOCIAL 2	Distracted	2016	WCC	Z.Game	M	4	N	N	161	0	0	11
1775	Lav	BE1	Distracted	2015	WCC	Z.Game	F	4	N	N	113	0	0	16
1838	Lav	HWC 2	Distracted	2015	WCC	Z.Game	F	4	N	N	190	0	0	16
2298	LE	EXPDES 2	Distracted	2016	WCC	Z.Game	F	4	Y	N	93	1.935483871	1	30
1287	LE	CMR2	Distracted	2016	WCC	Z.Game	F	4	Y	N	107	1.682242991	1	30
1321	LE	SOCIAL 1	Distracted	2016	WCC	Z.Game	F	4	Y	N	116	1.551724138	1	30
2282	LE	EXPDES 1	Distracted	2016	WCC	Z.Game	F	4	Y	N	119	1.008403361	1	30
1372	LE	SPATEM 2	Distracted	2016	WCC	Z.Game	F	4	Y	N	121	0.991735537	1	30
1253	LE	BE1	Distracted	2016	WCC	Z.Game	F	4	Y	N	158	1.898734177	1	30
1797	Lee	BE2	Distracted	2015	WCC	Z.Game	F	3	Y	Y	126	0	0	11.5
1818	Lee	HWC 1	Distracted	2015	WCC	Z.Game	F	3	Y	Y	169	0	0	11.5
2299	MA	EXPDES 2	Distracted	2016	WCC	Z.Game	F	4	N	N	93	0	0	16
1288	MA	CMR2	Distracted	2016	WCC	Z.Game	F	4	N	N	107	0	0	16
2283	MA	EXPDES 1	Distracted	2016	WCC	Z.Game	F	4	N	N	119	0	0	16
1356	MA	SPATEM 1	Distracted	2016	WCC	Z.Game	F	4	N	N	156	0.384615385	1	16
1254	MA	BE1	Distracted	2016	WCC	Z.Game	F	4	N	N	158	0.379746835	1	16
1339	MA	SOCIAL 2	Distracted	2016	WCC	Z.Game	F	4	N	N	161	0	0	16
1798	Mer	BE2	Distracted	2015	WCC	Z.Game	F	3	N	N	126	0	0	19.5
1840	Mer	HWC 2	Distracted	2015	WCC	Z.Game	F	3	N	N	190	0	0	19.5
1799	Mua	BE2	Distracted	2015	WCC	Z.Game	M	4	N	N	126	0	0	34
1841	Mua	HWC 2	Distracted	2015	WCC	Z.Game	M	4	N	N	190	0	0	34
2300	NU	EXPDES 2	Distracted	2016	WCC	Z.Game	F	3	N	N	93	0.64516129	1	18
1289	NU	CMR2	Distracted	2016	WCC	Z.Game	F	3	N	N	107	0	0	18
1272	NU	BE2	Distracted	2016	WCC	Z.Game	F	3	N	N	110	0	0	18
2284	NU	EXPDES 1	Distracted	2016	WCC	Z.Game	F	3	N	N	119	0	0	18
1374	NU	SPATEM 2	Distracted	2016	WCC	Z.Game	F	3	N	N	121	0.495867769	1	18
1340	NU	SOCIAL 2	Distracted	2016	WCC	Z.Game	F	3	N	N	161	0	0	18
1800	Poa	BE2	Distracted	2015	WCC	Z.Game	F	6	Y	N	126	0	0	34
1821	Poa	HWC 1	Distracted	2015	WCC	Z.Game	F	6	Y	N	169	0	0	34
1780	Pre	BE1	Distracted	2015	WCC	Z.Game	F	3	Y	N	113	0	0	19
1822	Pre	HWC 1	Distracted	2015	WCC	Z.Game	F	3	Y	N	169	0	0	19
1781	Rai	BE1	Distracted	2015	WCC	Z.Game	M	4	Y	Y	113	0	0	24
1844	Rai	HWC 2	Distracted	2015	WCC	Z.Game	M	4	Y	Y	190	0	0	24
1803	Rav	BE2	Distracted	2015	WCC	Z.Game	F	5	Y	N	126	0	0	12
1824	Rav	HWC 1	Distracted	2015	WCC	Z.Game	F	5	Y	N	169	0	0	12
2301	RE	EXPDES 2	Distracted	2016	WCC	Z.Game	F	3	Y	N	93	1.290322581	1	26
1290	RE	CMR2	Distracted	2016	WCC	Z.Game	F	3	Y	N	107	0.560747664	1	26
1273	RE	BE2	Distracted	2016	WCC	Z.Game	F	3	Y	N	110	0.545454545	1	26
1324	RE	SOCIAL 1	Distracted	2016	WCC	Z.Game	F	3	Y	N	116	0	0	26
2285	RE	EXPDES 1	Distracted	2016	WCC	Z.Game	F	3	Y	N	119	1.512605042	1	26
1375	RE	SPATEM 2	Distracted	2016	WCC	Z.Game	F	3	Y	N	121	0	0	26
2302	SA	EXPDES 2	Distracted	2016	WCC	Z.Game	F	5	Y	Y	93	1.290322581	1	23
1291	SA	CMR2	Distracted	2016	WCC	Z.Game	F	5	Y	Y	107	0	0	23
2286	SA	EXPDES 1	Distracted	2016	WCC	Z.Game	F	5	Y	Y	119	0.504201681	1	23
1376	SA	SPATEM 2	Distracted	2016	WCC	Z.Game	F	5	Y	Y	121	1.983471074	1	23
1257	SA	BE1	Distracted	2016	WCC	Z.Game	F	5	Y	Y	158	0.759493671	1	23
1342	SA	SOCIAL 2	Distracted	2016	WCC	Z.Game	F	5	Y	Y	161	0	0	23
1783	She	BE1	Distracted	2015	WCC	Z.Game	F	3	Y	N	113	0.530973451	1	24
1846	She	HWC 2	Distracted	2015	WCC	Z.Game	F	3	Y	N	190	0	0	24
2303	SI	EXPDES 2	Distracted	2016	WCC	Z.Game	F	3	Y	Y	93	0	0	19
1292	SI	CMR2	Distracted	2016	WCC	Z.Game	F	3	Y	Y	107	0	0	19
1326	SI	SOCIAL 1	Distracted	2016	WCC	Z.Game	F	3	Y	Y	116	0	0	19
2287	SI	EXPDES 1	Distracted	2016	WCC	Z.Game	F	3	Y	Y	119	0	0	19
1360	SI	SPATEM 1	Distracted	2016	WCC	Z.Game	F	3	Y	Y	156	0	0	19
1258	SI	BE1	Distracted	2016	WCC	Z.Game	F	3	Y	Y	158	0	0	19
1784	Sit	BE1	Distracted	2015	WCC	Z.Game	F	3	N	N	113	0	0	16
1847	Sit	HWC 2	Distracted	2015	WCC	Z.Game	F	3	N	N	190	0	0	16
1785	Sri	BE1	Distracted	2015	WCC	Z.Game	M	4	N	N	113	0	0	25
1848	Sri	HWC 2	Distracted	2015	WCC	Z.Game	M	4	N	N	190	0	0	25
1786	Var	BE1	Distracted	2015	WCC	Z.Game	F	3	N	N	113	0	0	12
1849	Var	HWC 2	Distracted	2015	WCC	Z.Game	F	3	N	N	190	0	0	12
2304	WI	EXPDES 2	Distracted	2016	WCC	Z.Game	M	4	N	N	93	0	0	19
1293	WI	CMR2	Distracted	2016	WCC	Z.Game	M	4	N	N	107	0	0	19
1276	WI	BE2	Distracted	2016	WCC	Z.Game	M	4	N	N	110	0	0	19
1327	WI	SOCIAL 1	Distracted	2016	WCC	Z.Game	M	4	N	N	116	0	0	19
2288	WI	EXPDES 1	Distracted	2016	WCC	Z.Game	M	4	N	N	119	0	0	19
1361	WI	SPATEM 1	Distracted	2016	WCC	Z.Game	M	4	N	N	156	1.153846154	1	19
1787	Yon	BE1	Distracted	2015	WCC	Z.Game	F	3	Y	N	113	0	0	32
1829	Yon	HWC 1	Distracted	2015	WCC	Z.Game	F	3	Y	N	169	0	0	32
791	Af	R3a	Joy	2016	Panther	DI	F	3	Y	N	40	0	0	32
761	Af	GFC	Joy	2016	Panther	DI	F	3	Y	N	60	0	0	32
691	Af	AP1	Joy	2016	Panther	DI	F	3	Y	N	90	0	0	32
721	Af	BE2	Joy	2016	Panther	DI	F	3	Y	N	90	1.333333333	1	32
751	Af	CMR3	Joy	2016	Panther	DI	F	3	Y	N	120	0	0	32
771	Af	R1	Joy	2016	Panther	DI	F	3	Y	N	120	0	0	32
181	Da	Conservation genetics I	Joy	2015	Panther	DI	M	4	N	N	45	0	0	12
172	Da	CMR3	Joy	2015	Panther	DI	M	4	N	N	120	0	0	12
182	Eh	Conservation genetics I	Joy	2015	Panther	DI	M	3	N	N	45	0	0	17
173	Eh	CMR3	Joy	2015	Panther	DI	M	3	N	N	120	0	0	17
792	Ge	R3a	Joy	2016	Panther	DI	M	6	N	N	40	0	0	13
762	Ge	GFC	Joy	2016	Panther	DI	M	6	N	N	60	0	0	13
692	Ge	AP1	Joy	2016	Panther	DI	M	6	N	N	90	0	0	13
722	Ge	BE2	Joy	2016	Panther	DI	M	6	N	N	90	1.333333333	1	13
752	Ge	CMR3	Joy	2016	Panther	DI	M	6	N	N	120	0	0	13
772	Ge	R1	Joy	2016	Panther	DI	M	6	N	N	120	0	0	13
183	Ja	Conservation genetics I	Joy	2015	Panther	DI	F	6	Y	Y	45	1.333333333	1	19
174	Ja	CMR3	Joy	2015	Panther	DI	F	6	Y	Y	120	0	0	19
184	Ke	Conservation genetics I	Joy	2015	Panther	DI	M	4	N	N	45	0	0	20
175	Ke	CMR3	Joy	2015	Panther	DI	M	4	N	N	120	0	0	20
794	La	R3a	Joy	2016	Panther	DI	F	4	Y	Y	40	0	0	18
764	La	GFC	Joy	2016	Panther	DI	F	4	Y	Y	60	0	0	18
694	La	AP1	Joy	2016	Panther	DI	F	4	Y	Y	90	0	0	18
724	La	BE2	Joy	2016	Panther	DI	F	4	Y	Y	90	1.333333333	1	18
754	La	CMR3	Joy	2016	Panther	DI	F	4	Y	Y	120	0	0	18
774	La	R1	Joy	2016	Panther	DI	F	4	Y	Y	120	0	0	18
795	Li	R3a	Joy	2016	Panther	DI	M	3	N	N	40	0	0	23
765	Li	GFC	Joy	2016	Panther	DI	M	3	N	N	60	0	0	23
695	Li	AP1	Joy	2016	Panther	DI	M	3	N	N	90	0	0	23
725	Li	BE2	Joy	2016	Panther	DI	M	3	N	N	90	2	1	23
755	Li	CMR3	Joy	2016	Panther	DI	M	3	N	N	120	0	0	23
775	Li	R1	Joy	2016	Panther	DI	M	3	N	N	120	0	0	23
185	Lu	Conservation genetics I	Joy	2015	Panther	DI	F	4	Y	N	45	6.666666667	1	27
176	Lu	CMR3	Joy	2015	Panther	DI	F	4	Y	N	120	0	0	27
186	Ma	Conservation genetics I	Joy	2015	Panther	DI	F	4	N	N	45	2.666666667	1	24
177	Ma	CMR3	Joy	2015	Panther	DI	F	4	N	N	120	0	0	24
178	Na	CMR3	Joy	2015	Panther	DI	F	3	Y	N	120	0	0	22
188	Pa	Conservation genetics I	Joy	2015	Panther	DI	F	4	Y	N	45	1.333333333	1	11
179	Pa	CMR3	Joy	2015	Panther	DI	F	4	Y	N	120	0	0	11
797	Sa	R3a	Joy	2016	Panther	DI	F	5	Y	Y	40	0	0	18
767	Sa	GFC	Joy	2016	Panther	DI	F	5	Y	Y	60	0	0	18
697	Sa	AP1	Joy	2016	Panther	DI	F	5	Y	Y	90	0	0	18
727	Sa	BE2	Joy	2016	Panther	DI	F	5	Y	Y	90	0.666666667	1	18
757	Sa	CMR3	Joy	2016	Panther	DI	F	5	Y	Y	120	0	0	18
777	Sa	R1	Joy	2016	Panther	DI	F	5	Y	Y	120	0	0	18
798	Se	R3a	Joy	2016	Panther	DI	M	5	Y	N	40	0	0	29
768	Se	GFC	Joy	2016	Panther	DI	M	5	Y	N	60	0	0	29
698	Se	AP1	Joy	2016	Panther	DI	M	5	Y	N	90	0	0	29
728	Se	BE2	Joy	2016	Panther	DI	M	5	Y	N	90	0.666666667	1	29
758	Se	CMR3	Joy	2016	Panther	DI	M	5	Y	N	120	0	0	29
778	Se	R1	Joy	2016	Panther	DI	M	5	Y	N	120	0	0	29
189	Ta	Conservation genetics I	Joy	2015	Panther	DI	M	3	Y	N	45	2.666666667	1	23
799	Ta	R3a	Joy	2016	Panther	DI	M	3	Y	N	40	0	0	23
769	Ta	GFC	Joy	2016	Panther	DI	M	3	Y	N	60	0	0	23
699	Ta	AP1	Joy	2016	Panther	DI	M	3	Y	N	90	0	0	23
729	Ta	BE2	Joy	2016	Panther	DI	M	3	Y	N	90	2	1	23
180	Ta	CMR3	Joy	2015	Panther	DI	M	3	Y	N	120	0	0	23
759	Ta	CMR3	Joy	2016	Panther	DI	M	3	Y	N	120	0	0	23
779	Ta	R1	Joy	2016	Panther	DI	M	3	Y	N	120	0	0	23
800	Ug	R3a	Joy	2016	Panther	DI	M	4	N	N	40	0	0	19
770	Ug	GFC	Joy	2016	Panther	DI	M	4	N	N	60	0	0	19
700	Ug	AP1	Joy	2016	Panther	DI	M	4	N	N	90	0	0	19
730	Ug	BE2	Joy	2016	Panther	DI	M	4	N	N	90	0.666666667	1	19
760	Ug	CMR3	Joy	2016	Panther	DI	M	4	N	N	120	0	0	19
780	Ug	R1	Joy	2016	Panther	DI	M	4	N	N	120	0	0	19
1893	Ahm	BE1	Joy	2015	WCC	DI	M	4	N	N	42	1.428571429	1	13
1977	Ahm	Population management I	Joy	2015	WCC	DI	M	4	N	N	45	1.333333333	1	13
1956	Ahm	HWC 2	Joy	2015	WCC	DI	M	4	N	N	47	3.829787234	1	13
1936	Amr	HWC 1	Joy	2015	WCC	DI	M	4	N	N	36	1.666666667	1	19
1894	Amr	BE1	Joy	2015	WCC	DI	M	4	N	N	42	0	0	19
1978	Amr	Population management I	Joy	2015	WCC	DI	M	4	N	N	45	2.666666667	1	19
1958	Asr	HWC 2	Joy	2015	WCC	DI	M	4	N	N	47	3.829787234	1	23
2000	Asr	Population management II	Joy	2015	WCC	DI	M	4	N	N	50	2.4	1	23
1916	Asr	BE2	Joy	2015	WCC	DI	M	4	N	N	64	1.875	1	23
1396	CA	BE2	Joy	2016	WCC	DI	F	6	Y	N	57	8.421052632	1	20
1498	CA	SPATEM 2	Joy	2016	WCC	DI	F	6	Y	N	81	4.444444444	1	20
1447	CA	SOCIAL 1	Joy	2016	WCC	DI	F	6	Y	N	82	7.317073171	1	20
1430	CA	CMR3	Joy	2016	WCC	DI	F	6	Y	N	100	5.4	1	20
1380	DW	BE1	Joy	2016	WCC	DI	M	3	Y	Y	57	8.421052632	1	30
1448	DW	SOCIAL 1	Joy	2016	WCC	DI	M	3	Y	Y	82	0	0	30
1482	DW	SPATEM 1	Joy	2016	WCC	DI	M	3	Y	Y	100	7.8	1	30
1431	DW	CMR3	Joy	2016	WCC	DI	M	3	Y	Y	100	8.4	1	30
1938	Edm	HWC 1	Joy	2015	WCC	DI	M	6	Y	N	36	1.666666667	1	22
2001	Edm	Population management II	Joy	2015	WCC	DI	M	6	Y	N	50	3.6	1	22
1917	Edm	BE2	Joy	2015	WCC	DI	M	6	Y	N	64	2.8125	1	22
1398	EK	BE2	Joy	2016	WCC	DI	F	3	Y	N	57	11.57894737	1	9
1500	EK	SPATEM 2	Joy	2016	WCC	DI	F	3	Y	N	81	5.185185185	1	9
1449	EK	SOCIAL 1	Joy	2016	WCC	DI	F	3	Y	N	82	12.43902439	1	9
1432	EK	CMR3	Joy	2016	WCC	DI	F	3	Y	N	100	8.4	1	9
1382	FI	BE1	Joy	2016	WCC	DI	F	3	N	N	57	24.21052632	1	21
1450	FI	SOCIAL 1	Joy	2016	WCC	DI	F	3	N	N	82	6.585365854	1	21
1484	FI	SPATEM 1	Joy	2016	WCC	DI	F	3	N	N	100	9.6	1	21
1433	FI	CMR3	Joy	2016	WCC	DI	F	3	N	N	100	11.4	1	21
1400	GE	BE2	Joy	2016	WCC	DI	M	6	N	N	57	9.473684211	1	22
1468	GE	SOCIAL 2	Joy	2016	WCC	DI	M	6	N	N	87	7.586206897	1	22
1434	GE	CMR3	Joy	2016	WCC	DI	M	6	N	N	100	4.8	1	22
1485	GE	SPATEM 1	Joy	2016	WCC	DI	M	6	N	N	100	9.6	1	22
1897	Gil	BE1	Joy	2015	WCC	DI	M	5	N	N	42	0	0	23
1981	Gil	Population management I	Joy	2015	WCC	DI	M	5	N	N	45	2.666666667	1	23
1898	Gus	BE1	Joy	2015	WCC	DI	F	3	Y	N	42	0	0	24
1982	Gus	Population management I	Joy	2015	WCC	DI	F	3	Y	N	45	1.333333333	1	24
1961	Gus	HWC 2	Joy	2015	WCC	DI	F	3	Y	N	47	3.829787234	1	24
1941	Hak	HWC 1	Joy	2015	WCC	DI	M	4	Y	N	36	3.333333333	1	21
1899	Hak	BE1	Joy	2015	WCC	DI	M	4	Y	N	42	1.428571429	1	21
1983	Hak	Population management I	Joy	2015	WCC	DI	M	4	Y	N	45	1.333333333	1	21
1384	IR	BE1	Joy	2016	WCC	DI	F	4	N	Y	57	6.315789474	1	28
1469	IR	SOCIAL 2	Joy	2016	WCC	DI	F	4	N	Y	87	5.517241379	1	28
1486	IR	SPATEM 1	Joy	2016	WCC	DI	F	4	N	Y	100	5.4	1	28
1435	IR	CMR3	Joy	2016	WCC	DI	F	4	N	Y	100	7.2	1	28
1402	JA	BE2	Joy	2016	WCC	DI	F	6	Y	Y	57	6.315789474	1	17
1504	JA	SPATEM 2	Joy	2016	WCC	DI	F	6	Y	Y	81	0.740740741	1	17
1470	JA	SOCIAL 2	Joy	2016	WCC	DI	F	6	Y	Y	87	10.34482759	1	17
1436	JA	CMR3	Joy	2016	WCC	DI	F	6	Y	Y	100	2.4	1	17
1386	KA	BE1	Joy	2016	WCC	DI	F	5	Y	N	57	10.52631579	1	19
1505	KA	SPATEM 2	Joy	2016	WCC	DI	F	5	Y	N	81	3.703703704	1	19
1471	KA	SOCIAL 2	Joy	2016	WCC	DI	F	5	Y	N	87	10.34482759	1	19
1437	KA	CMR3	Joy	2016	WCC	DI	F	5	Y	N	100	3	1	19
1942	Kas	HWC 1	Joy	2015	WCC	DI	F	2	N	N	36	1.666666667	1	29
2005	Kas	Population management II	Joy	2015	WCC	DI	F	2	N	N	50	2.4	1	29
1921	Kas	BE2	Joy	2015	WCC	DI	F	2	N	N	64	1.875	1	29
1388	KE	BE1	Joy	2016	WCC	DI	M	4	N	N	57	6.315789474	1	11
1507	KE	SPATEM 2	Joy	2016	WCC	DI	M	4	N	N	81	4.444444444	1	11
1456	KE	SOCIAL 1	Joy	2016	WCC	DI	M	4	N	N	82	0.731707317	1	11
1439	KE	CMR3	Joy	2016	WCC	DI	M	4	N	N	100	6.6	1	11
1943	Lav	HWC 1	Joy	2015	WCC	DI	F	4	N	N	36	3.333333333	1	16
2006	Lav	Population management II	Joy	2015	WCC	DI	F	4	N	N	50	2.4	1	16
1922	Lav	BE2	Joy	2015	WCC	DI	F	4	N	N	64	1.875	1	16
1406	LE	BE2	Joy	2016	WCC	DI	F	4	Y	N	57	13.68421053	1	30
1474	LE	SOCIAL 2	Joy	2016	WCC	DI	F	4	Y	N	87	13.79310345	1	30
1440	LE	CMR3	Joy	2016	WCC	DI	F	4	Y	N	100	7.8	1	30
1491	LE	SPATEM 1	Joy	2016	WCC	DI	F	4	Y	N	100	9	1	30
1902	Lee	BE1	Joy	2015	WCC	DI	F	3	Y	Y	42	0	0	11.5
1986	Lee	Population management I	Joy	2015	WCC	DI	F	3	Y	Y	45	4	1	11.5
1965	Lee	HWC 2	Joy	2015	WCC	DI	F	3	Y	Y	47	3.829787234	1	11.5
1407	MA	BE2	Joy	2016	WCC	DI	F	4	N	N	57	8.421052632	1	16
1509	MA	SPATEM 2	Joy	2016	WCC	DI	F	4	N	N	81	1.481481481	1	16
1458	MA	SOCIAL 1	Joy	2016	WCC	DI	F	4	N	N	82	13.17073171	1	16
1441	MA	CMR3	Joy	2016	WCC	DI	F	4	N	N	100	9	1	16
1945	Mer	HWC 1	Joy	2015	WCC	DI	F	3	N	N	36	3.333333333	1	19.5
1903	Mer	BE1	Joy	2015	WCC	DI	F	3	N	N	42	0	0	19.5
1987	Mer	Population management I	Joy	2015	WCC	DI	F	3	N	N	45	2.666666667	1	19.5
1946	Mua	HWC 1	Joy	2015	WCC	DI	M	4	N	N	36	1.666666667	1	34
1904	Mua	BE1	Joy	2015	WCC	DI	M	4	N	N	42	0	0	34
1988	Mua	Population management I	Joy	2015	WCC	DI	M	4	N	N	45	1.333333333	1	34
1391	NU	BE1	Joy	2016	WCC	DI	F	3	N	N	57	0	0	18
1459	NU	SOCIAL 1	Joy	2016	WCC	DI	F	3	N	N	82	2.195121951	1	18
1493	NU	SPATEM 1	Joy	2016	WCC	DI	F	3	N	N	100	5.4	1	18
1442	NU	CMR3	Joy	2016	WCC	DI	F	3	N	N	100	7.2	1	18
1905	Poa	BE1	Joy	2015	WCC	DI	F	6	Y	N	42	1.428571429	1	34
1989	Poa	Population management I	Joy	2015	WCC	DI	F	6	Y	N	45	4	1	34
1968	Poa	HWC 2	Joy	2015	WCC	DI	F	6	Y	N	47	5.106382979	1	34
1969	Pre	HWC 2	Joy	2015	WCC	DI	F	3	Y	N	47	3.829787234	1	19
2011	Pre	Population management II	Joy	2015	WCC	DI	F	3	Y	N	50	2.4	1	19
1927	Pre	BE2	Joy	2015	WCC	DI	F	3	Y	N	64	1.875	1	19
1949	Rai	HWC 1	Joy	2015	WCC	DI	M	4	Y	Y	36	1.666666667	1	24
2012	Rai	Population management II	Joy	2015	WCC	DI	M	4	Y	Y	50	2.4	1	24
1928	Rai	BE2	Joy	2015	WCC	DI	M	4	Y	Y	64	1.875	1	24
1908	Rav	BE1	Joy	2015	WCC	DI	F	5	Y	N	42	0	0	12
1992	Rav	Population management I	Joy	2015	WCC	DI	F	5	Y	N	45	1.333333333	1	12
1971	Rav	HWC 2	Joy	2015	WCC	DI	F	5	Y	N	47	3.829787234	1	12
1392	RE	BE1	Joy	2016	WCC	DI	F	3	Y	N	57	13.68421053	1	26
1477	RE	SOCIAL 2	Joy	2016	WCC	DI	F	3	Y	N	87	4.827586207	1	26
1494	RE	SPATEM 1	Joy	2016	WCC	DI	F	3	Y	N	100	7.2	1	26
1443	RE	CMR3	Joy	2016	WCC	DI	F	3	Y	N	100	7.8	1	26
1410	SA	BE2	Joy	2016	WCC	DI	F	5	Y	Y	57	11.57894737	1	23
1461	SA	SOCIAL 1	Joy	2016	WCC	DI	F	5	Y	Y	82	5.12195122	1	23
1444	SA	CMR3	Joy	2016	WCC	DI	F	5	Y	Y	100	1.8	1	23
1495	SA	SPATEM 1	Joy	2016	WCC	DI	F	5	Y	Y	100	4.2	1	23
1951	She	HWC 1	Joy	2015	WCC	DI	F	3	Y	N	36	6.666666667	1	24
2014	She	Population management II	Joy	2015	WCC	DI	F	3	Y	N	50	14.4	1	24
1930	She	BE2	Joy	2015	WCC	DI	F	3	Y	N	64	1.875	1	24
1411	SI	BE2	Joy	2016	WCC	DI	F	3	Y	Y	57	8.421052632	1	19
1513	SI	SPATEM 2	Joy	2016	WCC	DI	F	3	Y	Y	81	0.740740741	1	19
1479	SI	SOCIAL 2	Joy	2016	WCC	DI	F	3	Y	Y	87	11.03448276	1	19
1445	SI	CMR3	Joy	2016	WCC	DI	F	3	Y	Y	100	10.8	1	19
1952	Sit	HWC 1	Joy	2015	WCC	DI	F	3	N	N	36	5	1	16
2015	Sit	Population management II	Joy	2015	WCC	DI	F	3	N	N	50	2.4	1	16
1931	Sit	BE2	Joy	2015	WCC	DI	F	3	N	N	64	1.875	1	16
1953	Sri	HWC 1	Joy	2015	WCC	DI	M	4	N	N	36	6.666666667	1	25
2016	Sri	Population management II	Joy	2015	WCC	DI	M	4	N	N	50	3.6	1	25
1932	Sri	BE2	Joy	2015	WCC	DI	M	4	N	N	64	1.875	1	25
1954	Var	HWC 1	Joy	2015	WCC	DI	F	3	N	N	36	10	1	12
2017	Var	Population management II	Joy	2015	WCC	DI	F	3	N	N	50	6	1	12
1933	Var	BE2	Joy	2015	WCC	DI	F	3	N	N	64	1.875	1	12
1395	WI	BE1	Joy	2016	WCC	DI	M	4	N	N	57	10.52631579	1	19
1514	WI	SPATEM 2	Joy	2016	WCC	DI	M	4	N	N	81	0	0	19
1480	WI	SOCIAL 2	Joy	2016	WCC	DI	M	4	N	N	87	8.275862069	1	19
1446	WI	CMR3	Joy	2016	WCC	DI	M	4	N	N	100	6	1	19
1976	Yon	HWC 2	Joy	2015	WCC	DI	F	3	Y	N	47	3.829787234	1	32
2018	Yon	Population management II	Joy	2015	WCC	DI	F	3	Y	N	50	2.4	1	32
1934	Yon	BE2	Joy	2015	WCC	DI	F	3	Y	N	64	1.875	1	32
801	Af	R3b	Joy	2016	Panther	Game	F	3	Y	N	120	2	1	32
781	Af	R2	Joy	2016	Panther	Game	F	3	Y	N	150	0.4	1	32
821	Af	Vegg	Joy	2016	Panther	Game	F	3	Y	N	150	1.6	1	32
208	Da	R2	Joy	2015	Panther	Game	M	4	N	N	70	1.714285714	1	12
199	Da	R1	Joy	2015	Panther	Game	M	4	N	N	120	4	1	12
209	Eh	R2	Joy	2015	Panther	Game	M	3	N	N	70	0.857142857	1	17
200	Eh	R1	Joy	2015	Panther	Game	M	3	N	N	120	3	1	17
802	Ge	R3b	Joy	2016	Panther	Game	M	6	N	N	120	1.5	1	13
822	Ge	Vegg	Joy	2016	Panther	Game	M	6	N	N	150	0	0	13
782	Ge	R2	Joy	2016	Panther	Game	M	6	N	N	150	0.4	1	13
210	Ja	R2	Joy	2015	Panther	Game	F	6	Y	Y	70	1.714285714	1	19
201	Ja	R1	Joy	2015	Panther	Game	F	6	Y	Y	120	3	1	19
211	Ke	R2	Joy	2015	Panther	Game	M	4	N	N	70	3.428571429	1	20
202	Ke	R1	Joy	2015	Panther	Game	M	4	N	N	120	5.5	1	20
804	La	R3b	Joy	2016	Panther	Game	F	4	Y	Y	120	1.5	1	18
784	La	R2	Joy	2016	Panther	Game	F	4	Y	Y	150	0.4	1	18
824	La	Vegg	Joy	2016	Panther	Game	F	4	Y	Y	150	1.2	1	18
805	Li	R3b	Joy	2016	Panther	Game	M	3	N	N	120	2	1	23
825	Li	Vegg	Joy	2016	Panther	Game	M	3	N	N	150	0	0	23
785	Li	R2	Joy	2016	Panther	Game	M	3	N	N	150	0.4	1	23
212	Lu	R2	Joy	2015	Panther	Game	F	4	Y	N	70	8.571428571	1	27
203	Lu	R1	Joy	2015	Panther	Game	F	4	Y	N	120	5.5	1	27
213	Ma	R2	Joy	2015	Panther	Game	F	4	N	N	70	11.14285714	1	24
204	Ma	R1	Joy	2015	Panther	Game	F	4	N	N	120	6.5	1	24
215	Pa	R2	Joy	2015	Panther	Game	F	4	Y	N	70	6	1	11
206	Pa	R1	Joy	2015	Panther	Game	F	4	Y	N	120	2	1	11
807	Sa	R3b	Joy	2016	Panther	Game	F	5	Y	Y	120	2.5	1	18
787	Sa	R2	Joy	2016	Panther	Game	F	5	Y	Y	150	0.4	1	18
827	Sa	Vegg	Joy	2016	Panther	Game	F	5	Y	Y	150	0.4	1	18
808	Se	R3b	Joy	2016	Panther	Game	M	5	Y	N	120	1.5	1	29
828	Se	Vegg	Joy	2016	Panther	Game	M	5	Y	N	150	0	0	29
788	Se	R2	Joy	2016	Panther	Game	M	5	Y	N	150	0.4	1	29
216	Ta	R2	Joy	2015	Panther	Game	M	3	Y	N	70	1.714285714	1	23
809	Ta	R3b	Joy	2016	Panther	Game	M	3	Y	N	120	1.5	1	23
207	Ta	R1	Joy	2015	Panther	Game	M	3	Y	N	120	3.5	1	23
829	Ta	Vegg	Joy	2016	Panther	Game	M	3	Y	N	150	0	0	23
789	Ta	R2	Joy	2016	Panther	Game	M	3	Y	N	150	0.4	1	23
810	Ug	R3b	Joy	2016	Panther	Game	M	4	N	N	120	1.5	1	19
790	Ug	R2	Joy	2016	Panther	Game	M	4	N	N	150	0.4	1	19
830	Ug	Vegg	Joy	2016	Panther	Game	M	4	N	N	150	0.4	1	19
1998	Ahm	Population management II	Joy	2015	WCC	Game	M	4	N	N	77	2.337662338	1	13
1999	Amr	Population management II	Joy	2015	WCC	Game	M	4	N	N	77	1.558441558	1	19
1979	Asr	Population management I	Joy	2015	WCC	Game	M	4	N	N	102	0.588235294	1	23
2385	CA	R2	Joy	2016	WCC	Game	F	6	Y	N	72	4.166666667	1	20
2369	CA	R1	Joy	2016	WCC	Game	F	6	Y	N	115	2.608695652	1	20
2386	DW	R2	Joy	2016	WCC	Game	M	3	Y	Y	72	7.5	1	30
2370	DW	R1	Joy	2016	WCC	Game	M	3	Y	Y	115	4.695652174	1	30
1980	Edm	Population management I	Joy	2015	WCC	Game	M	6	Y	N	102	1.176470588	1	22
2387	EK	R2	Joy	2016	WCC	Game	F	3	Y	N	72	3.333333333	1	9
2371	EK	R1	Joy	2016	WCC	Game	F	3	Y	N	115	5.739130435	1	9
2388	FI	R2	Joy	2016	WCC	Game	F	3	N	N	72	7.5	1	21
2372	FI	R1	Joy	2016	WCC	Game	F	3	N	N	115	4.173913043	1	21
2389	GE	R2	Joy	2016	WCC	Game	M	6	N	N	72	4.166666667	1	22
2373	GE	R1	Joy	2016	WCC	Game	M	6	N	N	115	6.260869565	1	22
2002	Gil	Population management II	Joy	2015	WCC	Game	M	5	N	N	77	2.337662338	1	23
2003	Gus	Population management II	Joy	2015	WCC	Game	F	3	Y	N	77	1.558441558	1	24
2004	Hak	Population management II	Joy	2015	WCC	Game	M	4	Y	N	77	1.558441558	1	21
2390	IR	R2	Joy	2016	WCC	Game	F	4	N	Y	72	7.5	1	28
2374	IR	R1	Joy	2016	WCC	Game	F	4	N	Y	115	8.347826087	1	28
2391	JA	R2	Joy	2016	WCC	Game	F	6	Y	Y	72	9.166666667	1	17
2375	JA	R1	Joy	2016	WCC	Game	F	6	Y	Y	115	6.260869565	1	17
2392	KA	R2	Joy	2016	WCC	Game	F	5	Y	N	72	5	1	19
2376	KA	R1	Joy	2016	WCC	Game	F	5	Y	N	115	4.695652174	1	19
1984	Kas	Population management I	Joy	2015	WCC	Game	F	2	N	N	102	1.764705882	1	29
2393	KE	R2	Joy	2016	WCC	Game	M	4	N	N	72	8.333333333	1	11
2377	KE	R1	Joy	2016	WCC	Game	M	4	N	N	115	5.217391304	1	11
1985	Lav	Population management I	Joy	2015	WCC	Game	F	4	N	N	102	0.588235294	1	16
2394	LE	R2	Joy	2016	WCC	Game	F	4	Y	N	72	9.166666667	1	30
2378	LE	R1	Joy	2016	WCC	Game	F	4	Y	N	115	6.782608696	1	30
2007	Lee	Population management II	Joy	2015	WCC	Game	F	3	Y	Y	77	6.233766234	1	11.5
2395	MA	R2	Joy	2016	WCC	Game	F	4	N	N	72	9.166666667	1	16
2379	MA	R1	Joy	2016	WCC	Game	F	4	N	N	115	9.391304348	1	16
2008	Mer	Population management II	Joy	2015	WCC	Game	F	3	N	N	77	1.558441558	1	19.5
2009	Mua	Population management II	Joy	2015	WCC	Game	M	4	N	N	77	1.558441558	1	34
2396	NU	R2	Joy	2016	WCC	Game	F	3	N	N	72	3.333333333	1	18
2380	NU	R1	Joy	2016	WCC	Game	F	3	N	N	115	2.086956522	1	18
2010	Poa	Population management II	Joy	2015	WCC	Game	F	6	Y	N	77	1.558441558	1	34
1990	Pre	Population management I	Joy	2015	WCC	Game	F	3	Y	N	102	0.588235294	1	19
1991	Rai	Population management I	Joy	2015	WCC	Game	M	4	Y	Y	102	1.176470588	1	24
2013	Rav	Population management II	Joy	2015	WCC	Game	F	5	Y	N	77	2.337662338	1	12
2397	RE	R2	Joy	2016	WCC	Game	F	3	Y	N	72	3.333333333	1	26
2381	RE	R1	Joy	2016	WCC	Game	F	3	Y	N	115	6.260869565	1	26
2398	SA	R2	Joy	2016	WCC	Game	F	5	Y	Y	72	14.16666667	1	23
2382	SA	R1	Joy	2016	WCC	Game	F	5	Y	Y	115	9.391304348	1	23
1993	She	Population management I	Joy	2015	WCC	Game	F	3	Y	N	102	2.941176471	1	24
2399	SI	R2	Joy	2016	WCC	Game	F	3	Y	Y	72	11.66666667	1	19
2383	SI	R1	Joy	2016	WCC	Game	F	3	Y	Y	115	7.826086957	1	19
1994	Sit	Population management I	Joy	2015	WCC	Game	F	3	N	N	102	0	0	16
1995	Sri	Population management I	Joy	2015	WCC	Game	M	4	N	N	102	3.529411765	1	25
1996	Var	Population management I	Joy	2015	WCC	Game	F	3	N	N	102	1.176470588	1	12
2400	WI	R2	Joy	2016	WCC	Game	M	4	N	N	72	11.66666667	1	19
2384	WI	R1	Joy	2016	WCC	Game	M	4	N	N	115	8.869565217	1	19
1997	Yon	Population management I	Joy	2015	WCC	Game	F	3	Y	N	102	0.588235294	1	32
731	Af	CMR1	Joy	2016	Panther	Z.Game	F	3	Y	N	120	0.5	1	32
711	Af	BE1	Joy	2016	Panther	Z.Game	F	3	Y	N	120	1.5	1	32
701	Af	AP2	Joy	2016	Panther	Z.Game	F	3	Y	N	120	3	1	32
811	Af	R4	Joy	2016	Panther	Z.Game	F	3	Y	N	135	1.777777778	1	32
741	Af	CMR2	Joy	2016	Panther	Z.Game	F	3	Y	N	150	2.4	1	32
190	Da	Conservation genetics II	Joy	2015	Panther	Z.Game	M	4	N	N	100	6	1	12
163	Da	CMR2	Joy	2015	Panther	Z.Game	M	4	N	N	110	3.272727273	1	12
191	Eh	Conservation genetics II	Joy	2015	Panther	Z.Game	M	3	N	N	100	7.2	1	17
164	Eh	CMR2	Joy	2015	Panther	Z.Game	M	3	N	N	110	7.090909091	1	17
732	Ge	CMR1	Joy	2016	Panther	Z.Game	M	6	N	N	120	0.5	1	13
712	Ge	BE1	Joy	2016	Panther	Z.Game	M	6	N	N	120	1.5	1	13
702	Ge	AP2	Joy	2016	Panther	Z.Game	M	6	N	N	120	2.5	1	13
812	Ge	R4	Joy	2016	Panther	Z.Game	M	6	N	N	135	1.777777778	1	13
742	Ge	CMR2	Joy	2016	Panther	Z.Game	M	6	N	N	150	0	0	13
192	Ja	Conservation genetics II	Joy	2015	Panther	Z.Game	F	6	Y	Y	100	12	1	19
165	Ja	CMR2	Joy	2015	Panther	Z.Game	F	6	Y	Y	110	3.272727273	1	19
193	Ke	Conservation genetics II	Joy	2015	Panther	Z.Game	M	4	N	N	100	9	1	20
166	Ke	CMR2	Joy	2015	Panther	Z.Game	M	4	N	N	110	5.454545455	1	20
734	La	CMR1	Joy	2016	Panther	Z.Game	F	4	Y	Y	120	0.5	1	18
714	La	BE1	Joy	2016	Panther	Z.Game	F	4	Y	Y	120	1.5	1	18
704	La	AP2	Joy	2016	Panther	Z.Game	F	4	Y	Y	120	4	1	18
814	La	R4	Joy	2016	Panther	Z.Game	F	4	Y	Y	135	1.777777778	1	18
744	La	CMR2	Joy	2016	Panther	Z.Game	F	4	Y	Y	150	6.4	1	18
705	Li	AP2	Joy	2016	Panther	Z.Game	M	3	N	N	120	0.5	1	23
735	Li	CMR1	Joy	2016	Panther	Z.Game	M	3	N	N	120	0.5	1	23
715	Li	BE1	Joy	2016	Panther	Z.Game	M	3	N	N	120	1.5	1	23
815	Li	R4	Joy	2016	Panther	Z.Game	M	3	N	N	135	1.777777778	1	23
745	Li	CMR2	Joy	2016	Panther	Z.Game	M	3	N	N	150	0.4	1	23
194	Lu	Conservation genetics II	Joy	2015	Panther	Z.Game	F	4	Y	N	100	15	1	27
167	Lu	CMR2	Joy	2015	Panther	Z.Game	F	4	Y	N	110	2.727272727	1	27
195	Ma	Conservation genetics II	Joy	2015	Panther	Z.Game	F	4	N	N	100	13.8	1	24
168	Ma	CMR2	Joy	2015	Panther	Z.Game	F	4	N	N	110	3.818181818	1	24
169	Na	CMR2	Joy	2015	Panther	Z.Game	F	3	Y	N	110	3.818181818	1	22
716	Na	BE1	Joy	2016	Panther	Z.Game	F	3	Y	N	120	1.5	1	22
197	Pa	Conservation genetics II	Joy	2015	Panther	Z.Game	F	4	Y	N	100	13.2	1	11
170	Pa	CMR2	Joy	2015	Panther	Z.Game	F	4	Y	N	110	3.818181818	1	11
737	Sa	CMR1	Joy	2016	Panther	Z.Game	F	5	Y	Y	120	0.5	1	18
707	Sa	AP2	Joy	2016	Panther	Z.Game	F	5	Y	Y	120	1.5	1	18
717	Sa	BE1	Joy	2016	Panther	Z.Game	F	5	Y	Y	120	1.5	1	18
817	Sa	R4	Joy	2016	Panther	Z.Game	F	5	Y	Y	135	1.777777778	1	18
747	Sa	CMR2	Joy	2016	Panther	Z.Game	F	5	Y	Y	150	0.8	1	18
708	Se	AP2	Joy	2016	Panther	Z.Game	M	5	Y	N	120	0.5	1	29
738	Se	CMR1	Joy	2016	Panther	Z.Game	M	5	Y	N	120	0.5	1	29
718	Se	BE1	Joy	2016	Panther	Z.Game	M	5	Y	N	120	1.5	1	29
818	Se	R4	Joy	2016	Panther	Z.Game	M	5	Y	N	135	1.777777778	1	29
748	Se	CMR2	Joy	2016	Panther	Z.Game	M	5	Y	N	150	0	0	29
198	Ta	Conservation genetics II	Joy	2015	Panther	Z.Game	M	3	Y	N	100	6	1	23
171	Ta	CMR2	Joy	2015	Panther	Z.Game	M	3	Y	N	110	3.272727273	1	23
739	Ta	CMR1	Joy	2016	Panther	Z.Game	M	3	Y	N	120	0.5	1	23
709	Ta	AP2	Joy	2016	Panther	Z.Game	M	3	Y	N	120	1	1	23
719	Ta	BE1	Joy	2016	Panther	Z.Game	M	3	Y	N	120	1.5	1	23
819	Ta	R4	Joy	2016	Panther	Z.Game	M	3	Y	N	135	1.777777778	1	23
749	Ta	CMR2	Joy	2016	Panther	Z.Game	M	3	Y	N	150	0.4	1	23
740	Ug	CMR1	Joy	2016	Panther	Z.Game	M	4	N	N	120	0.5	1	19
720	Ug	BE1	Joy	2016	Panther	Z.Game	M	4	N	N	120	1.5	1	19
710	Ug	AP2	Joy	2016	Panther	Z.Game	M	4	N	N	120	3.5	1	19
820	Ug	R4	Joy	2016	Panther	Z.Game	M	4	N	N	135	1.777777778	1	19
750	Ug	CMR2	Joy	2016	Panther	Z.Game	M	4	N	N	150	2	1	19
1914	Ahm	BE2	Joy	2015	WCC	Z.Game	M	4	N	N	126	2.857142857	1	13
1935	Ahm	HWC 1	Joy	2015	WCC	Z.Game	M	4	N	N	169	2.130177515	1	13
1915	Amr	BE2	Joy	2015	WCC	Z.Game	M	4	N	N	126	2.380952381	1	19
1957	Amr	HWC 2	Joy	2015	WCC	Z.Game	M	4	N	N	190	1.578947368	1	19
1895	Asr	BE1	Joy	2015	WCC	Z.Game	M	4	N	N	113	0	0	23
1937	Asr	HWC 1	Joy	2015	WCC	Z.Game	M	4	N	N	169	1.420118343	1	23
2353	CA	EXPDES 2	Joy	2016	WCC	Z.Game	F	6	Y	N	93	10.96774194	1	20
1413	CA	CMR2	Joy	2016	WCC	Z.Game	F	6	Y	N	107	11.21495327	1	20
2337	CA	EXPDES 1	Joy	2016	WCC	Z.Game	F	6	Y	N	119	3.025210084	1	20
1481	CA	SPATEM 1	Joy	2016	WCC	Z.Game	F	6	Y	N	156	2.307692308	1	20
1379	CA	BE1	Joy	2016	WCC	Z.Game	F	6	Y	N	158	12.91139241	1	20
1464	CA	SOCIAL 2	Joy	2016	WCC	Z.Game	F	6	Y	N	161	18.63354037	1	20
2354	DW	EXPDES 2	Joy	2016	WCC	Z.Game	M	3	Y	Y	93	0	0	30
1414	DW	CMR2	Joy	2016	WCC	Z.Game	M	3	Y	Y	107	15.70093458	1	30
1397	DW	BE2	Joy	2016	WCC	Z.Game	M	3	Y	Y	110	16.90909091	1	30
2338	DW	EXPDES 1	Joy	2016	WCC	Z.Game	M	3	Y	Y	119	0	0	30
1499	DW	SPATEM 2	Joy	2016	WCC	Z.Game	M	3	Y	Y	121	6.94214876	1	30
1465	DW	SOCIAL 2	Joy	2016	WCC	Z.Game	M	3	Y	Y	161	26.08695652	1	30
1896	Edm	BE1	Joy	2015	WCC	Z.Game	M	6	Y	N	113	0	0	22
1959	Edm	HWC 2	Joy	2015	WCC	Z.Game	M	6	Y	N	190	4.736842105	1	22
2355	EK	EXPDES 2	Joy	2016	WCC	Z.Game	F	3	Y	N	93	19.35483871	1	9
1415	EK	CMR2	Joy	2016	WCC	Z.Game	F	3	Y	N	107	12.3364486	1	9
2339	EK	EXPDES 1	Joy	2016	WCC	Z.Game	F	3	Y	N	119	3.025210084	1	9
1483	EK	SPATEM 1	Joy	2016	WCC	Z.Game	F	3	Y	N	156	1.538461538	1	9
1381	EK	BE1	Joy	2016	WCC	Z.Game	F	3	Y	N	158	17.84810127	1	9
1466	EK	SOCIAL 2	Joy	2016	WCC	Z.Game	F	3	Y	N	161	27.95031056	1	9
2356	FI	EXPDES 2	Joy	2016	WCC	Z.Game	F	3	N	N	93	26.4516129	1	21
1416	FI	CMR2	Joy	2016	WCC	Z.Game	F	3	N	N	107	20.18691589	1	21
1399	FI	BE2	Joy	2016	WCC	Z.Game	F	3	N	N	110	25.63636364	1	21
2340	FI	EXPDES 1	Joy	2016	WCC	Z.Game	F	3	N	N	119	7.058823529	1	21
1501	FI	SPATEM 2	Joy	2016	WCC	Z.Game	F	3	N	N	121	11.90082645	1	21
1467	FI	SOCIAL 2	Joy	2016	WCC	Z.Game	F	3	N	N	161	20.1242236	1	21
2357	GE	EXPDES 2	Joy	2016	WCC	Z.Game	M	6	N	N	93	21.29032258	1	22
1417	GE	CMR2	Joy	2016	WCC	Z.Game	M	6	N	N	107	8.971962617	1	22
1451	GE	SOCIAL 1	Joy	2016	WCC	Z.Game	M	6	N	N	116	12.4137931	1	22
2341	GE	EXPDES 1	Joy	2016	WCC	Z.Game	M	6	N	N	119	11.09243697	1	22
1502	GE	SPATEM 2	Joy	2016	WCC	Z.Game	M	6	N	N	121	9.421487603	1	22
1383	GE	BE1	Joy	2016	WCC	Z.Game	M	6	N	N	158	18.98734177	1	22
1918	Gil	BE2	Joy	2015	WCC	Z.Game	M	5	N	N	126	3.80952381	1	23
1939	Gil	HWC 1	Joy	2015	WCC	Z.Game	M	5	N	N	169	4.26035503	1	23
1960	Gil	HWC 2	Joy	2015	WCC	Z.Game	M	5	N	N	190	0.947368421	1	23
1919	Gus	BE2	Joy	2015	WCC	Z.Game	F	3	Y	N	126	2.857142857	1	24
1940	Gus	HWC 1	Joy	2015	WCC	Z.Game	F	3	Y	N	169	1.065088757	1	24
1920	Hak	BE2	Joy	2015	WCC	Z.Game	M	4	Y	N	126	2.380952381	1	21
1962	Hak	HWC 2	Joy	2015	WCC	Z.Game	M	4	Y	N	190	1.578947368	1	21
2358	IR	EXPDES 2	Joy	2016	WCC	Z.Game	F	4	N	Y	93	6.451612903	1	28
1418	IR	CMR2	Joy	2016	WCC	Z.Game	F	4	N	Y	107	8.411214953	1	28
1401	IR	BE2	Joy	2016	WCC	Z.Game	F	4	N	Y	110	20.18181818	1	28
1452	IR	SOCIAL 1	Joy	2016	WCC	Z.Game	F	4	N	Y	116	12.4137931	1	28
2342	IR	EXPDES 1	Joy	2016	WCC	Z.Game	F	4	N	Y	119	6.050420168	1	28
1503	IR	SPATEM 2	Joy	2016	WCC	Z.Game	F	4	N	Y	121	3.47107438	1	28
2359	JA	EXPDES 2	Joy	2016	WCC	Z.Game	F	6	Y	Y	93	25.16129032	1	17
1419	JA	CMR2	Joy	2016	WCC	Z.Game	F	6	Y	Y	107	9.53271028	1	17
1453	JA	SOCIAL 1	Joy	2016	WCC	Z.Game	F	6	Y	Y	116	32.06896552	1	17
2343	JA	EXPDES 1	Joy	2016	WCC	Z.Game	F	6	Y	Y	119	6.050420168	1	17
1487	JA	SPATEM 1	Joy	2016	WCC	Z.Game	F	6	Y	Y	156	5	1	17
1385	JA	BE1	Joy	2016	WCC	Z.Game	F	6	Y	Y	158	15.18987342	1	17
2360	KA	EXPDES 2	Joy	2016	WCC	Z.Game	F	5	Y	N	93	25.16129032	1	19
1420	KA	CMR2	Joy	2016	WCC	Z.Game	F	5	Y	N	107	8.411214953	1	19
1403	KA	BE2	Joy	2016	WCC	Z.Game	F	5	Y	N	110	15.27272727	1	19
1454	KA	SOCIAL 1	Joy	2016	WCC	Z.Game	F	5	Y	N	116	25.86206897	1	19
2344	KA	EXPDES 1	Joy	2016	WCC	Z.Game	F	5	Y	N	119	6.050420168	1	19
1488	KA	SPATEM 1	Joy	2016	WCC	Z.Game	F	5	Y	N	156	2.307692308	1	19
1900	Kas	BE1	Joy	2015	WCC	Z.Game	F	2	N	N	113	0	0	29
1472	Kas	SOCIAL 2	Joy	2016	WCC	Z.Game	F	2	N	N	161	21.98757764	1	29
1963	Kas	HWC 2	Joy	2015	WCC	Z.Game	F	2	N	N	190	1.263157895	1	29
2361	KE	EXPDES 2	Joy	2016	WCC	Z.Game	M	4	N	N	93	12.90322581	1	11
1422	KE	CMR2	Joy	2016	WCC	Z.Game	M	4	N	N	107	8.971962617	1	11
1405	KE	BE2	Joy	2016	WCC	Z.Game	M	4	N	N	110	21.81818182	1	11
2345	KE	EXPDES 1	Joy	2016	WCC	Z.Game	M	4	N	N	119	4.537815126	1	11
1490	KE	SPATEM 1	Joy	2016	WCC	Z.Game	M	4	N	N	156	1.923076923	1	11
1473	KE	SOCIAL 2	Joy	2016	WCC	Z.Game	M	4	N	N	161	20.1242236	1	11
1901	Lav	BE1	Joy	2015	WCC	Z.Game	F	4	N	N	113	0	0	16
1964	Lav	HWC 2	Joy	2015	WCC	Z.Game	F	4	N	N	190	4.736842105	1	16
2362	LE	EXPDES 2	Joy	2016	WCC	Z.Game	F	4	Y	N	93	19.35483871	1	30
1423	LE	CMR2	Joy	2016	WCC	Z.Game	F	4	Y	N	107	11.21495327	1	30
1457	LE	SOCIAL 1	Joy	2016	WCC	Z.Game	F	4	Y	N	116	24.31034483	1	30
2346	LE	EXPDES 1	Joy	2016	WCC	Z.Game	F	4	Y	N	119	11.59663866	1	30
1508	LE	SPATEM 2	Joy	2016	WCC	Z.Game	F	4	Y	N	121	8.925619835	1	30
1389	LE	BE1	Joy	2016	WCC	Z.Game	F	4	Y	N	158	23.16455696	1	30
1923	Lee	BE2	Joy	2015	WCC	Z.Game	F	3	Y	Y	126	1.904761905	1	11.5
1944	Lee	HWC 1	Joy	2015	WCC	Z.Game	F	3	Y	Y	169	3.195266272	1	11.5
2363	MA	EXPDES 2	Joy	2016	WCC	Z.Game	F	4	N	N	93	23.87096774	1	16
1424	MA	CMR2	Joy	2016	WCC	Z.Game	F	4	N	N	107	13.45794393	1	16
2347	MA	EXPDES 1	Joy	2016	WCC	Z.Game	F	4	N	N	119	13.1092437	1	16
1492	MA	SPATEM 1	Joy	2016	WCC	Z.Game	F	4	N	N	156	8.076923077	1	16
1390	MA	BE1	Joy	2016	WCC	Z.Game	F	4	N	N	158	17.08860759	1	16
1475	MA	SOCIAL 2	Joy	2016	WCC	Z.Game	F	4	N	N	161	28.69565217	1	16
1924	Mer	BE2	Joy	2015	WCC	Z.Game	F	3	N	N	126	2.857142857	1	19.5
1966	Mer	HWC 2	Joy	2015	WCC	Z.Game	F	3	N	N	190	0.947368421	1	19.5
1925	Mua	BE2	Joy	2015	WCC	Z.Game	M	4	N	N	126	0.952380952	1	34
1967	Mua	HWC 2	Joy	2015	WCC	Z.Game	M	4	N	N	190	0.947368421	1	34
2364	NU	EXPDES 2	Joy	2016	WCC	Z.Game	F	3	N	N	93	12.25806452	1	18
1425	NU	CMR2	Joy	2016	WCC	Z.Game	F	3	N	N	107	17.94392523	1	18
1408	NU	BE2	Joy	2016	WCC	Z.Game	F	3	N	N	110	22.36363636	1	18
2348	NU	EXPDES 1	Joy	2016	WCC	Z.Game	F	3	N	N	119	5.546218487	1	18
1510	NU	SPATEM 2	Joy	2016	WCC	Z.Game	F	3	N	N	121	11.40495868	1	18
1476	NU	SOCIAL 2	Joy	2016	WCC	Z.Game	F	3	N	N	161	24.59627329	1	18
1926	Poa	BE2	Joy	2015	WCC	Z.Game	F	6	Y	N	126	2.380952381	1	34
1947	Poa	HWC 1	Joy	2015	WCC	Z.Game	F	6	Y	N	169	1.775147929	1	34
1906	Pre	BE1	Joy	2015	WCC	Z.Game	F	3	Y	N	113	2.123893805	1	19
1948	Pre	HWC 1	Joy	2015	WCC	Z.Game	F	3	Y	N	169	3.905325444	1	19
1907	Rai	BE1	Joy	2015	WCC	Z.Game	M	4	Y	Y	113	0	0	24
1970	Rai	HWC 2	Joy	2015	WCC	Z.Game	M	4	Y	Y	190	0.947368421	1	24
1929	Rav	BE2	Joy	2015	WCC	Z.Game	F	5	Y	N	126	2.380952381	1	12
1950	Rav	HWC 1	Joy	2015	WCC	Z.Game	F	5	Y	N	169	2.485207101	1	12
2365	RE	EXPDES 2	Joy	2016	WCC	Z.Game	F	3	Y	N	93	16.12903226	1	26
1426	RE	CMR2	Joy	2016	WCC	Z.Game	F	3	Y	N	107	11.77570093	1	26
1409	RE	BE2	Joy	2016	WCC	Z.Game	F	3	Y	N	110	31.09090909	1	26
1460	RE	SOCIAL 1	Joy	2016	WCC	Z.Game	F	3	Y	N	116	9.827586207	1	26
2349	RE	EXPDES 1	Joy	2016	WCC	Z.Game	F	3	Y	N	119	5.546218487	1	26
1511	RE	SPATEM 2	Joy	2016	WCC	Z.Game	F	3	Y	N	121	7.933884298	1	26
2366	SA	EXPDES 2	Joy	2016	WCC	Z.Game	F	5	Y	Y	93	24.51612903	1	23
1427	SA	CMR2	Joy	2016	WCC	Z.Game	F	5	Y	Y	107	0	0	23
2350	SA	EXPDES 1	Joy	2016	WCC	Z.Game	F	5	Y	Y	119	10.08403361	1	23
1512	SA	SPATEM 2	Joy	2016	WCC	Z.Game	F	5	Y	Y	121	7.438016529	1	23
1393	SA	BE1	Joy	2016	WCC	Z.Game	F	5	Y	Y	158	17.84810127	1	23
1478	SA	SOCIAL 2	Joy	2016	WCC	Z.Game	F	5	Y	Y	161	0	0	23
1909	She	BE1	Joy	2015	WCC	Z.Game	F	3	Y	N	113	0	0	24
1972	She	HWC 2	Joy	2015	WCC	Z.Game	F	3	Y	N	190	3.789473684	1	24
2367	SI	EXPDES 2	Joy	2016	WCC	Z.Game	F	3	Y	Y	93	9.677419355	1	19
1428	SI	CMR2	Joy	2016	WCC	Z.Game	F	3	Y	Y	107	12.3364486	1	19
1462	SI	SOCIAL 1	Joy	2016	WCC	Z.Game	F	3	Y	Y	116	28.96551724	1	19
2351	SI	EXPDES 1	Joy	2016	WCC	Z.Game	F	3	Y	Y	119	2.521008403	1	19
1496	SI	SPATEM 1	Joy	2016	WCC	Z.Game	F	3	Y	Y	156	2.692307692	1	19
1394	SI	BE1	Joy	2016	WCC	Z.Game	F	3	Y	Y	158	15.18987342	1	19
1910	Sit	BE1	Joy	2015	WCC	Z.Game	F	3	N	N	113	0	0	16
1973	Sit	HWC 2	Joy	2015	WCC	Z.Game	F	3	N	N	190	1.263157895	1	16
1911	Sri	BE1	Joy	2015	WCC	Z.Game	M	4	N	N	113	0	0	25
1974	Sri	HWC 2	Joy	2015	WCC	Z.Game	M	4	N	N	190	3.473684211	1	25
1912	Var	BE1	Joy	2015	WCC	Z.Game	F	3	N	N	113	0	0	12
1975	Var	HWC 2	Joy	2015	WCC	Z.Game	F	3	N	N	190	3.789473684	1	12
2368	WI	EXPDES 2	Joy	2016	WCC	Z.Game	M	4	N	N	93	13.5483871	1	19
1429	WI	CMR2	Joy	2016	WCC	Z.Game	M	4	N	N	107	9.53271028	1	19
1412	WI	BE2	Joy	2016	WCC	Z.Game	M	4	N	N	110	19.63636364	1	19
1463	WI	SOCIAL 1	Joy	2016	WCC	Z.Game	M	4	N	N	116	12.4137931	1	19
2352	WI	EXPDES 1	Joy	2016	WCC	Z.Game	M	4	N	N	119	4.537815126	1	19
1497	WI	SPATEM 1	Joy	2016	WCC	Z.Game	M	4	N	N	156	3.846153846	1	19
1913	Yon	BE1	Joy	2015	WCC	Z.Game	F	3	Y	N	113	0	0	32
1955	Yon	HWC 1	Joy	2015	WCC	Z.Game	F	3	Y	N	169	0.355029586	1	32
