# Supplementary material for: The effect of using games in teaching conservation
Source: PeerJ. 2018 Apr 30;6:e4509. doi: 10.7717/peerj.4509 (PMC5936071; doi:10.7717/peerj.4509)
Supplement: Supplemental Information 11 [file peerj-06-4509-s011.zip › Data submitted/Behaviour/R analysis of behaviour FINAL.R]

### Processing for each student
rm(list=ls())

library(lattice)
library(lme4)
library(multcomp)
library(MASS)
library("blmeco") 

mydata<-read.csv("~/Desktop/Pedagogical Research/Raw data/Behaviour/Behaviour FINAL.csv")
library(lattice)
library(lme4)
str(mydata)
setwd("~/Desktop/Pedagogical Research/Raw data/Behaviour")
getwd()
str(mydata)
##### Asking questions

mydata2<-subset(mydata, Behaviour=="Ask")

y<-as.factor(mydata2$Rate)
str(mydata2)

Year1<-as.factor(mydata2$Year)
Student1<-as.numeric(mydata2$Actor)

Subject1<-as.numeric(mydata2$Lesson)
Age1<-as.numeric(mydata2$Age)
Gender1<-as.factor(mydata2$Gender)
Teaching.experience1<-as.factor(mydata2$Teaching.experience)
Formal.training.in.teaching1<-as.factor(mydata2$Formal.training.in.teaching)

#### Yes or no
y<-as.factor(mydata2$Rate1.0)
str(mydata2)


mod1a<-glmer(y~ E.score+Lesson.type + (1|Student1)+ (1|Subject1) + Age+ Gender+Year1 + Course +Duration,na.action=na.exclude,mydata2,family="binomial",glmerControl(optimizer="bobyqa", optCtrl=list(maxfun=1000000)))

summary(mod1a)

mod1b<-glmer(y~ E.score*Lesson.type + (1|Student1)+ (1|Subject1) + Age+ Gender+Year1 + Course+Duration,na.action=na.exclude,mydata2,family="binomial",glmerControl(optimizer="bobyqa", optCtrl=list(maxfun=1000000)))
summary(mod1b)


mod1c<-glmer(y~ E.score+ (1|Student1)+ (1|Subject1) + Age+ Gender+Year1 + Course+Duration,na.action=na.exclude,mydata2,family="binomial",glmerControl(optimizer="bobyqa", optCtrl=list(maxfun=1000000)))

mod1d<-glmer(y~ Lesson.type + (1|Student1)+ (1|Subject1) + Age+ Gender+Year1 + Course+Duration,na.action=na.exclude,mydata2,family="binomial",glmerControl(optimizer="bobyqa", optCtrl=list(maxfun=1000000)))


mod1e<-glmer(y~ E.score+Lesson.type + (1|Student1)+ (1|Subject1) +  Gender+Year1 + Course+Duration,na.action=na.exclude,mydata2,family="binomial",glmerControl(optimizer="bobyqa", optCtrl=list(maxfun=1000000)))

mod1f<-glmer(y~ E.score+Lesson.type + (1|Student1)+ (1|Subject1) + Age+Year1 + Course+Duration,na.action=na.exclude,mydata2,family="binomial",glmerControl(optimizer="bobyqa", optCtrl=list(maxfun=1000000)))


mod1i<-glmer(y~ E.score+Lesson.type + (1|Student1)+ (1|Subject1) + Age+ Gender+Year1 + Course ,na.action=na.exclude,mydata2,family="binomial",glmerControl(optimizer="bobyqa", optCtrl=list(maxfun=1000000)))

mod1j<-glmer(y~ E.score+Lesson.type + (1|Student1)+ (1|Subject1) + Age+ Gender+ Course +Duration,na.action=na.exclude,mydata2,family="binomial",glmerControl(optimizer="bobyqa", optCtrl=list(maxfun=1000000)))

mod1k<-glmer(y~ E.score+Lesson.type + (1|Student1)+ (1|Subject1) + Age+ Gender+Year1 + Duration,na.action=na.exclude,mydata2,family="binomial",glmerControl(optimizer="bobyqa", optCtrl=list(maxfun=1000000)))


# Interaction between E.score and lesson type
anova(mod1a,mod1b)

# Effect of lesson type
anova(mod1a,mod1c)

# Effect of E.score
anova(mod1a,mod1d)

# Effect of Age
anova(mod1a,mod1e)

# Effect of Gender
anova(mod1a,mod1f)


# Effect of Duration
anova(mod1a,mod1i)

# Effect of Year
anova(mod1a,mod1j)

# Effect of Course
anova(mod1a,mod1k)


# check for overdisperson 
dispersion_glmer(mod1a)


?lsmeans
#### TO add this
Singleestimates<-summary(mod1a)$coefficients
Interactionestimates<-summary(mod1b)$coefficients
#### TO add this
library(lsmeans)

stddevs <- function(obj)unlist(lapply(VarCorr(obj), function(m) sqrt(diag(m))))

fixed<-c(anova(mod1a,mod1b), anova(mod1a,mod1c), anova(mod1a,mod1d), anova(mod1a,mod1e), anova(mod1a,mod1f), anova(mod1a,mod1i),anova(mod1a,mod1j),anova(mod1a,mod1k))


random<-summary(mod1b)$varcor


posthoc<-summary(lsmeans(mod1a,pairwise~Lesson.type,adjust="tukey",mode="linear.predictor",type="Score"))

dataframes2xls::write.xls(c(Singleestimates,Interactionestimates,random,fixed,posthoc), "Results_probability_ask.xls")


# Only if interaction or lesson type is significant


#### #### #### #### #### #### 
#### Rate, poisson

mydata3<-subset(mydata2, Rate>0)
str(mydata3)
Year1<-as.factor(mydata3$Year)
Student1<-as.numeric(mydata3$Actor)

Subject1<-as.numeric(mydata3$Lesson)
Duration1<-as.numeric(mydata3$Duration)
plot(mod1a)
mydata3$Rate
hist(1/mydata3$Rate)
hist(log(mydata3$Rate))
y<-as.numeric(log(mydata3$Rate))


mod2a<-lmer(y~ E.score+Lesson.type + (1|Student1)+ (1|Subject1) + Age+ Gender+Year1 + Course+Duration1,na.action=na.exclude,mydata3)
hist(resid(mod2a))
plot(resid(mod2a))

mod2b<-lmer(y~ E.score*Lesson.type + (1|Student1)+ (1|Subject1) + Age+ Gender+Year1 + Course+Duration,na.action=na.exclude,mydata3)


mod2c<-lmer(y~ E.score+ (1|Student1)+ (1|Subject1)+ Age+ Gender+Year1 + Course+Duration,na.action=na.exclude,mydata3)


mod2d<-lmer(y~ Lesson.type + (1|Student1)+ (1|Subject1) + Age+ Gender+Year1 + Course+Duration,na.action=na.exclude,mydata3)


mod2e<-lmer(y~ E.score+Lesson.type + (1|Student1)+ (1|Subject1)+ Gender+Year1 + Course+Duration,na.action=na.exclude,mydata3)


mod2f<-lmer(y~ E.score+Lesson.type + (1|Student1)+ (1|Subject1) + Age+Year1 + Course+Duration,na.action=na.exclude,mydata3)


mod2i<-lmer(y~ E.score+Lesson.type + (1|Student1)+ (1|Subject1) + Age+ Gender+Year1 + Course,na.action=na.exclude,mydata3)

mod2j<-lmer(y~ E.score+Lesson.type + (1|Student1)+ (1|Subject1)  + Age+ Gender+ Course+Duration1,na.action=na.exclude,mydata3)

mod2k<-lmer(y~ E.score+Lesson.type + (1|Student1)+ (1|Subject1) + Age+ Gender+ Year1+Duration1,na.action=na.exclude,mydata3)

# check for overdisperson

dispersion_glmer(mod2a)

# Interaction between E.scare and lesson type
anova(mod2a,mod2b)
summary(mod2a)
anova(mod2a)

# Effect of lesson type
anova(mod2b,mod2c)

# Interaction between E.score and lesson type
anova(mod2a,mod2b)

# Effect of lesson type
anova(mod2a,mod2c)

# Effect of E.score
anova(mod2a,mod2d)

# Effect of Age
anova(mod2a,mod2e)

# Effect of Gender
anova(mod2a,mod2f)


# Effect of duration
anova(mod2a,mod2i)

# Effect of Year
anova(mod2a,mod2j)

# Effect of Course
anova(mod2a,mod2k)


# Only if interaction or lesson type is significant

Singleestimates<-summary(mod2a)$coefficients
Interactionestimates<-summary(mod2b)$coefficients


stddevs <- function(obj)unlist(lapply(VarCorr(obj), function(m) sqrt(diag(m))))

fixed<-c(anova(mod2a,mod2b), anova(mod2a,mod2c), anova(mod2a,mod2d), anova(mod2a,mod2e), anova(mod2a,mod2f), anova(mod2a,mod2i),anova(mod2a,mod2j),anova(mod2a,mod2k))

random<-summary(mod2a)$varcor


posthoc<-summary(lsmeans(mod2a,pairwise~Lesson.type,adjust="tukey",mode="linear.predictor",type="Score"))


dataframes2xls::write.xls(c(Singleestimates,Interactionestimates,random,fixed,posthoc), "Results_frequency_ask_2.xls")

################################################################################################################################################################
##### Answering questions

mydata2<-subset(mydata, Behaviour=="Ans")

y<-as.factor(mydata2$Rate)
str(mydata2)

Year1<-as.factor(mydata2$Year)
Student1<-as.numeric(mydata2$Actor)

Subject1<-as.numeric(mydata2$Lesson)
Age1<-as.numeric(mydata2$Age)
Gender1<-as.factor(mydata2$Gender)
Teaching.experience1<-as.factor(mydata2$Teaching.experience)
Formal.training.in.teaching1<-as.factor(mydata2$Formal.training.in.teaching)

#### Yes or no
y<-as.factor(mydata2$Rate1.0)
str(mydata2)


mod1a<-glmer(y~ E.score+Lesson.type + (1|Student1)+ (1|Subject1) + Age+ Gender+Year1 + Course +Duration,na.action=na.exclude,mydata2,family="binomial",glmerControl(optimizer="bobyqa", optCtrl=list(maxfun=1000000)))

summary(mod1a)

mod1b<-glmer(y~ E.score*Lesson.type + (1|Student1)+ (1|Subject1) + Age+ Gender+Year1 + Course+Duration,na.action=na.exclude,mydata2,family="binomial",glmerControl(optimizer="bobyqa", optCtrl=list(maxfun=1000000)))
summary(mod1b)


mod1c<-glmer(y~ E.score+ (1|Student1)+ (1|Subject1) + Age+ Gender+Year1 + Course+Duration,na.action=na.exclude,mydata2,family="binomial",glmerControl(optimizer="bobyqa", optCtrl=list(maxfun=1000000)))

mod1d<-glmer(y~ Lesson.type + (1|Student1)+ (1|Subject1) + Age+ Gender+Year1 + Course+Duration,na.action=na.exclude,mydata2,family="binomial",glmerControl(optimizer="bobyqa", optCtrl=list(maxfun=1000000)))


mod1e<-glmer(y~ E.score+Lesson.type + (1|Student1)+ (1|Subject1) +  Gender+Year1 + Course+Duration,na.action=na.exclude,mydata2,family="binomial",glmerControl(optimizer="bobyqa", optCtrl=list(maxfun=1000000)))

mod1f<-glmer(y~ E.score+Lesson.type + (1|Student1)+ (1|Subject1) + Age+Year1 + Course+Duration,na.action=na.exclude,mydata2,family="binomial",glmerControl(optimizer="bobyqa", optCtrl=list(maxfun=1000000)))


mod1i<-glmer(y~ E.score+Lesson.type + (1|Student1)+ (1|Subject1) + Age+ Gender+Year1 + Course ,na.action=na.exclude,mydata2,family="binomial",glmerControl(optimizer="bobyqa", optCtrl=list(maxfun=1000000)))

mod1j<-glmer(y~ E.score+Lesson.type + (1|Student1)+ (1|Subject1) + Age+ Gender+ Course +Duration,na.action=na.exclude,mydata2,family="binomial",glmerControl(optimizer="bobyqa", optCtrl=list(maxfun=1000000)))

mod1k<-glmer(y~ E.score+Lesson.type + (1|Student1)+ (1|Subject1) + Age+ Gender+Year1 + Duration,na.action=na.exclude,mydata2,family="binomial",glmerControl(optimizer="bobyqa", optCtrl=list(maxfun=1000000)))


# Interaction between E.score and lesson type
anova(mod1a,mod1b)

# Effect of lesson type
anova(mod1a,mod1c)

# Effect of E.score
anova(mod1a,mod1d)

# Effect of Age
anova(mod1a,mod1e)

# Effect of Gender
anova(mod1a,mod1f)


# Effect of Duration
anova(mod1a,mod1i)

# Effect of Year
anova(mod1a,mod1j)

# Effect of Course
anova(mod1a,mod1k)

# check for overdisperson 
dispersion_glmer(mod1a)


#### TO add this
Singleestimates<-summary(mod1a)$coefficients
Interactionestimates<-summary(mod1b)$coefficients
#### TO add this


stddevs <- function(obj)unlist(lapply(VarCorr(obj), function(m) sqrt(diag(m))))

fixed<-c(anova(mod1a,mod1b), anova(mod1a,mod1c), anova(mod1a,mod1d), anova(mod1a,mod1e), anova(mod1a,mod1f), anova(mod1a,mod1i),anova(mod1a,mod1j),anova(mod1a,mod1k))

random<-summary(mod1b)$varcor

posthoc<-summary(lsmeans(mod1a,pairwise~Lesson.type,adjust="tukey",mode="linear.predictor",type="Score"))

dataframes2xls::write.xls(c(Singleestimates,Interactionestimates,random,fixed,posthoc), "Results_probability_ans.xls")

library(lsmeans)


# Only if interaction or lesson type is significant
################################################################################################################################################################
##### Joyful behaviour
str(mydata)

mydata2<-subset(mydata, Behaviour=="Joy")
head(mydata2)
y<-as.factor(mydata2$Rate)
str(mydata2)
mydata2
summary(mydata2)

Year1<-as.factor(mydata2$Year)
Student1<-as.numeric(mydata2$Actor)

Subject1<-as.numeric(mydata2$Lesson)
Age1<-as.numeric(mydata2$Age)
Gender1<-as.factor(mydata2$Gender)
Teaching.experience1<-as.factor(mydata2$Teaching.experience)
Formal.training.in.teaching1<-as.factor(mydata2$Formal.training.in.teaching)


plot(mydata2$E.score,mydata2$Rate1.0)

g=glm(Rate1.0~E.score,family=binomial,mydata2)

curve(predict(g,data.frame(E.score=x),type="resp"),add=TRUE)

points(Rate1.0,fitted(g),pch=20)

#### Yes or no
y<-as.factor(mydata2$Rate1.0)
str(mydata2)


mod1a<-glmer(y~ E.score+Lesson.type + (1|Student1)+ (1|Subject1) + Age+ Gender+Year1 + Course +Duration,na.action=na.exclude,mydata2,family="binomial",glmerControl(optimizer="bobyqa", optCtrl=list(maxfun=1000000)))


mod1b<-glmer(y~ E.score*Lesson.type + (1|Student1)+ (1|Subject1) + Age+ Gender+Year1 + Course+Duration,na.action=na.exclude,mydata2,family="binomial",glmerControl(optimizer="bobyqa", optCtrl=list(maxfun=1000000)))
summary(mod1b)


mod1c<-glmer(y~ E.score+ (1|Student1)+ (1|Subject1) + Age+ Gender+Year1 + Course+Duration,na.action=na.exclude,mydata2,family="binomial",glmerControl(optimizer="bobyqa", optCtrl=list(maxfun=1000000)))

mod1d<-glmer(y~ Lesson.type + (1|Student1)+ (1|Subject1) + Age+ Gender+Year1 + Course +Duration,na.action=na.exclude,mydata2,family="binomial",glmerControl(optimizer="bobyqa", optCtrl=list(maxfun=1000000)))

mod1e<-glmer(y~ E.score+Lesson.type + (1|Student1)+ (1|Subject1) +  Gender+Year1 + Course+Duration,na.action=na.exclude,mydata2,family="binomial",glmerControl(optimizer="bobyqa", optCtrl=list(maxfun=1000000)))

mod1f<-glmer(y~ E.score+Lesson.type + (1|Student1)+ (1|Subject1) + Age+Year1 + Course+Duration,na.action=na.exclude,mydata2,family="binomial",glmerControl(optimizer="bobyqa", optCtrl=list(maxfun=1000000)))


mod1i<-glmer(y~ E.score+Lesson.type + (1|Student1)+ (1|Subject1) + Age+ Gender+Year1 + Course ,na.action=na.exclude,mydata2,family="binomial",glmerControl(optimizer="bobyqa", optCtrl=list(maxfun=1000000)))

mod1j<-glmer(y~ E.score+Lesson.type + (1|Student1)+ (1|Subject1) + Age+ Gender+ Course +Duration,na.action=na.exclude,mydata2,family="binomial",glmerControl(optimizer="bobyqa", optCtrl=list(maxfun=1000000)))

mod1k<-glmer(y~ E.score+Lesson.type + (1|Student1)+ (1|Subject1) + Age+ Gender+Year1 + Duration,na.action=na.exclude,mydata2,family="binomial",glmerControl(optimizer="bobyqa", optCtrl=list(maxfun=1000000)))


# Interaction between E.score and lesson type
anova(mod1a,mod1b)

# Effect of lesson type
anova(mod1a,mod1c)

# Effect of E.score
anova(mod1a,mod1d)

# Effect of Age
anova(mod1a,mod1e)

# Effect of Gender
anova(mod1a,mod1f)


# Effect of Duration
anova(mod1a,mod1i)

# Effect of Year
anova(mod1a,mod1j)

# Effect of Course
anova(mod1a,mod1k)

# check for overdisperson 
dispersion_glmer(mod1a)


#### TO add this
Singleestimates<-summary(mod1a)$coefficients
Interactionestimates<-summary(mod1b)$coefficients
#### TO add this
stddevs <- function(obj)unlist(lapply(VarCorr(obj), function(m) sqrt(diag(m))))

fixed<-c(anova(mod1a,mod1b), anova(mod1a,mod1c), anova(mod1a,mod1d), anova(mod1a,mod1e), anova(mod1a,mod1f), anova(mod1a,mod1i),anova(mod1a,mod1j),anova(mod1a,mod1k))

random<-summary(mod1b)$varcor

posthoc<-summary(lsmeans(mod1a,pairwise~Lesson.type,adjust="tukey",mode="linear.predictor",type="Score"))

dataframes2xls::write.xls(c(Singleestimates,Interactionestimates,random,fixed,posthoc), "Results_probability_joy.xls")

library(lsmeans)


# Only if interaction or lesson type is significant


#### #### #### #### #### #### 
#### Rate, poisson

mydata3<-subset(mydata2, Rate>0)
str(mydata3)
y<-as.numeric(mydata3$Freq)
Year1<-as.factor(mydata3$Year)
Student1<-as.numeric(mydata3$Actor)

Subject1<-as.numeric(mydata3$Lesson)
Duration1<-as.numeric(mydata3$Duration)
hist(mydata3$Freq)
plot(mod1a)
mydata3$Rate
hist(1/mydata3$Rate)
hist(log(mydata3$Rate))

y<-as.numeric(log(mydata3$Rate))

mod2a<-lmer(y~ E.score+Lesson.type + (1|Student1)+ (1|Subject1) + Age+ Gender+Year1 + Course+Duration1,na.action=na.exclude,mydata3)
hist(resid(mod2a))
plot(resid(mod2a))

mod2b<-lmer(y~ E.score*Lesson.type + (1|Student1)+ (1|Subject1) + Age+ Gender+Year1 + Course+Duration,na.action=na.exclude,mydata3)


mod2c<-lmer(y~ E.score+ (1|Student1)+ (1|Subject1)+ Age+ Gender+Year1 + Course+Duration,na.action=na.exclude,mydata3)


mod2d<-lmer(y~ Lesson.type + (1|Student1)+ (1|Subject1) + Age+ Gender+Year1 + Course+Duration,na.action=na.exclude,mydata3)


mod2e<-lmer(y~ E.score+Lesson.type + (1|Student1)+ (1|Subject1)+ Gender+Year1 + Course+Duration,na.action=na.exclude,mydata3)


mod2f<-lmer(y~ E.score+Lesson.type + (1|Student1)+ (1|Subject1) + Age+Year1 + Course+Duration,na.action=na.exclude,mydata3)


mod2i<-lmer(y~ E.score+Lesson.type + (1|Student1)+ (1|Subject1) + Age+ Gender+Year1 + Course,na.action=na.exclude,mydata3)

mod2j<-lmer(y~ E.score+Lesson.type + (1|Student1)+ (1|Subject1)  + Age+ Gender+ Course+Duration1,na.action=na.exclude,mydata3)

mod2k<-lmer(y~ E.score+Lesson.type + (1|Student1)+ (1|Subject1)  + Age+ Gender+ Year1+Duration1,na.action=na.exclude,mydata3)

# check for overdisperson, overdispersed
k<- attr(logLik(mod2a),"df") #
n<- length(fitted(mod2a))
pearsonresid<- (1/(n-k)) * sum(resid(mod2a,"pearson")^2) 
dev<- deviance(mod2a)/(n-k)
dev

# Interaction between E.scare and lesson type
anova(mod2a,mod2b)
summary(mod2a)
anova(mod2a)

# Effect of lesson type
anova(mod2b,mod2c)

# Interaction between E.score and lesson type
anova(mod2a,mod2b)

# Effect of lesson type
anova(mod2a,mod2c)

# Effect of E.score
anova(mod2a,mod2d)

# Effect of Age
anova(mod2a,mod2e)

# Effect of Gender
anova(mod2a,mod2f)


# Effect of duration
anova(mod2a,mod2i)

# Effect of Year
anova(mod2a,mod2j)

# Effect of Course
anova(mod2a,mod2k)

dispersion_glmer(mod2a)

# Only if interaction or lesson type is significant

#### TO add this
Singleestimates<-summary(mod2a)$coefficients
Interactionestimates<-summary(mod2b)$coefficients
#### TO add this


fixed<-c(anova(mod2a,mod2b), anova(mod2a,mod2c), anova(mod2a,mod2d), anova(mod2a,mod2e), anova(mod2a,mod2f), anova(mod2a,mod2i),anova(mod2a,mod2j),anova(mod2a,mod2k))

random<-summary(mod2a)$varcor

posthoc<-summary(lsmeans(mod2a,pairwise~Lesson.type,adjust="tukey",mode="linear.predictor",type="Score"))


dataframes2xls::write.xls(c(Singleestimates,Interactionestimates,random,fixed,posthoc), "Results_frequency_joy_2.xls")


################################################################################################################################################################
##### Distracted behaviour
rm(list=ls())
mydata<-read.csv("~/Desktop/Pedagogical Research/Raw data/Behaviour/Behaviour FINAL.csv")
library(lattice)
library(lme4)
str(mydata)
setwd("~/Desktop/Pedagogical Research/Raw data/Behaviour")
getwd()
str(mydata)

mydata2<-subset(mydata, Behaviour=="Distracted")

y<-as.factor(mydata2$Rate)
str(mydata2)

str(mydata)

mydata2$Rate1.0


Year1<-as.factor(mydata2$Year)
Student1<-as.numeric(mydata2$Actor)

Subject1<-as.numeric(mydata2$Lesson)
Age1<-as.numeric(mydata2$Age)
Gender1<-as.factor(mydata2$Gender)
Teaching.experience1<-as.factor(mydata2$Teaching.experience)
Formal.training.in.teaching1<-as.factor(mydata2$Formal.training.in.teaching)

#### Yes or no
y<-as.factor(mydata2$Rate1.0)
str(mydata2)


mod1a<-glmer(y~ E.score+ Lesson.type+ (1|Student1) + (1|Subject1)  + Age+ Gender+Course +Duration ,na.action=na.exclude,mydata2,family="binomial",glmerControl(optimizer="bobyqa", optCtrl=list(maxfun=1000000)))

summary(mod1a)
mod1b<-glmer(y~ E.score*Lesson.type + (1|Student1)+ (1|Subject1) + Age+ Gender+Course+Duration,na.action=na.exclude,mydata2,family="binomial",glmerControl(optimizer="bobyqa", optCtrl=list(maxfun=1000000)))
summary(mod1b)


mod1c<-glmer(y~ E.score+ (1|Student1)+ (1|Subject1) + Age+ Gender+Course+Duration,na.action=na.exclude,mydata2,family="binomial",glmerControl(optimizer="bobyqa", optCtrl=list(maxfun=1000000)))

mod1d<-glmer(y~ Lesson.type + (1|Student1)+ (1|Subject1) + Age+ Gender+Course+Duration,na.action=na.exclude,mydata2,family="binomial",glmerControl(optimizer="bobyqa", optCtrl=list(maxfun=1000000)))


mod1e<-glmer(y~ E.score+Lesson.type + (1|Student1)+ (1|Subject1) +  Gender+Course+Duration,na.action=na.exclude,mydata2,family="binomial",glmerControl(optimizer="bobyqa", optCtrl=list(maxfun=1000000)))

mod1f<-glmer(y~ E.score+Lesson.type + (1|Student1)+ (1|Subject1) + Age+Course+Duration,na.action=na.exclude,mydata2,family="binomial",glmerControl(optimizer="bobyqa", optCtrl=list(maxfun=1000000)))


mod1i<-glmer(y~ E.score+Lesson.type + (1|Student1)+ (1|Subject1) + Age+ Gender+Course ,na.action=na.exclude,mydata2,family="binomial",glmerControl(optimizer="bobyqa", optCtrl=list(maxfun=1000000)))

mod1j<-glmer(y~ E.score+Lesson.type + (1|Student1)+ (1|Subject1) + Age+ Gender+Course +Duration,na.action=na.exclude,mydata2,family="binomial",glmerControl(optimizer="bobyqa", optCtrl=list(maxfun=1000000)))

mod1k<-glmer(y~ E.score+Lesson.type + (1|Student1)+ (1|Subject1) + Age+ Gender+Duration,na.action=na.exclude,mydata2,family="binomial",glmerControl(optimizer="bobyqa", optCtrl=list(maxfun=1000000)))


# Interaction between E.score and lesson type
anova(mod1a,mod1b)

# Effect of lesson type
anova(mod1a,mod1c)

# Effect of E.score
anova(mod1a,mod1d)

# Effect of Age
anova(mod1a,mod1e)

# Effect of Gender
anova(mod1a,mod1f)


# Effect of Duration
anova(mod1a,mod1i)

# Effect of Year
anova(mod1a,mod1j)

# Effect of Course
anova(mod1a,mod1k)

# check for overdisperson 

library(blmeco)
dispersion_glmer(mod1a)


#### TO add this
Singleestimates<-summary(mod1a)$coefficients
Interactionestimates<-summary(mod1b)$coefficients
#### TO add this

stddevs <- function(obj)unlist(lapply(VarCorr(obj), function(m) sqrt(diag(m))))

fixed<-c(anova(mod1a,mod1b), anova(mod1a,mod1c), anova(mod1a,mod1d), anova(mod1a,mod1e), anova(mod1a,mod1f), anova(mod1a,mod1i),anova(mod1a,mod1j),anova(mod1a,mod1k))

random<-summary(mod1b)$varcor
library(lsmeans)


posthoc<-summary(lsmeans(mod1a,pairwise~Lesson.type,adjust="tukey",mode="linear.predictor",type="Score"))

dataframes2xls::write.xls(c(Singleestimates,Interactionestimates,random,fixed,posthoc), "Results_probability_distracted_2.xls")


# Only if interaction or lesson type is significant


#### #### #### #### #### #### 
#### Rate, poisson


rm(list=ls())
mydata<-read.csv("~/Desktop/Pedagogical Research/Raw data/Behaviour/Behaviour FINAL.csv")
library(lattice)
library(lme4)
str(mydata)
setwd("~/Desktop/Pedagogical Research/Raw data/Behaviour")
getwd()
str(mydata)

mydata2<-subset(mydata, Behaviour=="Distracted")

y<-as.factor(mydata2$Rate)
str(mydata2)

str(mydata)

mydata2$Rate1.0


Year1<-as.factor(mydata2$Year)
Student1<-as.numeric(mydata2$Actor)

Subject1<-as.numeric(mydata2$Lesson)
Age1<-as.numeric(mydata2$Age)
Gender1<-as.factor(mydata2$Gender)
Teaching.experience1<-as.factor(mydata2$Teaching.experience)
Formal.training.in.teaching1<-as.factor(mydata2$Formal.training.in.teaching)

mydata3<-subset(mydata2, Rate>0)
str(mydata3)


Year1<-as.factor(mydata3$Year)
Student1<-as.numeric(mydata3$Actor)

Subject1<-as.numeric(mydata3$Lesson)
Duration1<-as.numeric(mydata3$Duration)
str(mydata3)
plot(mod1a)
mydata3$Rate

par(mfrow=c(2,2))
hist(mydata3$Rate,breaks=12)
hist(log(mydata3$Rate))
y<-as.numeric(log(mydata3$Rate))


mod2a<-lmer(y~ E.score+Lesson.type + (1|Student1)+ (1|Subject1) + Age+ Gender+Year1 + Course+Duration1,na.action=na.exclude,mydata3)

plot(resid(mod2a))
hist(resid(mod2a))
anova(mod2a)
summary(mod2a)


mod2c<-lmer(y~ E.score+ (1|Student1)+ (1|Subject1) + Age+ Gender+Year1 + Course+Duration,na.action=na.exclude,mydata3)

anova(mod2a,mod2c)


mod2b<-lmer(y~ E.score*Lesson.type + (1|Student1)+ (1|Subject1) + Age+ Gender+Year1 + Course+Duration,na.action=na.exclude,mydata3)


mod2c<-lmer(y~ E.score+ (1|Student1)+ (1|Subject1) + Age+ Gender+Year1 + Course+Duration,na.action=na.exclude,mydata3)


mod2d<-lmer(y~ Lesson.type + (1|Student1)+ (1|Subject1) + Age+ Gender+Year1 + Course+Duration,na.action=na.exclude,mydata3)


mod2e<-lmer(y~ E.score+Lesson.type + (1|Student1)+ (1|Subject1)+ Gender+Year1 + Course+Duration,na.action=na.exclude,mydata3)


mod2f<-lmer(y~ E.score+Lesson.type + (1|Student1)+ (1|Subject1) + Age+Year1 + Course+Duration,na.action=na.exclude,mydata3)


mod2i<-lmer(y~ E.score+Lesson.type + (1|Student1)+ (1|Subject1) + Age+ Gender+Year1 + Course,na.action=na.exclude,mydata3)

mod2j<-lmer(y~ E.score+Lesson.type + (1|Student1)+ (1|Subject1)  + Age+ Gender+ Course+Duration1,na.action=na.exclude,mydata3)

mod2k<-lmer(y~ E.score+Lesson.type + (1|Student1)+ (1|Subject1)  + Age+ Gender+ Year1+Duration1,na.action=na.exclude,mydata3)


# Interaction between E.scare and lesson type
anova(mod2a,mod2b)
summary(mod2a)
anova(mod2a)

# Effect of lesson type
anova(mod2a,mod2c)

# Interaction between E.score and lesson type
anova(mod2a,mod2b)

# Effect of lesson type
anova(mod2a,mod2c)

# Effect of E.score
anova(mod2a,mod2d)

# Effect of Age
anova(mod2a,mod2e)

# Effect of Gender
anova(mod2a,mod2f)


# Effect of duration
anova(mod2a,mod2i)

# Effect of Year
anova(mod2a,mod2j)

# Effect of Course
anova(mod2a,mod2k)

dispersion_glmer(mod2a)

# Only if interaction or lesson type is significant

#### TO add this
Singleestimates<-summary(mod2a)$coefficients
Interactionestimates<-summary(mod2b)$coefficients
#### TO add this
stddevs <- function(obj)unlist(lapply(VarCorr(obj), function(m) sqrt(diag(m))))

fixed<-c(anova(mod2a,mod2b), anova(mod2a,mod2c), anova(mod2a,mod2d), anova(mod2a,mod2e), anova(mod2a,mod2f), anova(mod2a,mod2i),anova(mod2a,mod2j),anova(mod2a,mod2k))

random<-summary(mod2a)$varcor


library(lsmeans)
posthoc<-summary(lsmeans(mod2a,pairwise~Lesson.type,adjust="tukey",mode="linear.predictor",type="Score"))

dataframes2xls::write.xls(c(Singleestimates,Interactionestimates,random,fixed,posthoc), "Results_frequency_distracted_2.xls")


#######################################################################################################################
################# Plotting probability

mydata2<-subset(mydata, Behaviour=="Ask")

mydataTable<-as.matrix(tapply(mydata2$Rate1.0, list(mydata2$Actor, mydata2$Lesson.type), mean,na.rm = TRUE))
library(plotrix)
n<-length(mydataTable[, "DI"][!is.na(mydataTable[, "DI"])])
meanScoreD<-mean(mydataTable[, "DI"],na.rm=TRUE)
seScoreD<-std.error(mydataTable[, "DI"])
meanScoreD
seScoreD
meanScoreG<-mean(mydataTable[, "Game"],na.rm=TRUE)
seScoreG<-std.error(mydataTable[, "Game"])
meanScoreG
seScoreG
meanScoreE<-mean(mydataTable[, "Z.Game"],na.rm=TRUE)
seScoreE<-std.error(mydataTable[, "Z.Game"])
meanScoreE
seScoreE


Question.type <- c(rep('Prob ask'))

Lesson.type <- c('DI','Game','Z.Game')
Mean <- c(meanScoreD,meanScoreG,meanScoreE)
SE<- c(seScoreD,seScoreG,seScoreE)

myData<-data.frame (Question.type,Lesson.type, Mean, SE,n)
myData


mydata2<-subset(mydata, Behaviour=="Ans")

mydataTable<-as.matrix(tapply(mydata2$Rate1.0, list(mydata2$Actor, mydata2$Lesson.type), mean,na.rm = TRUE))
library(plotrix)
n<-length(mydataTable[, "DI"][!is.na(mydataTable[, "DI"])])
meanScoreD<-mean(mydataTable[, "DI"],na.rm=TRUE)
seScoreD<-std.error(mydataTable[, "DI"])
meanScoreD
seScoreD
meanScoreG<-mean(mydataTable[, "Game"],na.rm=TRUE)
seScoreG<-std.error(mydataTable[, "Game"])
meanScoreG
seScoreG
meanScoreE<-mean(mydataTable[, "Z.Game"],na.rm=TRUE)
seScoreE<-std.error(mydataTable[, "Z.Game"])
meanScoreE
seScoreE


Question.type <- c(rep('Prob ans'))

Lesson.type <- c('DI','Game','Z.Game')
Mean <- c(meanScoreD,meanScoreG,meanScoreE)
SE<- c(seScoreD,seScoreG,seScoreE)
myDataN<-data.frame (Question.type,Lesson.type, Mean, SE,n)
myDataN
myData <- rbind(myData, myDataN)
myData

mydata2<-subset(mydata, Behaviour=="Joy")

mydataTable<-as.matrix(tapply(mydata2$Rate1.0, list(mydata2$Actor, mydata2$Lesson.type), mean,na.rm = TRUE))
library(plotrix)
n<-length(mydataTable[, "DI"][!is.na(mydataTable[, "DI"])])
meanScoreD<-mean(mydataTable[, "DI"],na.rm=TRUE)
seScoreD<-std.error(mydataTable[, "DI"])
meanScoreD
seScoreD
meanScoreG<-mean(mydataTable[, "Game"],na.rm=TRUE)
seScoreG<-std.error(mydataTable[, "Game"])
meanScoreG
seScoreG
meanScoreE<-mean(mydataTable[, "Z.Game"],na.rm=TRUE)
seScoreE<-std.error(mydataTable[, "Z.Game"])
meanScoreE
seScoreE


Question.type <- c(rep('Prob joy'))

Lesson.type <- c('DI','Game','Z.Game')
Mean <- c(meanScoreD,meanScoreG,meanScoreE)
SE<- c(seScoreD,seScoreG,seScoreE)
myDataN<-data.frame (Question.type,Lesson.type, Mean, SE,n)
myDataN
myData <- rbind(myData, myDataN)
myData


mydata2<-subset(mydata, Behaviour=="Distracted")

mydataTable<-as.matrix(tapply(mydata2$Rate1.0, list(mydata2$Actor, mydata2$Lesson.type), mean,na.rm = TRUE))
library(plotrix)
n<-length(mydataTable[, "DI"][!is.na(mydataTable[, "DI"])])
meanScoreD<-mean(mydataTable[, "DI"],na.rm=TRUE)
seScoreD<-std.error(mydataTable[, "DI"])
meanScoreD
seScoreD
meanScoreG<-mean(mydataTable[, "Game"],na.rm=TRUE)
seScoreG<-std.error(mydataTable[, "Game"])
meanScoreG
seScoreG
meanScoreE<-mean(mydataTable[, "Z.Game"],na.rm=TRUE)
seScoreE<-std.error(mydataTable[, "Z.Game"])
meanScoreE
seScoreE


Question.type <- c(rep('Prob distracted'))

Lesson.type <- c('DI','Game','Z.Game')
Mean <- c(meanScoreD,meanScoreG,meanScoreE)
SE<- c(seScoreD,seScoreG,seScoreE)
myDataN<-data.frame (Question.type,Lesson.type, Mean, SE,n)
myDataN
myData <- rbind(myData, myDataN)
myData


###### Graphs
head(myData)
pdf("~/Desktop/Pedagogical Research/New analysis 2016/Behaviour/Behaviours probability.pdf", paper="a4r", width=7, height=8)

savefont <- par(family="serif")

tapply(myData$Mean, list(myData$Lesson.type, myData$Question.type),
       function(x) c(x = x))


tabbedMeans <- tapply(myData$Mean, list(myData$Lesson.type, myData$Question.type),
                         function(x) c(x = x))
tabbedSE <- tapply(myData$SE, list(myData$Lesson.type, myData$Question.type),
                         function(x) c(x = x))
par(mar=c(5.1,4.1,4.1,2.1))
barCenters <- barplot(height = tabbedMeans,
                      beside = TRUE, las = 1,
                      ylim = c(0, 1), xpd = FALSE,
                      cex.names = 1.2,
                      main = "Probability of occurrence",
                      ylab = "Probability of occurrence (per hour)",
                      xlab = "Behaviour type",col=c("white","gray80","gray60"),
                      border = "black", axes = FALSE,xaxt='n', yaxt='n')

axis(2, las=1, at=c(0,0.2,0.4,0.6,0.8,1.0),cex.axis=1)
axis(1, at=c(4.5,8.5,12.5,16.5), labels=c("","","",""), lwd.ticks=1)

axis(1, at=c(0,18), labels=c("",""), lwd.ticks=0)
 
text(x = seq(2.5, 14.5, by=4), par("usr")[3]-0.03, labels = c(expression(atop("Asking","questions")),expression(atop("Answering","questions")), expression(atop("Joyful", "behaviour")), expression(atop("Distraction"))), pos = 1, xpd = TRUE)

                                                     
leg.txt <- c("Didactic Instruction", "Supplemental Game","Experiential Game")
axis(1, at=c(0,16), labels=c("",""), lwd.ticks=0)

legend("topleft", leg.txt, fill = c("white","gray80","gray60"), col = 2:3,title = "Lesson type",  adj = c(0, 0.6),bty="n")


segments(barCenters, tabbedMeans - tabbedSE , barCenters,
         tabbedMeans + tabbedSE , lwd = 1.5)

arrows(barCenters, tabbedMeans - tabbedSE , barCenters,
       tabbedMeans + tabbedSE , lwd = 1.5, angle = 90,
       code = 3, length = 0.05)

#Close pdf device 
dev.off()

#######################################################################################################################
################# Plotting rate
mydata2<-subset(mydata, Rate>0)
mydata2<-subset(mydata2, Behaviour=="Ask")

mydataTable<-as.matrix(tapply(mydata2$Rate, list(mydata2$Actor, mydata2$Lesson.type), mean,na.rm = TRUE))
library(plotrix)
n<-length(mydataTable[, "DI"][!is.na(mydataTable[, "DI"])])
meanScoreD<-mean(mydataTable[, "DI"],na.rm=TRUE)
seScoreD<-std.error(mydataTable[, "DI"])
meanScoreD
seScoreD
meanScoreG<-mean(mydataTable[, "Game"],na.rm=TRUE)
seScoreG<-std.error(mydataTable[, "Game"])
meanScoreG
seScoreG
meanScoreE<-mean(mydataTable[, "Z.Game"],na.rm=TRUE)
seScoreE<-std.error(mydataTable[, "Z.Game"])
meanScoreE
seScoreE

Question.type <- c(rep('Rate ask'))
Lesson.type <- c('DI','Game','Z.Game')
Mean <- c(meanScoreD,meanScoreG,meanScoreE)
SE<- c(seScoreD,seScoreG,seScoreE)
myData<-data.frame (Question.type,Lesson.type, Mean, SE,n)
myData


mydata2<-subset(mydata, Rate>0)
mydata2<-subset(mydata2, Behaviour=="Joy")

mydataTable<-as.matrix(tapply(mydata2$Rate, list(mydata2$Actor, mydata2$Lesson.type), mean,na.rm = TRUE))
library(plotrix)
n<-length(mydataTable[, "DI"][!is.na(mydataTable[, "DI"])])
meanScoreD<-mean(mydataTable[, "DI"],na.rm=TRUE)
seScoreD<-std.error(mydataTable[, "DI"])
meanScoreD
seScoreD
meanScoreG<-mean(mydataTable[, "Game"],na.rm=TRUE)
seScoreG<-std.error(mydataTable[, "Game"])
meanScoreG
seScoreG
meanScoreE<-mean(mydataTable[, "Z.Game"],na.rm=TRUE)
seScoreE<-std.error(mydataTable[, "Z.Game"])
meanScoreE
seScoreE


Question.type <- c(rep('Rate joy'))

Lesson.type <- c('DI','Game','Z.Game')
Mean <- c(meanScoreD,meanScoreG,meanScoreE)
SE<- c(seScoreD,seScoreG,seScoreE)
myDataN<-data.frame (Question.type,Lesson.type, Mean, SE,n)
myDataN
myData <- rbind(myData, myDataN)
myData

mydata2<-subset(mydata, Rate>0)
mydata2<-subset(mydata2, Behaviour=="Distracted")

mydataTable<-as.matrix(tapply(mydata2$Rate, list(mydata2$Actor, mydata2$Lesson.type), mean,na.rm = TRUE))
library(plotrix)
n<-length(mydataTable[, "DI"][!is.na(mydataTable[, "DI"])])
meanScoreD<-mean(mydataTable[, "DI"],na.rm=TRUE)
seScoreD<-std.error(mydataTable[, "DI"])
meanScoreD
seScoreD
meanScoreG<-mean(mydataTable[, "Game"],na.rm=TRUE)
seScoreG<-std.error(mydataTable[, "Game"])
meanScoreG
seScoreG
meanScoreE<-mean(mydataTable[, "Z.Game"],na.rm=TRUE)
seScoreE<-std.error(mydataTable[, "Z.Game"])
meanScoreE
seScoreE


Question.type <- c(rep('Rate distracted'))

Lesson.type <- c('DI','Game','Z.Game')
Mean <- c(meanScoreD,meanScoreG,meanScoreE)
SE<- c(seScoreD,seScoreG,seScoreE)
myDataN<-data.frame (Question.type,Lesson.type, Mean, SE,n)
myDataN
myData <- rbind(myData, myDataN)
myData


##### Graphs
head(myData)
pdf("~/Desktop/Pedagogical Research/New analysis 2016/Behaviour/Behaviour frequency without asking.pdf", paper="a4r", width=5.5, height=8)

savefont <- par(family="serif")

tapply(myData$Mean, list(myData$Lesson.type, myData$Question.type),
       function(x) c(x = x))


tabbedMeans <- tapply(myData$Mean, list(myData$Lesson.type, myData$Question.type),
                         function(x) c(x = x))
tabbedSE <- tapply(myData$SE, list(myData$Lesson.type, myData$Question.type),
                         function(x) c(x = x))
par(mar=c(5.1,4.1,4.1,2.1))
barCenters <- barplot(height = tabbedMeans,
                      beside = TRUE, las = 1,
                      ylim = c(0, 8), xpd = FALSE,
                      cex.names = 1.2,
                      main = "Rate of occurrence",
                      ylab = "Rate (per hour per student)",
                      xlab = "Behaviour type",col=c("white","gray80","gray60"),
                      border = "black", axes = FALSE,xaxt='n')

axis(2, las=1, at=c(0,1,2,3,4,5,6,7,8),cex.axis=1)
axis(1, at=c(4.5,8.5,12.5,16.5), labels=c("","","",""), lwd.ticks=1)

axis(1, at=c(0,18), labels=c("",""), lwd.ticks=0)
 
text(x = seq(2.5, 14.5, by=4), par("usr")[3]-0.1, labels = c(expression(atop("Asking","questions")),expression(atop("Joyful", "behaviour")), expression(atop("Distraction"))), pos = 1, xpd = TRUE)

                                                     
leg.txt <- c("Didactic Instruction", "Supplemental Game","Experiential Game")
axis(1, at=c(0,16), labels=c("",""), lwd.ticks=0)

legend("topleft", leg.txt, fill = c("white","gray80","gray60"), col = 2:3,title = "Lesson type",  adj = c(0, 0.6),bty="n")


segments(barCenters, tabbedMeans - tabbedSE , barCenters,
         tabbedMeans + tabbedSE , lwd = 1.5)

arrows(barCenters, tabbedMeans - tabbedSE , barCenters,
       tabbedMeans + tabbedSE , lwd = 1.5, angle = 90,
       code = 3, length = 0.05)

#Close pdf device 
dev.off()

##########################
