# Supplementary material for: The effect of using games in teaching conservation
Source: PeerJ. 2018 Apr 30;6:e4509. doi: 10.7717/peerj.4509 (PMC5936071; doi:10.7717/peerj.4509)
Supplement: Supplemental Information 11 [file peerj-06-4509-s011.zip › Data submitted/Learning/Quiz scores combined.csv]

S/No.	Module	Group	Specific_group	B4After specific	B4After no NA	Device ID	Student	Application directed	Meaning directed	Non-learning style specific	Reproduction directed	Undirected	Question	Type (R, M, A) specific		correct or wrong	Lesson type	Lesson type specific	Treatment	Year	Course	Comments
13807	Behav Eco I		Behav Eco IAfterAPanther	After	After		Afa	43	149	97	58.5	94	A	r		1	Game	E.Game	Two-way	2016	Panther
13808	Behav Eco I		Behav Eco IAfterBPanther	After	After		Afa	43	149	97	58.5	94	B	u		0	Game	E.Game	Two-way	2016	Panther
13809	Behav Eco I		Behav Eco IAfterCPanther	After	After		Afa	43	149	97	58.5	94	C	r		1	Game	E.Game	Two-way	2016	Panther
13810	Behav Eco I		Behav Eco IAfterDPanther	After	After		Afa	43	149	97	58.5	94	D	r		1	Game	E.Game	Two-way	2016	Panther
13811	Behav Eco I		Behav Eco IAfterEPanther	After	After		Afa	43	149	97	58.5	94	E	r		0	Game	E.Game	Two-way	2016	Panther
13812	Behav Eco I		Behav Eco IAfterFPanther	After	After		Afa	43	149	97	58.5	94	F	u		0	Game	E.Game	Two-way	2016	Panther
13813	Behav Eco I		Behav Eco IAfterGPanther	After	After		Afa	43	149	97	58.5	94	G	u		1	Game	E.Game	Two-way	2016	Panther
13814	Behav Eco I		Behav Eco IAfterHPanther	After	After		Afa	43	149	97	58.5	94	H	r		0	Game	E.Game	Two-way	2016	Panther
13815	Behav Eco I		Behav Eco IAfterIPanther	After	After		Afa	43	149	97	58.5	94	I	a		0	Game	E.Game	Two-way	2016	Panther
13816	Behav Eco I		Behav Eco IAfterJPanther	After	After		Afa	43	149	97	58.5	94	J	r		1	Game	E.Game	Two-way	2016	Panther
13807	Behav Eco I		Behav Eco Ib4APanther	b4	b4		Afa	43	149	97	58.5	94	A	r		1	Game	E.Game	Two-way	2016	Panther
13808	Behav Eco I		Behav Eco Ib4BPanther	b4	b4		Afa	43	149	97	58.5	94	B	u		0	Game	E.Game	Two-way	2016	Panther
13809	Behav Eco I		Behav Eco Ib4CPanther	b4	b4		Afa	43	149	97	58.5	94	C	r		1	Game	E.Game	Two-way	2016	Panther
13810	Behav Eco I		Behav Eco Ib4DPanther	b4	b4		Afa	43	149	97	58.5	94	D	r		1	Game	E.Game	Two-way	2016	Panther
13811	Behav Eco I		Behav Eco Ib4EPanther	b4	b4		Afa	43	149	97	58.5	94	E	r		0	Game	E.Game	Two-way	2016	Panther
13812	Behav Eco I		Behav Eco Ib4FPanther	b4	b4		Afa	43	149	97	58.5	94	F	u		0	Game	E.Game	Two-way	2016	Panther
13813	Behav Eco I		Behav Eco Ib4GPanther	b4	b4		Afa	43	149	97	58.5	94	G	u		0	Game	E.Game	Two-way	2016	Panther
13814	Behav Eco I		Behav Eco Ib4HPanther	b4	b4		Afa	43	149	97	58.5	94	H	r		0	Game	E.Game	Two-way	2016	Panther
13815	Behav Eco I		Behav Eco Ib4IPanther	b4	b4		Afa	43	149	97	58.5	94	I	a		0	Game	E.Game	Two-way	2016	Panther
13816	Behav Eco I		Behav Eco Ib4JPanther	b4	b4		Afa	43	149	97	58.5	94	J	r		1	Game	E.Game	Two-way	2016	Panther
13807	Behav Eco I		Behav Eco ILTAPanther	LT	NA		Afa	43	149	97	58.5	94	A	r		0	Game	E.Game	Two-way	2016	Panther
13808	Behav Eco I		Behav Eco ILTBPanther	LT	NA		Afa	43	149	97	58.5	94	B	u		0	Game	E.Game	Two-way	2016	Panther
13809	Behav Eco I		Behav Eco ILTCPanther	LT	NA		Afa	43	149	97	58.5	94	C	r		0	Game	E.Game	Two-way	2016	Panther
13810	Behav Eco I		Behav Eco ILTDPanther	LT	NA		Afa	43	149	97	58.5	94	D	r		1	Game	E.Game	Two-way	2016	Panther
13811	Behav Eco I		Behav Eco ILTEPanther	LT	NA		Afa	43	149	97	58.5	94	E	r		0	Game	E.Game	Two-way	2016	Panther
13812	Behav Eco I		Behav Eco ILTFPanther	LT	NA		Afa	43	149	97	58.5	94	F	u		0	Game	E.Game	Two-way	2016	Panther
13813	Behav Eco I		Behav Eco ILTGPanther	LT	NA		Afa	43	149	97	58.5	94	G	u		1	Game	E.Game	Two-way	2016	Panther
13814	Behav Eco I		Behav Eco ILTHPanther	LT	NA		Afa	43	149	97	58.5	94	H	r		0	Game	E.Game	Two-way	2016	Panther
13815	Behav Eco I		Behav Eco ILTIPanther	LT	NA		Afa	43	149	97	58.5	94	I	a		0	Game	E.Game	Two-way	2016	Panther
13816	Behav Eco I		Behav Eco ILTJPanther	LT	NA		Afa	43	149	97	58.5	94	J	r		0	Game	E.Game	Two-way	2016	Panther
13927	Behav Eco II		Behav Eco IIAfterAPanther	After	After		Afa	43	149	97	58.5	94	A	r		1	DI	DI	Two-way	2016	Panther
13928	Behav Eco II		Behav Eco IIAfterBPanther	After	After		Afa	43	149	97	58.5	94	B	r		1	DI	DI	Two-way	2016	Panther
13929	Behav Eco II		Behav Eco IIAfterCPanther	After	After		Afa	43	149	97	58.5	94	C	r		1	DI	DI	Two-way	2016	Panther
13930	Behav Eco II		Behav Eco IIAfterDPanther	After	After		Afa	43	149	97	58.5	94	D	u		1	DI	DI	Two-way	2016	Panther
13931	Behav Eco II		Behav Eco IIAfterEPanther	After	After		Afa	43	149	97	58.5	94	E	u		1	DI	DI	Two-way	2016	Panther
13932	Behav Eco II		Behav Eco IIAfterFPanther	After	After		Afa	43	149	97	58.5	94	F	u		1	DI	DI	Two-way	2016	Panther
13933	Behav Eco II		Behav Eco IIAfterGPanther	After	After		Afa	43	149	97	58.5	94	G	r		1	DI	DI	Two-way	2016	Panther
13934	Behav Eco II		Behav Eco IIAfterHPanther	After	After		Afa	43	149	97	58.5	94	H	r		1	DI	DI	Two-way	2016	Panther
13935	Behav Eco II		Behav Eco IIAfterIPanther	After	After		Afa	43	149	97	58.5	94	I	r		1	DI	DI	Two-way	2016	Panther
13936	Behav Eco II		Behav Eco IIAfterJPanther	After	After		Afa	43	149	97	58.5	94	J	u		0	DI	DI	Two-way	2016	Panther
13927	Behav Eco II		Behav Eco IIb4APanther	b4	b4		Afa	43	149	97	58.5	94	A	r		0	DI	DI	Two-way	2016	Panther
13928	Behav Eco II		Behav Eco IIb4BPanther	b4	b4		Afa	43	149	97	58.5	94	B	r		0	DI	DI	Two-way	2016	Panther
13929	Behav Eco II		Behav Eco IIb4CPanther	b4	b4		Afa	43	149	97	58.5	94	C	r		0	DI	DI	Two-way	2016	Panther
13930	Behav Eco II		Behav Eco IIb4DPanther	b4	b4		Afa	43	149	97	58.5	94	D	u		1	DI	DI	Two-way	2016	Panther
13931	Behav Eco II		Behav Eco IIb4EPanther	b4	b4		Afa	43	149	97	58.5	94	E	u		1	DI	DI	Two-way	2016	Panther
13932	Behav Eco II		Behav Eco IIb4FPanther	b4	b4		Afa	43	149	97	58.5	94	F	u		0	DI	DI	Two-way	2016	Panther
13933	Behav Eco II		Behav Eco IIb4GPanther	b4	b4		Afa	43	149	97	58.5	94	G	r		0	DI	DI	Two-way	2016	Panther
13934	Behav Eco II		Behav Eco IIb4HPanther	b4	b4		Afa	43	149	97	58.5	94	H	r		1	DI	DI	Two-way	2016	Panther
13935	Behav Eco II		Behav Eco IIb4IPanther	b4	b4		Afa	43	149	97	58.5	94	I	r		0	DI	DI	Two-way	2016	Panther
13936	Behav Eco II		Behav Eco IIb4JPanther	b4	b4		Afa	43	149	97	58.5	94	J	u		0	DI	DI	Two-way	2016	Panther
13927	Behav Eco II		Behav Eco IILTAPanther	LT	NA		Afa	43	149	97	58.5	94	A	r		1	DI	DI	Two-way	2016	Panther
13928	Behav Eco II		Behav Eco IILTBPanther	LT	NA		Afa	43	149	97	58.5	94	B	r		1	DI	DI	Two-way	2016	Panther
13929	Behav Eco II		Behav Eco IILTCPanther	LT	NA		Afa	43	149	97	58.5	94	C	r		0	DI	DI	Two-way	2016	Panther
13930	Behav Eco II		Behav Eco IILTDPanther	LT	NA		Afa	43	149	97	58.5	94	D	u		0	DI	DI	Two-way	2016	Panther
13931	Behav Eco II		Behav Eco IILTEPanther	LT	NA		Afa	43	149	97	58.5	94	E	u		1	DI	DI	Two-way	2016	Panther
13932	Behav Eco II		Behav Eco IILTFPanther	LT	NA		Afa	43	149	97	58.5	94	F	u		0	DI	DI	Two-way	2016	Panther
13933	Behav Eco II		Behav Eco IILTGPanther	LT	NA		Afa	43	149	97	58.5	94	G	r		1	DI	DI	Two-way	2016	Panther
13934	Behav Eco II		Behav Eco IILTHPanther	LT	NA		Afa	43	149	97	58.5	94	H	r		1	DI	DI	Two-way	2016	Panther
13935	Behav Eco II		Behav Eco IILTIPanther	LT	NA		Afa	43	149	97	58.5	94	I	r		0	DI	DI	Two-way	2016	Panther
13936	Behav Eco II		Behav Eco IILTJPanther	LT	NA		Afa	43	149	97	58.5	94	J	u		1	DI	DI	Two-way	2016	Panther
13973	CMR I		CMR IAfterAPanther	After	After		Afa	43	149	97	58.5	94	A	u		1	Game	E.Game	Two-way	2016	Panther
13974	CMR I		CMR IAfterBPanther	After	After		Afa	43	149	97	58.5	94	B	u		1	Game	E.Game	Two-way	2016	Panther
13975	CMR I		CMR IAfterCPanther	After	After		Afa	43	149	97	58.5	94	C	u		1	Game	E.Game	Two-way	2016	Panther
13976	CMR I		CMR IAfterDPanther	After	After		Afa	43	149	97	58.5	94	D	u		1	Game	E.Game	Two-way	2016	Panther
13973	CMR I		CMR Ib4APanther	b4	b4		Afa	43	149	97	58.5	94	A	u	2	1	Game	E.Game	Two-way	2016	Panther
13974	CMR I		CMR Ib4BPanther	b4	b4		Afa	43	149	97	58.5	94	B	u	2	0	Game	E.Game	Two-way	2016	Panther
13975	CMR I		CMR Ib4CPanther	b4	b4		Afa	43	149	97	58.5	94	C	u	4	0	Game	E.Game	Two-way	2016	Panther
13976	CMR I		CMR Ib4DPanther	b4	b4		Afa	43	149	97	58.5	94	D	u	4	1	Game	E.Game	Two-way	2016	Panther
13973	CMR I		CMR ILTAPanther	LT	NA		Afa	43	149	97	58.5	94	A	u		1	Game	E.Game	Two-way	2016	Panther
13974	CMR I		CMR ILTBPanther	LT	NA		Afa	43	149	97	58.5	94	B	u		1	Game	E.Game	Two-way	2016	Panther
13975	CMR I		CMR ILTCPanther	LT	NA		Afa	43	149	97	58.5	94	C	u		1	Game	E.Game	Two-way	2016	Panther
13976	CMR I		CMR ILTDPanther	LT	NA		Afa	43	149	97	58.5	94	D	u		1	Game	E.Game	Two-way	2016	Panther
14065	CMR II		CMR IIAfterAPanther	After	After		Afa	43	149	97	58.5	94	A	r		1	Game	E.Game	Two-way	2016	Panther
14066	CMR II		CMR IIAfterBPanther	After	After		Afa	43	149	97	58.5	94	B	r		1	Game	E.Game	Two-way	2016	Panther
14067	CMR II		CMR IIAfterCPanther	After	After		Afa	43	149	97	58.5	94	C	u		1	Game	E.Game	Two-way	2016	Panther
14068	CMR II		CMR IIAfterDPanther	After	After		Afa	43	149	97	58.5	94	D	a		0	Game	E.Game	Two-way	2016	Panther
14069	CMR II		CMR IIAfterEPanther	After	After		Afa	43	149	97	58.5	94	E	u		1	Game	E.Game	Two-way	2016	Panther
14070	CMR II		CMR IIAfterFPanther	After	After		Afa	43	149	97	58.5	94	F	r		0	Game	E.Game	Two-way	2016	Panther
14071	CMR II		CMR IIAfterGPanther	After	After		Afa	43	149	97	58.5	94	G	r		1	Game	E.Game	Two-way	2016	Panther
14072	CMR II		CMR IIAfterHPanther	After	After		Afa	43	149	97	58.5	94	H	r		1	Game	E.Game	Two-way	2016	Panther
14057	CMR II		CMR IIb4APanther	b4	b4		Afa	43	149	97	58.5	94	A	r		1	Game	E.Game	Two-way	2016	Panther
14058	CMR II		CMR IIb4BPanther	b4	b4		Afa	43	149	97	58.5	94	B	r		1	Game	E.Game	Two-way	2016	Panther
14059	CMR II		CMR IIb4CPanther	b4	b4		Afa	43	149	97	58.5	94	C	u		1	Game	E.Game	Two-way	2016	Panther
14060	CMR II		CMR IIb4DPanther	b4	b4		Afa	43	149	97	58.5	94	D	a		1	Game	E.Game	Two-way	2016	Panther
14061	CMR II		CMR IIb4EPanther	b4	b4		Afa	43	149	97	58.5	94	E	u		0	Game	E.Game	Two-way	2016	Panther
14062	CMR II		CMR IIb4FPanther	b4	b4		Afa	43	149	97	58.5	94	F	r		0	Game	E.Game	Two-way	2016	Panther
14063	CMR II		CMR IIb4GPanther	b4	b4		Afa	43	149	97	58.5	94	G	r		1	Game	E.Game	Two-way	2016	Panther
14064	CMR II		CMR IIb4HPanther	b4	b4		Afa	43	149	97	58.5	94	H	r		1	Game	E.Game	Two-way	2016	Panther
14065	CMR II		CMR IILTAPanther	LT	NA		Afa	43	149	97	58.5	94	A	r	1	1	Game	E.Game	Two-way	2016	Panther
14066	CMR II		CMR IILTBPanther	LT	NA		Afa	43	149	97	58.5	94	B	r	4	1	Game	E.Game	Two-way	2016	Panther
14067	CMR II		CMR IILTCPanther	LT	NA		Afa	43	149	97	58.5	94	C	u	3	1	Game	E.Game	Two-way	2016	Panther
14068	CMR II		CMR IILTDPanther	LT	NA		Afa	43	149	97	58.5	94	D	a	4	0	Game	E.Game	Two-way	2016	Panther
14069	CMR II		CMR IILTEPanther	LT	NA		Afa	43	149	97	58.5	94	E	u	1	1	Game	E.Game	Two-way	2016	Panther
14070	CMR II		CMR IILTFPanther	LT	NA		Afa	43	149	97	58.5	94	F	r	4	1	Game	E.Game	Two-way	2016	Panther
14071	CMR II		CMR IILTGPanther	LT	NA		Afa	43	149	97	58.5	94	G	r	2	1	Game	E.Game	Two-way	2016	Panther
14072	CMR II		CMR IILTHPanther	LT	NA		Afa	43	149	97	58.5	94	H	r	4	1	Game	E.Game	Two-way	2016	Panther
14203	CMR III		CMR IIIAfterAPanther	After	After		Afa	43	149	97	58.5	94	A	u		0	DI	DI	Two-way	2016	Panther
14204	CMR III		CMR IIIAfterBPanther	After	After		Afa	43	149	97	58.5	94	B	u		0	DI	DI	Two-way	2016	Panther
14205	CMR III		CMR IIIAfterCPanther	After	After		Afa	43	149	97	58.5	94	C	r		1	DI	DI	Two-way	2016	Panther
14206	CMR III		CMR IIIAfterDPanther	After	After		Afa	43	149	97	58.5	94	D	u		1	DI	DI	Two-way	2016	Panther
14207	CMR III		CMR IIIAfterEPanther	After	After		Afa	43	149	97	58.5	94	E	r		1	DI	DI	Two-way	2016	Panther
14208	CMR III		CMR IIIAfterFPanther	After	After		Afa	43	149	97	58.5	94	F	a		1	DI	DI	Two-way	2016	Panther
14197	CMR III		CMR IIIb4APanther	b4	b4		Afa	43	149	97	58.5	94	A	u		0	DI	DI	Two-way	2016	Panther
14198	CMR III		CMR IIIb4BPanther	b4	b4		Afa	43	149	97	58.5	94	B	u		1	DI	DI	Two-way	2016	Panther
14199	CMR III		CMR IIIb4CPanther	b4	b4		Afa	43	149	97	58.5	94	C	r		1	DI	DI	Two-way	2016	Panther
14200	CMR III		CMR IIIb4DPanther	b4	b4		Afa	43	149	97	58.5	94	D	u		1	DI	DI	Two-way	2016	Panther
14201	CMR III		CMR IIIb4EPanther	b4	b4		Afa	43	149	97	58.5	94	E	r		0	DI	DI	Two-way	2016	Panther
14202	CMR III		CMR IIIb4FPanther	b4	b4		Afa	43	149	97	58.5	94	F	a		0	DI	DI	Two-way	2016	Panther
14203	CMR III		CMR IIILTAPanther	LT	NA		Afa	43	149	97	58.5	94	A	u	4	0	DI	DI	Two-way	2016	Panther
14204	CMR III		CMR IIILTBPanther	LT	NA		Afa	43	149	97	58.5	94	B	u	4	1	DI	DI	Two-way	2016	Panther
14205	CMR III		CMR IIILTCPanther	LT	NA		Afa	43	149	97	58.5	94	C	r	3	1	DI	DI	Two-way	2016	Panther
14206	CMR III		CMR IIILTDPanther	LT	NA		Afa	43	149	97	58.5	94	D	u	1	0	DI	DI	Two-way	2016	Panther
14207	CMR III		CMR IIILTEPanther	LT	NA		Afa	43	149	97	58.5	94	E	r	1	0	DI	DI	Two-way	2016	Panther
14208	CMR III		CMR IIILTFPanther	LT	NA		Afa	43	149	97	58.5	94	F	a	3	1	DI	DI	Two-way	2016	Panther
14293	CMR IV		CMR IVAfterAPanther	After	After		Afa	43	149	97	58.5	94	A	a		0	DI	DI	Two-way	2016	Panther
14294	CMR IV		CMR IVAfterBPanther	After	After		Afa	43	149	97	58.5	94	B	u		1	DI	DI	Two-way	2016	Panther
14295	CMR IV		CMR IVAfterCPanther	After	After		Afa	43	149	97	58.5	94	C	a		1	DI	DI	Two-way	2016	Panther
14296	CMR IV		CMR IVAfterDPanther	After	After		Afa	43	149	97	58.5	94	D	u		1	DI	DI	Two-way	2016	Panther
14289	CMR IV		CMR IVb4APanther	b4	b4		Afa	43	149	97	58.5	94	A	a		0	DI	DI	Two-way	2016	Panther
14290	CMR IV		CMR IVb4BPanther	b4	b4		Afa	43	149	97	58.5	94	B	u		1	DI	DI	Two-way	2016	Panther
14291	CMR IV		CMR IVb4CPanther	b4	b4		Afa	43	149	97	58.5	94	C	a		1	DI	DI	Two-way	2016	Panther
14292	CMR IV		CMR IVb4DPanther	b4	b4		Afa	43	149	97	58.5	94	D	u		0	DI	DI	Two-way	2016	Panther
14293	CMR IV		CMR IVLTAPanther	LT	NA		Afa	43	149	97	58.5	94	A	a	1	1	DI	DI	Two-way	2016	Panther
14294	CMR IV		CMR IVLTBPanther	LT	NA		Afa	43	149	97	58.5	94	B	u	3	0	DI	DI	Two-way	2016	Panther
14295	CMR IV		CMR IVLTCPanther	LT	NA		Afa	43	149	97	58.5	94	C	a	2	0	DI	DI	Two-way	2016	Panther
14296	CMR IV		CMR IVLTDPanther	LT	NA		Afa	43	149	97	58.5	94	D	u	3	1	DI	DI	Two-way	2016	Panther
14367	R1		R1AfterAPanther	After	After		Afa	43	149	97	58.5	94	A	r		1	DI	DI	Two-way	2016	Panther
14368	R1		R1AfterBPanther	After	After		Afa	43	149	97	58.5	94	B	r		0	DI	DI	Two-way	2016	Panther
14369	R1		R1AfterCPanther	After	After		Afa	43	149	97	58.5	94	C	u		1	DI	DI	Two-way	2016	Panther
14370	R1		R1AfterDPanther	After	After		Afa	43	149	97	58.5	94	D	r		1	DI	DI	Two-way	2016	Panther
14371	R1		R1AfterEPanther	After	After		Afa	43	149	97	58.5	94	E	u		0	DI	DI	Two-way	2016	Panther
14372	R1		R1AfterFPanther	After	After		Afa	43	149	97	58.5	94	F	a		1	DI	DI	Two-way	2016	Panther
14373	R1		R1AfterGPanther	After	After		Afa	43	149	97	58.5	94	G	u		0	DI	DI	Two-way	2016	Panther
14374	R1		R1AfterHPanther	After	After		Afa	43	149	97	58.5	94	H	u		0	DI	DI	Two-way	2016	Panther
14375	R1		R1AfterIPanther	After	After		Afa	43	149	97	58.5	94	I	a		1	DI	DI	Two-way	2016	Panther
14376	R1		R1AfterJPanther	After	After		Afa	43	149	97	58.5	94	J	u		0	DI	DI	Two-way	2016	Panther
14357	R1		R1b4APanther	b4	b4		Afa	43	149	97	58.5	94	A	r		1	DI	DI	Two-way	2016	Panther
14358	R1		R1b4BPanther	b4	b4		Afa	43	149	97	58.5	94	B	r		1	DI	DI	Two-way	2016	Panther
14359	R1		R1b4CPanther	b4	b4		Afa	43	149	97	58.5	94	C	u		1	DI	DI	Two-way	2016	Panther
14360	R1		R1b4DPanther	b4	b4		Afa	43	149	97	58.5	94	D	r		0	DI	DI	Two-way	2016	Panther
14361	R1		R1b4EPanther	b4	b4		Afa	43	149	97	58.5	94	E	u		0	DI	DI	Two-way	2016	Panther
14362	R1		R1b4FPanther	b4	b4		Afa	43	149	97	58.5	94	F	a		0	DI	DI	Two-way	2016	Panther
14363	R1		R1b4GPanther	b4	b4		Afa	43	149	97	58.5	94	G	u		1	DI	DI	Two-way	2016	Panther
14364	R1		R1b4HPanther	b4	b4		Afa	43	149	97	58.5	94	H	u		0	DI	DI	Two-way	2016	Panther
14365	R1		R1b4IPanther	b4	b4		Afa	43	149	97	58.5	94	I	a		1	DI	DI	Two-way	2016	Panther
14366	R1		R1b4JPanther	b4	b4		Afa	43	149	97	58.5	94	J	u		0	DI	DI	Two-way	2016	Panther
14493	R1		R1LTAPanther	LT	NA		Afa	43	149	97	58.5	94	A	r		1	DI	DI	Two-way	2016	Panther
14494	R1		R1LTBPanther	LT	NA		Afa	43	149	97	58.5	94	B	r		0	DI	DI	Two-way	2016	Panther
14495	R1		R1LTCPanther	LT	NA		Afa	43	149	97	58.5	94	C	u		0	DI	DI	Two-way	2016	Panther
14496	R1		R1LTDPanther	LT	NA		Afa	43	149	97	58.5	94	D	r		0	DI	DI	Two-way	2016	Panther
14497	R1		R1LTEPanther	LT	NA		Afa	43	149	97	58.5	94	E	u		0	DI	DI	Two-way	2016	Panther
14498	R1		R1LTFPanther	LT	NA		Afa	43	149	97	58.5	94	F	a		0	DI	DI	Two-way	2016	Panther
14363	R1		R1LTGPanther	LT	b4		Afa	43	149	97	58.5	94	G	u		1	DI	DI	Two-way	2016	Panther
14364	R1		R1LTHPanther	LT	b4		Afa	43	149	97	58.5	94	H	u		0	DI	DI	Two-way	2016	Panther
14365	R1		R1LTIPanther	LT	b4		Afa	43	149	97	58.5	94	I	a		0	DI	DI	Two-way	2016	Panther
14366	R1		R1LTJPanther	LT	b4		Afa	43	149	97	58.5	94	J	u		1	DI	DI	Two-way	2016	Panther
14499	R1		R1NAAPanther	NA	NA		Afa	43	149	97	58.5	94	A	r		1	DI	DI	Two-way	2016	Panther
14500	R1		R1NABPanther	NA	NA		Afa	43	149	97	58.5	94	B	r		0	DI	DI	Two-way	2016	Panther
14501	R1		R1NACPanther	NA	NA		Afa	43	149	97	58.5	94	C	u		1	DI	DI	Two-way	2016	Panther
14502	R1		R1NADPanther	NA	NA		Afa	43	149	97	58.5	94	D	r		0	DI	DI	Two-way	2016	Panther
14503	R1		R1NAEPanther	NA	NA		Afa	43	149	97	58.5	94	E	u		0	DI	DI	Two-way	2016	Panther
14504	R1		R1NAFPanther	NA	NA		Afa	43	149	97	58.5	94	F	a		0	DI	DI	Two-way	2016	Panther
14603	R2		R2AfterAPanther	After	After		Afa	43	149	97	58.5	94	A	u		1	Game	Game	Two-way	2016	Panther
14604	R2		R2AfterBPanther	After	After		Afa	43	149	97	58.5	94	B	r		0	Game	Game	Two-way	2016	Panther
14605	R2		R2AfterCPanther	After	After		Afa	43	149	97	58.5	94	C	u		1	Game	Game	Two-way	2016	Panther
14606	R2		R2AfterDPanther	After	After		Afa	43	149	97	58.5	94	D	r		0	Game	Game	Two-way	2016	Panther
14607	R2		R2AfterEPanther	After	After		Afa	43	149	97	58.5	94	E	u		0	Game	Game	Two-way	2016	Panther
14608	R2		R2AfterFPanther	After	After		Afa	43	149	97	58.5	94	F	a		0	Game	Game	Two-way	2016	Panther
14609	R2		R2AfterGPanther	After	After		Afa	43	149	97	58.5	94	G	r		0	Game	Game	Two-way	2016	Panther
14610	R2		R2AfterHPanther	After	After		Afa	43	149	97	58.5	94	H	r		0	Game	Game	Two-way	2016	Panther
14611	R2		R2AfterIPanther	After	After		Afa	43	149	97	58.5	94	I	a		0	Game	Game	Two-way	2016	Panther
14612	R2		R2AfterJPanther	After	After		Afa	43	149	97	58.5	94	J	r		1	Game	Game	Two-way	2016	Panther
14593	R2		R2b4APanther	b4	b4		Afa	43	149	97	58.5	94	A	u		0	Game	Game	Two-way	2016	Panther
14594	R2		R2b4BPanther	b4	b4		Afa	43	149	97	58.5	94	B	r		0	Game	Game	Two-way	2016	Panther
14595	R2		R2b4CPanther	b4	b4		Afa	43	149	97	58.5	94	C	u		0	Game	Game	Two-way	2016	Panther
14596	R2		R2b4DPanther	b4	b4		Afa	43	149	97	58.5	94	D	r		0	Game	Game	Two-way	2016	Panther
14597	R2		R2b4EPanther	b4	b4		Afa	43	149	97	58.5	94	E	u		1	Game	Game	Two-way	2016	Panther
14598	R2		R2b4FPanther	b4	b4		Afa	43	149	97	58.5	94	F	a		0	Game	Game	Two-way	2016	Panther
14599	R2		R2b4GPanther	b4	b4		Afa	43	149	97	58.5	94	G	r		0	Game	Game	Two-way	2016	Panther
14600	R2		R2b4HPanther	b4	b4		Afa	43	149	97	58.5	94	H	r		0	Game	Game	Two-way	2016	Panther
14601	R2		R2b4IPanther	b4	b4		Afa	43	149	97	58.5	94	I	a		1	Game	Game	Two-way	2016	Panther
14602	R2		R2b4JPanther	b4	b4		Afa	43	149	97	58.5	94	J	r		0	Game	Game	Two-way	2016	Panther
14743	R2		R2LTAPanther	LT	NA		Afa	43	149	97	58.5	94	A	u		1	Game	Game	Two-way	2016	Panther
14744	R2		R2LTBPanther	LT	NA		Afa	43	149	97	58.5	94	B	r		0	Game	Game	Two-way	2016	Panther
14745	R2		R2LTCPanther	LT	NA		Afa	43	149	97	58.5	94	C	u		1	Game	Game	Two-way	2016	Panther
14746	R2		R2LTDPanther	LT	NA		Afa	43	149	97	58.5	94	D	r		1	Game	Game	Two-way	2016	Panther
14747	R2		R2LTEPanther	LT	NA		Afa	43	149	97	58.5	94	E	u		1	Game	Game	Two-way	2016	Panther
14598	R2		R2LTFPanther	LT	b4		Afa	43	149	97	58.5	94	F	a		0	Game	Game	Two-way	2016	Panther
14599	R2		R2LTGPanther	LT	b4		Afa	43	149	97	58.5	94	G	r		0	Game	Game	Two-way	2016	Panther
14600	R2		R2LTHPanther	LT	b4		Afa	43	149	97	58.5	94	H	r		0	Game	Game	Two-way	2016	Panther
14601	R2		R2LTIPanther	LT	b4		Afa	43	149	97	58.5	94	I	a		1	Game	Game	Two-way	2016	Panther
14602	R2		R2LTJPanther	LT	b4		Afa	43	149	97	58.5	94	J	r		0	Game	Game	Two-way	2016	Panther
14748	R2		R2NAAPanther	NA	NA		Afa	43	149	97	58.5	94	A	u		1	Game	Game	Two-way	2016	Panther
14749	R2		R2NABPanther	NA	NA		Afa	43	149	97	58.5	94	B	r		0	Game	Game	Two-way	2016	Panther
14750	R2		R2NACPanther	NA	NA		Afa	43	149	97	58.5	94	C	u		1	Game	Game	Two-way	2016	Panther
14751	R2		R2NADPanther	NA	NA		Afa	43	149	97	58.5	94	D	r		1	Game	Game	Two-way	2016	Panther
14752	R2		R2NAEPanther	NA	NA		Afa	43	149	97	58.5	94	E	u		1	Game	Game	Two-way	2016	Panther
14999	R3		R3AfterAPanther	After	After		Afa	43	149	97	58.5	94	A	u		1	DI	DI	Two-way	2016	Panther
15000	R3		R3AfterBPanther	After	After		Afa	43	149	97	58.5	94	B	r		1	DI	DI	Two-way	2016	Panther
15001	R3		R3AfterCPanther	After	After		Afa	43	149	97	58.5	94	C	u		1	DI	DI	Two-way	2016	Panther
15002	R3		R3AfterDPanther	After	After		Afa	43	149	97	58.5	94	D	r		0	DI	DI	Two-way	2016	Panther
15003	R3		R3AfterEPanther	After	After		Afa	43	149	97	58.5	94	E	r		0	Game	Game	Two-way	2016	Panther
15004	R3		R3AfterFPanther	After	After		Afa	43	149	97	58.5	94	F	a		0	Game	Game	Two-way	2016	Panther
15005	R3		R3AfterGPanther	After	After		Afa	43	149	97	58.5	94	G	r		1	Game	Game	Two-way	2016	Panther
15006	R3		R3AfterHPanther	After	After		Afa	43	149	97	58.5	94	H	a		1	Game	Game	Two-way	2016	Panther
15007	R3		R3AfterIPanther	After	After		Afa	43	149	97	58.5	94	I	u		0	Game	Game	Two-way	2016	Panther
15008	R3		R3AfterJPanther	After	After		Afa	43	149	97	58.5	94	J	a		0	Game	Game	Two-way	2016	Panther
14989	R3		R3b4APanther	b4	b4		Afa	43	149	97	58.5	94	A	u		1	DI	DI	Two-way	2016	Panther
14990	R3		R3b4BPanther	b4	b4		Afa	43	149	97	58.5	94	B	r		0	DI	DI	Two-way	2016	Panther
14991	R3		R3b4CPanther	b4	b4		Afa	43	149	97	58.5	94	C	u		0	DI	DI	Two-way	2016	Panther
14992	R3		R3b4DPanther	b4	b4		Afa	43	149	97	58.5	94	D	r		1	DI	DI	Two-way	2016	Panther
14993	R3		R3b4EPanther	b4	b4		Afa	43	149	97	58.5	94	E	r		0	Game	Game	Two-way	2016	Panther
14994	R3		R3b4FPanther	b4	b4		Afa	43	149	97	58.5	94	F	a		1	Game	Game	Two-way	2016	Panther
14995	R3		R3b4GPanther	b4	b4		Afa	43	149	97	58.5	94	G	r		1	Game	Game	Two-way	2016	Panther
14996	R3		R3b4HPanther	b4	b4		Afa	43	149	97	58.5	94	H	a		1	Game	Game	Two-way	2016	Panther
14997	R3		R3b4IPanther	b4	b4		Afa	43	149	97	58.5	94	I	u		0	Game	Game	Two-way	2016	Panther
14998	R3		R3b4JPanther	b4	b4		Afa	43	149	97	58.5	94	J	a		0	Game	Game	Two-way	2016	Panther
14829	R3		R3LTAPanther	LT	NA		Afa	43	149	97	58.5	94	A	u		1	DI	DI	Two-way	2016	Panther
14830	R3		R3LTBPanther	LT	NA		Afa	43	149	97	58.5	94	B	r		1	DI	DI	Two-way	2016	Panther
14831	R3		R3LTCPanther	LT	NA		Afa	43	149	97	58.5	94	C	u		1	DI	DI	Two-way	2016	Panther
14832	R3		R3LTDPanther	LT	NA		Afa	43	149	97	58.5	94	D	r		1	Game	Game	Two-way	2016	Panther
14833	R3		R3LTEPanther	LT	NA		Afa	43	149	97	58.5	94	E	r		1	Game	Game	Two-way	2016	Panther
14834	R3		R3LTFPanther	LT	NA		Afa	43	149	97	58.5	94	F	a		0	Game	Game	Two-way	2016	Panther
14995	R3		R3LTGPanther	LT	b4		Afa	43	149	97	58.5	94	G	r		1	Game	Game	Two-way	2016	Panther
14996	R3		R3LTHPanther	LT	b4		Afa	43	149	97	58.5	94	H	a		1	Game	Game	Two-way	2016	Panther
14997	R3		R3LTIPanther	LT	b4		Afa	43	149	97	58.5	94	I	u		0	Game	Game	Two-way	2016	Panther
14998	R3		R3LTJPanther	LT	b4		Afa	43	149	97	58.5	94	J	a		0	Game	Game	Two-way	2016	Panther
14835	R3		R3NAAPanther	NA	NA		Afa	43	149	97	58.5	94	A	r		1	DI	DI	Two-way	2016	Panther
14836	R3		R3NABPanther	NA	NA		Afa	43	149	97	58.5	94	B	a		0	DI	DI	Two-way	2016	Panther
14837	R3		R3NACPanther	NA	NA		Afa	43	149	97	58.5	94	C	u		0	DI	DI	Two-way	2016	Panther
14838	R3		R3NADPanther	NA	NA		Afa	43	149	97	58.5	94	D	a		1	Game	Game	Two-way	2016	Panther
14839	R3		R3NAEPanther	NA	NA		Afa	43	149	97	58.5	94	E	u		1	Game	Game	Two-way	2016	Panther
14840	R3		R3NAFPanther	NA	NA		Afa	43	149	97	58.5	94	F	r		0	Game	Game	Two-way	2016	Panther
15139	R4		R4AfterAPanther	After	After		Afa	43	149	97	58.5	94	A	r		1	Game	E.Game	One	2016	Panther
15140	R4		R4AfterBPanther	After	After		Afa	43	149	97	58.5	94	B	r		1	Game	E.Game	One	2016	Panther
15141	R4		R4AfterCPanther	After	After		Afa	43	149	97	58.5	94	C	r		1	Game	E.Game	One	2016	Panther
15142	R4		R4AfterDPanther	After	After		Afa	43	149	97	58.5	94	D	a		0	Game	E.Game	One	2016	Panther
15143	R4		R4AfterEPanther	After	After		Afa	43	149	97	58.5	94	E	a		0	Game	E.Game	One	2016	Panther
15144	R4		R4AfterFPanther	After	After		Afa	43	149	97	58.5	94	F	r		1	Game	E.Game	One	2016	Panther
15145	R4		R4AfterGPanther	After	After		Afa	43	149	97	58.5	94	G	a		0	Game	E.Game	One	2016	Panther
15146	R4		R4AfterHPanther	After	After		Afa	43	149	97	58.5	94	H	a		0	Game	E.Game	One	2016	Panther
15147	R4		R4AfterIPanther	After	After		Afa	43	149	97	58.5	94	I	a		0	Game	E.Game	One	2016	Panther
15148	R4		R4AfterJPanther	After	After		Afa	43	149	97	58.5	94	J	a		0	Game	E.Game	One	2016	Panther
15129	R4		R4b4APanther	b4	b4		Afa	43	149	97	58.5	94	A	r		1	Game	E.Game	One	2016	Panther
15130	R4		R4b4BPanther	b4	b4		Afa	43	149	97	58.5	94	B	r		0	Game	E.Game	One	2016	Panther
15131	R4		R4b4CPanther	b4	b4		Afa	43	149	97	58.5	94	C	r		0	Game	E.Game	One	2016	Panther
15132	R4		R4b4DPanther	b4	b4		Afa	43	149	97	58.5	94	D	a		0	Game	E.Game	One	2016	Panther
15133	R4		R4b4EPanther	b4	b4		Afa	43	149	97	58.5	94	E	a		1	Game	E.Game	One	2016	Panther
15134	R4		R4b4FPanther	b4	b4		Afa	43	149	97	58.5	94	F	r		0	Game	E.Game	One	2016	Panther
15135	R4		R4b4GPanther	b4	b4		Afa	43	149	97	58.5	94	G	a		0	Game	E.Game	One	2016	Panther
15136	R4		R4b4HPanther	b4	b4		Afa	43	149	97	58.5	94	H	a		0	Game	E.Game	One	2016	Panther
15137	R4		R4b4IPanther	b4	b4		Afa	43	149	97	58.5	94	I	a		0	Game	E.Game	One	2016	Panther
15138	R4		R4b4JPanther	b4	b4		Afa	43	149	97	58.5	94	J	a		0	Game	E.Game	One	2016	Panther
15245	R4		R4LTAPanther	LT	NA		Afa	43	149	97	58.5	94	A	r		1	Game	E.Game	One	2016	Panther
15246	R4		R4LTBPanther	LT	NA		Afa	43	149	97	58.5	94	B	r		0	Game	E.Game	One	2016	Panther
15247	R4		R4LTCPanther	LT	NA		Afa	43	149	97	58.5	94	C	r		0	Game	E.Game	One	2016	Panther
15248	R4		R4LTDPanther	LT	NA		Afa	43	149	97	58.5	94	D	a		1	Game	E.Game	One	2016	Panther
15249	R4		R4LTEPanther	LT	NA		Afa	43	149	97	58.5	94	E	a		1	Game	E.Game	One	2016	Panther
15250	R4		R4LTFPanther	LT	NA		Afa	43	149	97	58.5	94	F	r		0	Game	E.Game	One	2016	Panther
15145	R4		R4AfterGPanther	After	After		Afa	43	149	97	58.5	94	G	a		0	Game	E.Game	One	2016	Panther
15146	R4		R4AfterHPanther	After	After		Afa	43	149	97	58.5	94	H	a		0	Game	E.Game	One	2016	Panther
15147	R4		R4AfterIPanther	After	After		Afa	43	149	97	58.5	94	I	a		0	Game	E.Game	One	2016	Panther
15148	R4		R4AfterJPanther	After	After		Afa	43	149	97	58.5	94	J	a		0	Game	E.Game	One	2016	Panther
15251	R4		R4NAAPanther	NA	NA		Afa	43	149	97	58.5	94	A	r		1	Game	E.Game	One	2016	Panther
15252	R4		R4NABPanther	NA	NA		Afa	43	149	97	58.5	94	B	r		0	Game	E.Game	One	2016	Panther
15253	R4		R4NACPanther	NA	NA		Afa	43	149	97	58.5	94	C	r		1	Game	E.Game	One	2016	Panther
15254	R4		R4NADPanther	NA	NA		Afa	43	149	97	58.5	94	D	a		1	Game	E.Game	One	2016	Panther
15255	R4		R4NAEPanther	NA	NA		Afa	43	149	97	58.5	94	E	a		1	Game	E.Game	One	2016	Panther
15256	R4		R4NAFPanther	NA	NA		Afa	43	149	97	58.5	94	F	r		1	Game	E.Game	One	2016	Panther
337	Behav Eco I	2	Behav Eco IAfter1WCC	After	After	1172B	Ahm	51	148	117	60	100	1	r		1	DI	DI	Two-way	2015	WCC
348	Behav Eco I	2	Behav Eco IAfter2WCC	After	After	1172B	Ahm	51	148	117	60	100	2	u		1	DI	DI	Two-way	2015	WCC
359	Behav Eco I	2	Behav Eco IAfter3WCC	After	After	1172B	Ahm	51	148	117	60	100	3	r		0	DI	DI	Two-way	2015	WCC
370	Behav Eco I	2	Behav Eco IAfter4WCC	After	After	1172B	Ahm	51	148	117	60	100	4	r		1	DI	DI	Two-way	2015	WCC
381	Behav Eco I	2	Behav Eco IAfter5WCC	After	After	1172B	Ahm	51	148	117	60	100	5	r		1	DI	DI	Two-way	2015	WCC
392	Behav Eco I	2	Behav Eco IAfter6WCC	After	After	1172B	Ahm	51	148	117	60	100	6	u		1	DI	DI	Two-way	2015	WCC
403	Behav Eco I	2	Behav Eco IAfter7WCC	After	After	1172B	Ahm	51	148	117	60	100	7	u		0	DI	DI	Two-way	2015	WCC
414	Behav Eco I	2	Behav Eco IAfter8WCC	After	After	1172B	Ahm	51	148	117	60	100	8	r		1	DI	DI	Two-way	2015	WCC
425	Behav Eco I	2	Behav Eco IAfter9WCC	After	After	1172B	Ahm	51	148	117	60	100	9	a		0	DI	DI	Two-way	2015	WCC
436	Behav Eco I	2	Behav Eco IAfter10WCC	After	After	1172B	Ahm	51	148	117	60	100	10	r		0	DI	DI	Two-way	2015	WCC
228	Behav Eco I	2	Behav Eco Ib41WCC	b4	b4	1172B	Ahm	51	148	117	60	100	1	r		0	DI	DI	Two-way	2015	WCC
239	Behav Eco I	2	Behav Eco Ib42WCC	b4	b4	1172B	Ahm	51	148	117	60	100	2	u		0	DI	DI	Two-way	2015	WCC
250	Behav Eco I	2	Behav Eco Ib43WCC	b4	b4	1172B	Ahm	51	148	117	60	100	3	r		1	DI	DI	Two-way	2015	WCC
261	Behav Eco I	2	Behav Eco Ib44WCC	b4	b4	1172B	Ahm	51	148	117	60	100	4	r		0	DI	DI	Two-way	2015	WCC
272	Behav Eco I	2	Behav Eco Ib45WCC	b4	b4	1172B	Ahm	51	148	117	60	100	5	r		0	DI	DI	Two-way	2015	WCC
283	Behav Eco I	2	Behav Eco Ib46WCC	b4	b4	1172B	Ahm	51	148	117	60	100	6	u		0	DI	DI	Two-way	2015	WCC
294	Behav Eco I	2	Behav Eco Ib47WCC	b4	b4	1172B	Ahm	51	148	117	60	100	7	u		0	DI	DI	Two-way	2015	WCC
305	Behav Eco I	2	Behav Eco Ib48WCC	b4	b4	1172B	Ahm	51	148	117	60	100	8	r		0	DI	DI	Two-way	2015	WCC
316	Behav Eco I	2	Behav Eco Ib49WCC	b4	b4	1172B	Ahm	51	148	117	60	100	9	a		0	DI	DI	Two-way	2015	WCC
327	Behav Eco I	2	Behav Eco Ib410WCC	b4	b4	1172B	Ahm	51	148	117	60	100	10	r		0	DI	DI	Two-way	2015	WCC
779	Behav Eco II	2	Behav Eco IIAfter1WCC	After	After	1172B	Ahm	51	148	117	60	100	1	r		0	Game	E.Game	Two-way	2015	WCC
790	Behav Eco II	2	Behav Eco IIAfter2WCC	After	After	1172B	Ahm	51	148	117	60	100	2	r		1	Game	E.Game	Two-way	2015	WCC
801	Behav Eco II	2	Behav Eco IIAfter3WCC	After	After	1172B	Ahm	51	148	117	60	100	3	r		1	Game	E.Game	Two-way	2015	WCC
812	Behav Eco II	2	Behav Eco IIAfter4WCC	After	After	1172B	Ahm	51	148	117	60	100	4	u		0	Game	E.Game	Two-way	2015	WCC
823	Behav Eco II	2	Behav Eco IIAfter5WCC	After	After	1172B	Ahm	51	148	117	60	100	5	u		1	Game	E.Game	Two-way	2015	WCC
834	Behav Eco II	2	Behav Eco IIAfter6WCC	After	After	1172B	Ahm	51	148	117	60	100	6	a		0	Game	E.Game	Two-way	2015	WCC
845	Behav Eco II	2	Behav Eco IIAfter7WCC	After	After	1172B	Ahm	51	148	117	60	100	7	r		1	Game	E.Game	Two-way	2015	WCC
856	Behav Eco II	2	Behav Eco IIAfter8WCC	After	After	1172B	Ahm	51	148	117	60	100	8	r		1	Game	E.Game	Two-way	2015	WCC
867	Behav Eco II	2	Behav Eco IIAfter9WCC	After	After	1172B	Ahm	51	148	117	60	100	9	r		1	Game	E.Game	Two-way	2015	WCC
878	Behav Eco II	2	Behav Eco IIAfter10WCC	After	After	1172B	Ahm	51	148	117	60	100	10	u		1	Game	E.Game	Two-way	2015	WCC
668	Behav Eco II	2	Behav Eco IIb41WCC	b4	b4	1172B	Ahm	51	148	117	60	100	1	r		0	Game	E.Game	Two-way	2015	WCC
679	Behav Eco II	2	Behav Eco IIb42WCC	b4	b4	1172B	Ahm	51	148	117	60	100	2	r		0	Game	E.Game	Two-way	2015	WCC
690	Behav Eco II	2	Behav Eco IIb43WCC	b4	b4	1172B	Ahm	51	148	117	60	100	3	r		NA	Game	E.Game	Two-way	2015	WCC
701	Behav Eco II	2	Behav Eco IIb44WCC	b4	b4	1172B	Ahm	51	148	117	60	100	4	u		1	Game	E.Game	Two-way	2015	WCC
712	Behav Eco II	2	Behav Eco IIb45WCC	b4	b4	1172B	Ahm	51	148	117	60	100	5	u		1	Game	E.Game	Two-way	2015	WCC
723	Behav Eco II	2	Behav Eco IIb46WCC	b4	b4	1172B	Ahm	51	148	117	60	100	6	a		1	Game	E.Game	Two-way	2015	WCC
734	Behav Eco II	2	Behav Eco IIb47WCC	b4	b4	1172B	Ahm	51	148	117	60	100	7	r		NA	Game	E.Game	Two-way	2015	WCC
745	Behav Eco II	2	Behav Eco IIb48WCC	b4	b4	1172B	Ahm	51	148	117	60	100	8	r		0	Game	E.Game	Two-way	2015	WCC
756	Behav Eco II	2	Behav Eco IIb49WCC	b4	b4	1172B	Ahm	51	148	117	60	100	9	r		0	Game	E.Game	Two-way	2015	WCC
767	Behav Eco II	2	Behav Eco IIb410WCC	b4	b4	1172B	Ahm	51	148	117	60	100	10	u		0	Game	E.Game	Two-way	2015	WCC
1128	CMR	NA	CMRAfter1WCC	After	After	1172B	Ahm	51	148	117	60	100	1	u		1	Game	E.Game	One	2015	WCC
1152	CMR	NA	CMRAfter2WCC	After	After	1172B	Ahm	51	148	117	60	100	2	u		NA	Game	E.Game	One	2015	WCC
1176	CMR	NA	CMRAfter3WCC	After	After	1172B	Ahm	51	148	117	60	100	3	u		1	Game	E.Game	One	2015	WCC
1200	CMR	NA	CMRAfter4WCC	After	After	1172B	Ahm	51	148	117	60	100	4	u		0	Game	E.Game	One	2015	WCC
1224	CMR	NA	CMRAfter5WCC	After	After	1172B	Ahm	51	148	117	60	100	5	u		1	Game	E.Game	One	2015	WCC
1248	CMR	NA	CMRAfter6WCC	After	After	1172B	Ahm	51	148	117	60	100	6	r		0	Game	E.Game	One	2015	WCC
1272	CMR	NA	CMRAfter7WCC	After	After	1172B	Ahm	51	148	117	60	100	7	r		0	Game	E.Game	One	2015	WCC
1296	CMR	NA	CMRAfter8WCC	After	After	1172B	Ahm	51	148	117	60	100	8	u		0	Game	E.Game	One	2015	WCC
1320	CMR	NA	CMRAfter9WCC	After	After	1172B	Ahm	51	148	117	60	100	9	a		0	Game	E.Game	One	2015	WCC
1344	CMR	NA	CMRAfter10WCC	After	After	1172B	Ahm	51	148	117	60	100	10	r		1	Game	E.Game	One	2015	WCC
883	CMR	NA	CMRb41WCC	b4	b4	1172B	Ahm	51	148	117	60	100	1	u		1	Game	E.Game	One	2015	WCC
907	CMR	NA	CMRb42WCC	b4	b4	1172B	Ahm	51	148	117	60	100	2	u		0	Game	E.Game	One	2015	WCC
931	CMR	NA	CMRb43WCC	b4	b4	1172B	Ahm	51	148	117	60	100	3	u		0	Game	E.Game	One	2015	WCC
955	CMR	NA	CMRb44WCC	b4	b4	1172B	Ahm	51	148	117	60	100	4	u		0	Game	E.Game	One	2015	WCC
979	CMR	NA	CMRb45WCC	b4	b4	1172B	Ahm	51	148	117	60	100	5	u		0	Game	E.Game	One	2015	WCC
1003	CMR	NA	CMRb46WCC	b4	b4	1172B	Ahm	51	148	117	60	100	6	r		1	Game	E.Game	One	2015	WCC
1027	CMR	NA	CMRb47WCC	b4	b4	1172B	Ahm	51	148	117	60	100	7	r		1	Game	E.Game	One	2015	WCC
1051	CMR	NA	CMRb48WCC	b4	b4	1172B	Ahm	51	148	117	60	100	8	u		1	Game	E.Game	One	2015	WCC
1075	CMR	NA	CMRb49WCC	b4	b4	1172B	Ahm	51	148	117	60	100	9	a		0	Game	E.Game	One	2015	WCC
1099	CMR	NA	CMRb410WCC	b4	b4	1172B	Ahm	51	148	117	60	100	10	r		1	Game	E.Game	One	2015	WCC
1615	Con gen	NA	Con genAfter1WCC	After	After	1172B	Ahm	51	148	117	60	100	1	r		1	Game	E.Game	One	2015	WCC
1639	Con gen	NA	Con genAfter2WCC	After	After	1172B	Ahm	51	148	117	60	100	2	u		0	Game	E.Game	One	2015	WCC
1663	Con gen	NA	Con genAfter3WCC	After	After	1172B	Ahm	51	148	117	60	100	3	a		1	Game	E.Game	One	2015	WCC
1687	Con gen	NA	Con genAfter4WCC	After	After	1172B	Ahm	51	148	117	60	100	4	a		0	Game	E.Game	One	2015	WCC
1711	Con gen	NA	Con genAfter5WCC	After	After	1172B	Ahm	51	148	117	60	100	5	u		0	Game	E.Game	One	2015	WCC
1735	Con gen	NA	Con genAfter6WCC	After	After	1172B	Ahm	51	148	117	60	100	6	u		1	Game	E.Game	One	2015	WCC
1759	Con gen	NA	Con genAfter7WCC	After	After	1172B	Ahm	51	148	117	60	100	7	a		0	Game	E.Game	One	2015	WCC
1783	Con gen	NA	Con genAfter8WCC	After	After	1172B	Ahm	51	148	117	60	100	8	u		1	Game	E.Game	One	2015	WCC
1807	Con gen	NA	Con genAfter9WCC	After	After	1172B	Ahm	51	148	117	60	100	9	r		1	Game	E.Game	One	2015	WCC
1831	Con gen	NA	Con genAfter10WCC	After	After	1172B	Ahm	51	148	117	60	100	10	a		1	Game	E.Game	One	2015	WCC
1375	Con gen	NA	Con genb41WCC	b4	b4	1172B	Ahm	51	148	117	60	100	1	r		1	Game	E.Game	One	2015	WCC
1399	Con gen	NA	Con genb42WCC	b4	b4	1172B	Ahm	51	148	117	60	100	2	u		0	Game	E.Game	One	2015	WCC
1423	Con gen	NA	Con genb43WCC	b4	b4	1172B	Ahm	51	148	117	60	100	3	a		0	Game	E.Game	One	2015	WCC
1447	Con gen	NA	Con genb44WCC	b4	b4	1172B	Ahm	51	148	117	60	100	4	a		0	Game	E.Game	One	2015	WCC
1471	Con gen	NA	Con genb45WCC	b4	b4	1172B	Ahm	51	148	117	60	100	5	u		1	Game	E.Game	One	2015	WCC
1495	Con gen	NA	Con genb46WCC	b4	b4	1172B	Ahm	51	148	117	60	100	6	u		1	Game	E.Game	One	2015	WCC
1519	Con gen	NA	Con genb47WCC	b4	b4	1172B	Ahm	51	148	117	60	100	7	a		1	Game	E.Game	One	2015	WCC
1543	Con gen	NA	Con genb48WCC	b4	b4	1172B	Ahm	51	148	117	60	100	8	u		0	Game	E.Game	One	2015	WCC
1567	Con gen	NA	Con genb49WCC	b4	b4	1172B	Ahm	51	148	117	60	100	9	r		0	Game	E.Game	One	2015	WCC
1591	Con gen	NA	Con genb410WCC	b4	b4	1172B	Ahm	51	148	117	60	100	10	a		1	Game	E.Game	One	2015	WCC
2102	Expt design	NA	Expt designAfter1WCC	After	After	1172B	Ahm	51	148	117	60	100	1	u		0	Game	E.Game	Two-way	2015	WCC
2126	Expt design	NA	Expt designAfter2WCC	After	After	1172B	Ahm	51	148	117	60	100	2	u		1	Game	E.Game	Two-way	2015	WCC
2150	Expt design	NA	Expt designAfter3WCC	After	After	1172B	Ahm	51	148	117	60	100	3	u		1	Game	E.Game	Two-way	2015	WCC
2174	Expt design	NA	Expt designAfter4WCC	After	After	1172B	Ahm	51	148	117	60	100	4	a		1	Game	E.Game	Two-way	2015	WCC
2198	Expt design	NA	Expt designAfter5WCC	After	After	1172B	Ahm	51	148	117	60	100	5	u		0	Game	E.Game	Two-way	2015	WCC
2222	Expt design	NA	Expt designAfter6WCC	After	After	1172B	Ahm	51	148	117	60	100	6	u		1	Game	E.Game	Two-way	2015	WCC
2246	Expt design	NA	Expt designAfter7WCC	After	After	1172B	Ahm	51	148	117	60	100	7	u		1	Game	E.Game	Two-way	2015	WCC
2270	Expt design	NA	Expt designAfter8WCC	After	After	1172B	Ahm	51	148	117	60	100	8	u		1	Game	E.Game	Two-way	2015	WCC
2294	Expt design	NA	Expt designAfter9WCC	After	After	1172B	Ahm	51	148	117	60	100	9	u		1	Game	E.Game	Two-way	2015	WCC
2318	Expt design	NA	Expt designAfter10WCC	After	After	1172B	Ahm	51	148	117	60	100	10	a		0	Game	E.Game	Two-way	2015	WCC
1841	Expt design	NA	Expt designb41WCC	b4	b4	1172B	Ahm	51	148	117	60	100	1	u		1	Game	E.Game	Two-way	2015	WCC
1865	Expt design	NA	Expt designb42WCC	b4	b4	1172B	Ahm	51	148	117	60	100	2	u		0	Game	E.Game	Two-way	2015	WCC
1889	Expt design	NA	Expt designb43WCC	b4	b4	1172B	Ahm	51	148	117	60	100	3	u		0	Game	E.Game	Two-way	2015	WCC
1913	Expt design	NA	Expt designb44WCC	b4	b4	1172B	Ahm	51	148	117	60	100	4	a		0	Game	E.Game	Two-way	2015	WCC
1937	Expt design	NA	Expt designb45WCC	b4	b4	1172B	Ahm	51	148	117	60	100	5	u		0	Game	E.Game	Two-way	2015	WCC
1961	Expt design	NA	Expt designb46WCC	b4	b4	1172B	Ahm	51	148	117	60	100	6	u		0	Game	E.Game	Two-way	2015	WCC
1985	Expt design	NA	Expt designb47WCC	b4	b4	1172B	Ahm	51	148	117	60	100	7	u		0	Game	E.Game	Two-way	2015	WCC
2009	Expt design	NA	Expt designb48WCC	b4	b4	1172B	Ahm	51	148	117	60	100	8	u		1	Game	E.Game	Two-way	2015	WCC
2033	Expt design	NA	Expt designb49WCC	b4	b4	1172B	Ahm	51	148	117	60	100	9	u		0	Game	E.Game	Two-way	2015	WCC
2057	Expt design	NA	Expt designb410WCC	b4	b4	1172B	Ahm	51	148	117	60	100	10	a		0	Game	E.Game	Two-way	2015	WCC
2433	HWC I	1	HWC IAfter1WCC	After	After	1172B	Ahm	51	148	117	60	100	1	u		0	Game	E.Game	Two-way	2015	WCC
2444	HWC I	1	HWC IAfter2WCC	After	After	1172B	Ahm	51	148	117	60	100	2	r		1	Game	E.Game	Two-way	2015	WCC
2455	HWC I	1	HWC IAfter3WCC	After	After	1172B	Ahm	51	148	117	60	100	3	r		1	Game	E.Game	Two-way	2015	WCC
2466	HWC I	1	HWC IAfter4WCC	After	After	1172B	Ahm	51	148	117	60	100	4	u		0	Game	E.Game	Two-way	2015	WCC
2477	HWC I	1	HWC IAfter5WCC	After	After	1172B	Ahm	51	148	117	60	100	5	u		0	Game	E.Game	Two-way	2015	WCC
2488	HWC I	1	HWC IAfter6WCC	After	After	1172B	Ahm	51	148	117	60	100	6	a		0	Game	E.Game	Two-way	2015	WCC
2499	HWC I	1	HWC IAfter7WCC	After	After	1172B	Ahm	51	148	117	60	100	7	a		0	Game	E.Game	Two-way	2015	WCC
2510	HWC I	1	HWC IAfter8WCC	After	After	1172B	Ahm	51	148	117	60	100	8	a		0	Game	E.Game	Two-way	2015	WCC
2521	HWC I	1	HWC IAfter9WCC	After	After	1172B	Ahm	51	148	117	60	100	9	a		1	Game	E.Game	Two-way	2015	WCC
2532	HWC I	1	HWC IAfter10WCC	After	After	1172B	Ahm	51	148	117	60	100	10	a		0	Game	E.Game	Two-way	2015	WCC
2328	HWC I	1	HWC Ib41WCC	b4	b4	1172B	Ahm	51	148	117	60	100	1	u		0	Game	E.Game	Two-way	2015	WCC
2339	HWC I	1	HWC Ib42WCC	b4	b4	1172B	Ahm	51	148	117	60	100	2	r		0	Game	E.Game	Two-way	2015	WCC
2350	HWC I	1	HWC Ib43WCC	b4	b4	1172B	Ahm	51	148	117	60	100	3	r		1	Game	E.Game	Two-way	2015	WCC
2361	HWC I	1	HWC Ib44WCC	b4	b4	1172B	Ahm	51	148	117	60	100	4	u		0	Game	E.Game	Two-way	2015	WCC
2372	HWC I	1	HWC Ib45WCC	b4	b4	1172B	Ahm	51	148	117	60	100	5	u		0	Game	E.Game	Two-way	2015	WCC
2383	HWC I	1	HWC Ib46WCC	b4	b4	1172B	Ahm	51	148	117	60	100	6	a		0	Game	E.Game	Two-way	2015	WCC
2394	HWC I	1	HWC Ib47WCC	b4	b4	1172B	Ahm	51	148	117	60	100	7	a		0	Game	E.Game	Two-way	2015	WCC
2405	HWC I	1	HWC Ib48WCC	b4	b4	1172B	Ahm	51	148	117	60	100	8	a		1	Game	E.Game	Two-way	2015	WCC
2416	HWC I	1	HWC Ib49WCC	b4	b4	1172B	Ahm	51	148	117	60	100	9	a		0	Game	E.Game	Two-way	2015	WCC
2427	HWC I	1	HWC Ib410WCC	b4	b4	1172B	Ahm	51	148	117	60	100	10	a		1	Game	E.Game	Two-way	2015	WCC
2919	HWCII	1	HWCIIAfter1WCC	After	After	1172B	Ahm	51	148	117	60	100	1	r		1	DI	DI	Two-way	2015	WCC
2930	HWCII	1	HWCIIAfter2WCC	After	After	1172B	Ahm	51	148	117	60	100	2	r		0	DI	DI	Two-way	2015	WCC
2941	HWCII	1	HWCIIAfter3WCC	After	After	1172B	Ahm	51	148	117	60	100	3	r		1	DI	DI	Two-way	2015	WCC
2952	HWCII	1	HWCIIAfter4WCC	After	After	1172B	Ahm	51	148	117	60	100	4	r		0	DI	DI	Two-way	2015	WCC
2974	HWCII	1	HWCIIAfter4WCC	After	After	1172B	Ahm	51	148	117	60	100	4	r		0	DI	DI	Two-way	2015	WCC
2963	HWCII	1	HWCIIAfter5WCC	After	After	1172B	Ahm	51	148	117	60	100	5	u		1	DI	DI	Two-way	2015	WCC
2985	HWCII	1	HWCIIAfter7WCC	After	After	1172B	Ahm	51	148	117	60	100	7	u		1	DI	DI	Two-way	2015	WCC
2996	HWCII	1	HWCIIAfter8WCC	After	After	1172B	Ahm	51	148	117	60	100	8	r		0	DI	DI	Two-way	2015	WCC
3007	HWCII	1	HWCIIAfter9WCC	After	After	1172B	Ahm	51	148	117	60	100	9	a		1	DI	DI	Two-way	2015	WCC
3018	HWCII	1	HWCIIAfter10WCC	After	After	1172B	Ahm	51	148	117	60	100	10	r		1	DI	DI	Two-way	2015	WCC
2809	HWCII	1	HWCIIb41WCC	b4	b4	1172B	Ahm	51	148	117	60	100	1	r		0	DI	DI	Two-way	2015	WCC
2820	HWCII	1	HWCIIb42WCC	b4	b4	1172B	Ahm	51	148	117	60	100	2	r		0	DI	DI	Two-way	2015	WCC
2831	HWCII	1	HWCIIb43WCC	b4	b4	1172B	Ahm	51	148	117	60	100	3	r		0	DI	DI	Two-way	2015	WCC
2842	HWCII	1	HWCIIb44WCC	b4	b4	1172B	Ahm	51	148	117	60	100	4	r		0	DI	DI	Two-way	2015	WCC
2864	HWCII	1	HWCIIb44WCC	b4	b4	1172B	Ahm	51	148	117	60	100	4	r		0	DI	DI	Two-way	2015	WCC
2853	HWCII	1	HWCIIb45WCC	b4	b4	1172B	Ahm	51	148	117	60	100	5	u		1	DI	DI	Two-way	2015	WCC
2875	HWCII	1	HWCIIb47WCC	b4	b4	1172B	Ahm	51	148	117	60	100	7	u		0	DI	DI	Two-way	2015	WCC
2886	HWCII	1	HWCIIb48WCC	b4	b4	1172B	Ahm	51	148	117	60	100	8	r		0	DI	DI	Two-way	2015	WCC
2897	HWCII	1	HWCIIb49WCC	b4	b4	1172B	Ahm	51	148	117	60	100	9	a		0	DI	DI	Two-way	2015	WCC
2908	HWCII	1	HWCIIb410WCC	b4	b4	1172B	Ahm	51	148	117	60	100	10	r		0	DI	DI	Two-way	2015	WCC
3648	PVA I	2	PVA IAfter1WCC	After	After	1172B	Ahm	51	148	117	60	100	1	u		1	Game	Game	Two-way	2015	WCC
3660	PVA I	2	PVA IAfter2WCC	After	After	1172B	Ahm	51	148	117	60	100	2	u		1	Game	Game	Two-way	2015	WCC
3672	PVA I	2	PVA IAfter3WCC	After	After	1172B	Ahm	51	148	117	60	100	3	u		1	Game	Game	Two-way	2015	WCC
3684	PVA I	2	PVA IAfter4WCC	After	After	1172B	Ahm	51	148	117	60	100	4	a		1	Game	Game	Two-way	2015	WCC
3696	PVA I	2	PVA IAfter5WCC	After	After	1172B	Ahm	51	148	117	60	100	5	r		1	Game	Game	Two-way	2015	WCC
3708	PVA I	2	PVA IAfter6WCC	After	After	1172B	Ahm	51	148	117	60	100	6	u		0	Game	Game	Two-way	2015	WCC
3720	PVA I	2	PVA IAfter7WCC	After	After	1172B	Ahm	51	148	117	60	100	7	u		0	Game	Game	Two-way	2015	WCC
3732	PVA I	2	PVA IAfter8WCC	After	After	1172B	Ahm	51	148	117	60	100	8	r		1	Game	Game	Two-way	2015	WCC
3744	PVA I	2	PVA IAfter9WCC	After	After	1172B	Ahm	51	148	117	60	100	9	a		1	Game	Game	Two-way	2015	WCC
3756	PVA I	2	PVA IAfter10WCC	After	After	1172B	Ahm	51	148	117	60	100	10	a		1	Game	Game	Two-way	2015	WCC
3527	PVA I	2	PVA Ib41WCC	b4	b4	1172B	Ahm	51	148	117	60	100	1	u		1	Game	Game	Two-way	2015	WCC
3539	PVA I	2	PVA Ib42WCC	b4	b4	1172B	Ahm	51	148	117	60	100	2	u		1	Game	Game	Two-way	2015	WCC
3551	PVA I	2	PVA Ib43WCC	b4	b4	1172B	Ahm	51	148	117	60	100	3	u		1	Game	Game	Two-way	2015	WCC
3563	PVA I	2	PVA Ib44WCC	b4	b4	1172B	Ahm	51	148	117	60	100	4	a		1	Game	Game	Two-way	2015	WCC
3575	PVA I	2	PVA Ib45WCC	b4	b4	1172B	Ahm	51	148	117	60	100	5	r		0	Game	Game	Two-way	2015	WCC
3587	PVA I	2	PVA Ib46WCC	b4	b4	1172B	Ahm	51	148	117	60	100	6	u		0	Game	Game	Two-way	2015	WCC
3599	PVA I	2	PVA Ib47WCC	b4	b4	1172B	Ahm	51	148	117	60	100	7	u		0	Game	Game	Two-way	2015	WCC
3611	PVA I	2	PVA Ib48WCC	b4	b4	1172B	Ahm	51	148	117	60	100	8	r		0	Game	Game	Two-way	2015	WCC
3623	PVA I	2	PVA Ib49WCC	b4	b4	1172B	Ahm	51	148	117	60	100	9	a		0	Game	Game	Two-way	2015	WCC
3635	PVA I	2	PVA Ib410WCC	b4	b4	1172B	Ahm	51	148	117	60	100	10	a		1	Game	Game	Two-way	2015	WCC
4129	PVA II	2	PVA IIAfter1WCC	After	After	1172B	Ahm	51	148	117	60	100	1	u		0	Game	Game	Two-way	2015	WCC
4141	PVA II	2	PVA IIAfter2WCC	After	After	1172B	Ahm	51	148	117	60	100	2	r		1	Game	Game	Two-way	2015	WCC
4153	PVA II	2	PVA IIAfter3WCC	After	After	1172B	Ahm	51	148	117	60	100	3	u		0	Game	Game	Two-way	2015	WCC
4165	PVA II	2	PVA IIAfter4WCC	After	After	1172B	Ahm	51	148	117	60	100	4	u		1	Game	Game	Two-way	2015	WCC
4177	PVA II	2	PVA IIAfter5WCC	After	After	1172B	Ahm	51	148	117	60	100	5	r		1	Game	Game	Two-way	2015	WCC
4189	PVA II	2	PVA IIAfter6WCC	After	After	1172B	Ahm	51	148	117	60	100	6	r		0	Game	Game	Two-way	2015	WCC
4201	PVA II	2	PVA IIAfter7WCC	After	After	1172B	Ahm	51	148	117	60	100	7	u		1	Game	Game	Two-way	2015	WCC
4213	PVA II	2	PVA IIAfter8WCC	After	After	1172B	Ahm	51	148	117	60	100	8	u		1	Game	Game	Two-way	2015	WCC
4225	PVA II	2	PVA IIAfter9WCC	After	After	1172B	Ahm	51	148	117	60	100	9	r		0	Game	Game	Two-way	2015	WCC
4237	PVA II	2	PVA IIAfter10WCC	After	After	1172B	Ahm	51	148	117	60	100	10	a		1	Game	Game	Two-way	2015	WCC
4009	PVA II	2	PVA IIb41WCC	b4	b4	1172B	Ahm	51	148	117	60	100	1	u		0	Game	Game	Two-way	2015	WCC
4021	PVA II	2	PVA IIb42WCC	b4	b4	1172B	Ahm	51	148	117	60	100	2	r		0	Game	Game	Two-way	2015	WCC
4033	PVA II	2	PVA IIb43WCC	b4	b4	1172B	Ahm	51	148	117	60	100	3	u		0	Game	Game	Two-way	2015	WCC
4045	PVA II	2	PVA IIb44WCC	b4	b4	1172B	Ahm	51	148	117	60	100	4	u		1	Game	Game	Two-way	2015	WCC
4057	PVA II	2	PVA IIb45WCC	b4	b4	1172B	Ahm	51	148	117	60	100	5	r		1	Game	Game	Two-way	2015	WCC
4069	PVA II	2	PVA IIb46WCC	b4	b4	1172B	Ahm	51	148	117	60	100	6	r		0	Game	Game	Two-way	2015	WCC
4081	PVA II	2	PVA IIb47WCC	b4	b4	1172B	Ahm	51	148	117	60	100	7	u		0	Game	Game	Two-way	2015	WCC
4093	PVA II	2	PVA IIb48WCC	b4	b4	1172B	Ahm	51	148	117	60	100	8	u		0	Game	Game	Two-way	2015	WCC
4105	PVA II	2	PVA IIb49WCC	b4	b4	1172B	Ahm	51	148	117	60	100	9	r		0	Game	Game	Two-way	2015	WCC
4117	PVA II	2	PVA IIb410WCC	b4	b4	1172B	Ahm	51	148	117	60	100	10	a		0	Game	Game	Two-way	2015	WCC
4377	PVA III	NA	PVA IIIAfter1WCC	After	After	1172B	Ahm	51	148	117	60	100	1	r		0	DI	DI	Two-way	2015	WCC
4400	PVA III	NA	PVA IIIAfter1WCC	After	After	1172B	Ahm	51	148	117	60	100	1	r		0	DI	DI	Two-way	2015	WCC
4354	PVA III	NA	PVA IIIAfter1WCC	After	After	1172B	Ahm	51	148	117	60	100	1	u		0	DI	DI	Two-way	2015	WCC
4423	PVA III	NA	PVA IIIAfter1WCC	After	After	1172B	Ahm	51	148	117	60	100	1	u		0	DI	DI	Two-way	2015	WCC
4281	PVA III	NA	PVA IIIb41WCC	b4	b4	1172B	Ahm	51	148	117	60	100	1	r		1	DI	DI	Two-way	2015	WCC
4304	PVA III	NA	PVA IIIb41WCC	b4	b4	1172B	Ahm	51	148	117	60	100	1	r		1	DI	DI	Two-way	2015	WCC
4258	PVA III	NA	PVA IIIb41WCC	b4	b4	1172B	Ahm	51	148	117	60	100	1	u		1	DI	DI	Two-way	2015	WCC
4327	PVA III	NA	PVA IIIb41WCC	b4	b4	1172B	Ahm	51	148	117	60	100	1	u		0	DI	DI	Two-way	2015	WCC
4674	QGIS	NA	QGISAfter1WCC	After	After	1172B	Ahm	51	148	117	60	100	1	u		0	Game	E.Game	One	2015	WCC
4697	QGIS	NA	QGISAfter2WCC	After	After	1172B	Ahm	51	148	117	60	100	2	u		0	Game	E.Game	One	2015	WCC
4720	QGIS	NA	QGISAfter3WCC	After	After	1172B	Ahm	51	148	117	60	100	3	u		0	Game	E.Game	One	2015	WCC
4743	QGIS	NA	QGISAfter4WCC	After	After	1172B	Ahm	51	148	117	60	100	4	u		0	Game	E.Game	One	2015	WCC
4766	QGIS	NA	QGISAfter5WCC	After	After	1172B	Ahm	51	148	117	60	100	5	u		0	Game	E.Game	One	2015	WCC
4789	QGIS	NA	QGISAfter6WCC	After	After	1172B	Ahm	51	148	117	60	100	6	r		0	Game	E.Game	One	2015	WCC
4812	QGIS	NA	QGISAfter7WCC	After	After	1172B	Ahm	51	148	117	60	100	7	u		0	Game	E.Game	One	2015	WCC
4835	QGIS	NA	QGISAfter8WCC	After	After	1172B	Ahm	51	148	117	60	100	8	r		0	Game	E.Game	One	2015	WCC
4858	QGIS	NA	QGISAfter9WCC	After	After	1172B	Ahm	51	148	117	60	100	9	u		NA	Game	E.Game	One	2015	WCC
4881	QGIS	NA	QGISAfter10WCC	After	After	1172B	Ahm	51	148	117	60	100	10	u		1	Game	E.Game	One	2015	WCC
4439	QGIS	NA	QGISb41WCC	b4	b4	1172B	Ahm	51	148	117	60	100	1	u		0	Game	E.Game	One	2015	WCC
4462	QGIS	NA	QGISb42WCC	b4	b4	1172B	Ahm	51	148	117	60	100	2	u		0	Game	E.Game	One	2015	WCC
4485	QGIS	NA	QGISb43WCC	b4	b4	1172B	Ahm	51	148	117	60	100	3	u		1	Game	E.Game	One	2015	WCC
4508	QGIS	NA	QGISb44WCC	b4	b4	1172B	Ahm	51	148	117	60	100	4	u		0	Game	E.Game	One	2015	WCC
4531	QGIS	NA	QGISb45WCC	b4	b4	1172B	Ahm	51	148	117	60	100	5	u		0	Game	E.Game	One	2015	WCC
4554	QGIS	NA	QGISb46WCC	b4	b4	1172B	Ahm	51	148	117	60	100	6	r		1	Game	E.Game	One	2015	WCC
4577	QGIS	NA	QGISb47WCC	b4	b4	1172B	Ahm	51	148	117	60	100	7	u		0	Game	E.Game	One	2015	WCC
4600	QGIS	NA	QGISb48WCC	b4	b4	1172B	Ahm	51	148	117	60	100	8	r		1	Game	E.Game	One	2015	WCC
4623	QGIS	NA	QGISb49WCC	b4	b4	1172B	Ahm	51	148	117	60	100	9	u		NA	Game	E.Game	One	2015	WCC
4646	QGIS	NA	QGISb410WCC	b4	b4	1172B	Ahm	51	148	117	60	100	10	u		0	Game	E.Game	One	2015	WCC
5182	R	NA	RAfter1WCC	After	After	1172B	Ahm	51	148	117	60	100	1	r		1	Game	Game	Two-way	2015	WCC
5456	R	NA	RAfter1WCC	After	After	1172B	Ahm	51	148	117	60	100	1	r		1	Game	Game	Two-way	2015	WCC
5205	R	NA	RAfter2WCC	After	After	1172B	Ahm	51	148	117	60	100	2	r		1	Game	Game	Two-way	2015	WCC
5479	R	NA	RAfter2WCC	After	After	1172B	Ahm	51	148	117	60	100	2	r		1	Game	Game	Two-way	2015	WCC
5228	R	NA	RAfter3WCC	After	After	1172B	Ahm	51	148	117	60	100	3	r		1	Game	Game	Two-way	2015	WCC
5502	R	NA	RAfter3WCC	After	After	1172B	Ahm	51	148	117	60	100	3	r		0	Game	Game	Two-way	2015	WCC
5251	R	NA	RAfter4WCC	After	After	1172B	Ahm	51	148	117	60	100	4	r		0	Game	Game	Two-way	2015	WCC
5525	R	NA	RAfter4WCC	After	After	1172B	Ahm	51	148	117	60	100	4	r		1	Game	Game	Two-way	2015	WCC
5274	R	NA	RAfter5WCC	After	After	1172B	Ahm	51	148	117	60	100	5	r		0	Game	Game	Two-way	2015	WCC
5548	R	NA	RAfter5WCC	After	After	1172B	Ahm	51	148	117	60	100	5	r		0	Game	Game	Two-way	2015	WCC
5297	R	NA	RAfter6WCC	After	After	1172B	Ahm	51	148	117	60	100	6	a		1	Game	Game	Two-way	2015	WCC
5571	R	NA	RAfter6WCC	After	After	1172B	Ahm	51	148	117	60	100	6	a		0	Game	Game	Two-way	2015	WCC
5320	R	NA	RAfter7WCC	After	After	1172B	Ahm	51	148	117	60	100	7	u		0	Game	Game	Two-way	2015	WCC
5594	R	NA	RAfter7WCC	After	After	1172B	Ahm	51	148	117	60	100	7	u		0	Game	Game	Two-way	2015	WCC
5343	R	NA	RAfter8WCC	After	After	1172B	Ahm	51	148	117	60	100	8	r		0	Game	Game	Two-way	2015	WCC
5617	R	NA	RAfter8WCC	After	After	1172B	Ahm	51	148	117	60	100	8	r		1	Game	Game	Two-way	2015	WCC
5366	R	NA	RAfter9WCC	After	After	1172B	Ahm	51	148	117	60	100	9	r		1	Game	Game	Two-way	2015	WCC
5640	R	NA	RAfter9WCC	After	After	1172B	Ahm	51	148	117	60	100	9	r		0	Game	Game	Two-way	2015	WCC
5389	R	NA	RAfter10WCC	After	After	1172B	Ahm	51	148	117	60	100	10	u		1	Game	Game	Two-way	2015	WCC
5663	R	NA	RAfter10WCC	After	After	1172B	Ahm	51	148	117	60	100	10	u		1	Game	Game	Two-way	2015	WCC
5412	R	NA	RAfter11WCC	After	After	1172B	Ahm	51	148	117	60	100	11	u		0	Game	Game	Two-way	2015	WCC
5686	R	NA	RAfter11WCC	After	After	1172B	Ahm	51	148	117	60	100	11	u		0	Game	Game	Two-way	2015	WCC
5435	R	NA	RAfter12WCC	After	After	1172B	Ahm	51	148	117	60	100	12	r		1	Game	Game	Two-way	2015	WCC
5709	R	NA	RAfter12WCC	After	After	1172B	Ahm	51	148	117	60	100	12	r		1	Game	Game	Two-way	2015	WCC
4898	R	NA	Rb41WCC	b4	b4	1172B	Ahm	51	148	117	60	100	1	r		1	Game	Game	Two-way	2015	WCC
4921	R	NA	Rb42WCC	b4	b4	1172B	Ahm	51	148	117	60	100	2	r		0	Game	Game	Two-way	2015	WCC
4944	R	NA	Rb43WCC	b4	b4	1172B	Ahm	51	148	117	60	100	3	r		1	Game	Game	Two-way	2015	WCC
4967	R	NA	Rb44WCC	b4	b4	1172B	Ahm	51	148	117	60	100	4	r		0	Game	Game	Two-way	2015	WCC
4990	R	NA	Rb45WCC	b4	b4	1172B	Ahm	51	148	117	60	100	5	r		1	Game	Game	Two-way	2015	WCC
5013	R	NA	Rb46WCC	b4	b4	1172B	Ahm	51	148	117	60	100	6	a		1	Game	Game	Two-way	2015	WCC
5036	R	NA	Rb47WCC	b4	b4	1172B	Ahm	51	148	117	60	100	7	u		0	Game	Game	Two-way	2015	WCC
5059	R	NA	Rb48WCC	b4	b4	1172B	Ahm	51	148	117	60	100	8	r		1	Game	Game	Two-way	2015	WCC
5082	R	NA	Rb49WCC	b4	b4	1172B	Ahm	51	148	117	60	100	9	r		1	Game	Game	Two-way	2015	WCC
5105	R	NA	Rb410WCC	b4	b4	1172B	Ahm	51	148	117	60	100	10	u		0	Game	Game	Two-way	2015	WCC
5128	R	NA	Rb411WCC	b4	b4	1172B	Ahm	51	148	117	60	100	11	u		1	Game	Game	Two-way	2015	WCC
5151	R	NA	Rb412WCC	b4	b4	1172B	Ahm	51	148	117	60	100	12	r		1	Game	Game	Two-way	2015	WCC
339	Behav Eco I	2	Behav Eco IAfter1WCC	After	After	11731	Amr	49	148	108	64	90	1	r		1	DI	DI	Two-way	2015	WCC
350	Behav Eco I	2	Behav Eco IAfter2WCC	After	After	11731	Amr	49	148	108	64	90	2	u		0	DI	DI	Two-way	2015	WCC
361	Behav Eco I	2	Behav Eco IAfter3WCC	After	After	11731	Amr	49	148	108	64	90	3	r		1	DI	DI	Two-way	2015	WCC
372	Behav Eco I	2	Behav Eco IAfter4WCC	After	After	11731	Amr	49	148	108	64	90	4	r		1	DI	DI	Two-way	2015	WCC
383	Behav Eco I	2	Behav Eco IAfter5WCC	After	After	11731	Amr	49	148	108	64	90	5	r		1	DI	DI	Two-way	2015	WCC
394	Behav Eco I	2	Behav Eco IAfter6WCC	After	After	11731	Amr	49	148	108	64	90	6	u		1	DI	DI	Two-way	2015	WCC
405	Behav Eco I	2	Behav Eco IAfter7WCC	After	After	11731	Amr	49	148	108	64	90	7	u		NA	DI	DI	Two-way	2015	WCC
416	Behav Eco I	2	Behav Eco IAfter8WCC	After	After	11731	Amr	49	148	108	64	90	8	r		0	DI	DI	Two-way	2015	WCC
427	Behav Eco I	2	Behav Eco IAfter9WCC	After	After	11731	Amr	49	148	108	64	90	9	a		0	DI	DI	Two-way	2015	WCC
438	Behav Eco I	2	Behav Eco IAfter10WCC	After	After	11731	Amr	49	148	108	64	90	10	r		1	DI	DI	Two-way	2015	WCC
229	Behav Eco I	2	Behav Eco Ib41WCC	b4	b4	11731	Amr	49	148	108	64	90	1	r		0	DI	DI	Two-way	2015	WCC
240	Behav Eco I	2	Behav Eco Ib42WCC	b4	b4	11731	Amr	49	148	108	64	90	2	u		1	DI	DI	Two-way	2015	WCC
251	Behav Eco I	2	Behav Eco Ib43WCC	b4	b4	11731	Amr	49	148	108	64	90	3	r		1	DI	DI	Two-way	2015	WCC
262	Behav Eco I	2	Behav Eco Ib44WCC	b4	b4	11731	Amr	49	148	108	64	90	4	r		0	DI	DI	Two-way	2015	WCC
273	Behav Eco I	2	Behav Eco Ib45WCC	b4	b4	11731	Amr	49	148	108	64	90	5	r		0	DI	DI	Two-way	2015	WCC
284	Behav Eco I	2	Behav Eco Ib46WCC	b4	b4	11731	Amr	49	148	108	64	90	6	u		0	DI	DI	Two-way	2015	WCC
295	Behav Eco I	2	Behav Eco Ib47WCC	b4	b4	11731	Amr	49	148	108	64	90	7	u		0	DI	DI	Two-way	2015	WCC
306	Behav Eco I	2	Behav Eco Ib48WCC	b4	b4	11731	Amr	49	148	108	64	90	8	r		0	DI	DI	Two-way	2015	WCC
317	Behav Eco I	2	Behav Eco Ib49WCC	b4	b4	11731	Amr	49	148	108	64	90	9	a		1	DI	DI	Two-way	2015	WCC
328	Behav Eco I	2	Behav Eco Ib410WCC	b4	b4	11731	Amr	49	148	108	64	90	10	r		0	DI	DI	Two-way	2015	WCC
773	Behav Eco II	2	Behav Eco IIAfter1WCC	After	After	11731	Amr	49	148	108	64	90	1	r		0	Game	E.Game	Two-way	2015	WCC
784	Behav Eco II	2	Behav Eco IIAfter2WCC	After	After	11731	Amr	49	148	108	64	90	2	r		1	Game	E.Game	Two-way	2015	WCC
795	Behav Eco II	2	Behav Eco IIAfter3WCC	After	After	11731	Amr	49	148	108	64	90	3	r		1	Game	E.Game	Two-way	2015	WCC
806	Behav Eco II	2	Behav Eco IIAfter4WCC	After	After	11731	Amr	49	148	108	64	90	4	u		0	Game	E.Game	Two-way	2015	WCC
817	Behav Eco II	2	Behav Eco IIAfter5WCC	After	After	11731	Amr	49	148	108	64	90	5	u		1	Game	E.Game	Two-way	2015	WCC
828	Behav Eco II	2	Behav Eco IIAfter6WCC	After	After	11731	Amr	49	148	108	64	90	6	a		1	Game	E.Game	Two-way	2015	WCC
839	Behav Eco II	2	Behav Eco IIAfter7WCC	After	After	11731	Amr	49	148	108	64	90	7	r		1	Game	E.Game	Two-way	2015	WCC
850	Behav Eco II	2	Behav Eco IIAfter8WCC	After	After	11731	Amr	49	148	108	64	90	8	r		1	Game	E.Game	Two-way	2015	WCC
861	Behav Eco II	2	Behav Eco IIAfter9WCC	After	After	11731	Amr	49	148	108	64	90	9	r		0	Game	E.Game	Two-way	2015	WCC
872	Behav Eco II	2	Behav Eco IIAfter10WCC	After	After	11731	Amr	49	148	108	64	90	10	u		0	Game	E.Game	Two-way	2015	WCC
667	Behav Eco II	2	Behav Eco IIb41WCC	b4	b4	11731	Amr	49	148	108	64	90	1	r		0	Game	E.Game	Two-way	2015	WCC
678	Behav Eco II	2	Behav Eco IIb42WCC	b4	b4	11731	Amr	49	148	108	64	90	2	r		0	Game	E.Game	Two-way	2015	WCC
689	Behav Eco II	2	Behav Eco IIb43WCC	b4	b4	11731	Amr	49	148	108	64	90	3	r		0	Game	E.Game	Two-way	2015	WCC
700	Behav Eco II	2	Behav Eco IIb44WCC	b4	b4	11731	Amr	49	148	108	64	90	4	u		0	Game	E.Game	Two-way	2015	WCC
711	Behav Eco II	2	Behav Eco IIb45WCC	b4	b4	11731	Amr	49	148	108	64	90	5	u		1	Game	E.Game	Two-way	2015	WCC
722	Behav Eco II	2	Behav Eco IIb46WCC	b4	b4	11731	Amr	49	148	108	64	90	6	a		0	Game	E.Game	Two-way	2015	WCC
733	Behav Eco II	2	Behav Eco IIb47WCC	b4	b4	11731	Amr	49	148	108	64	90	7	r		NA	Game	E.Game	Two-way	2015	WCC
744	Behav Eco II	2	Behav Eco IIb48WCC	b4	b4	11731	Amr	49	148	108	64	90	8	r		1	Game	E.Game	Two-way	2015	WCC
755	Behav Eco II	2	Behav Eco IIb49WCC	b4	b4	11731	Amr	49	148	108	64	90	9	r		0	Game	E.Game	Two-way	2015	WCC
766	Behav Eco II	2	Behav Eco IIb410WCC	b4	b4	11731	Amr	49	148	108	64	90	10	u		0	Game	E.Game	Two-way	2015	WCC
1133	CMR	NA	CMRAfter1WCC	After	After	11731	Amr	49	148	108	64	90	1	u		1	Game	E.Game	One	2015	WCC
1157	CMR	NA	CMRAfter2WCC	After	After	11731	Amr	49	148	108	64	90	2	u		0	Game	E.Game	One	2015	WCC
1181	CMR	NA	CMRAfter3WCC	After	After	11731	Amr	49	148	108	64	90	3	u		0	Game	E.Game	One	2015	WCC
1205	CMR	NA	CMRAfter4WCC	After	After	11731	Amr	49	148	108	64	90	4	u		1	Game	E.Game	One	2015	WCC
1229	CMR	NA	CMRAfter5WCC	After	After	11731	Amr	49	148	108	64	90	5	u		0	Game	E.Game	One	2015	WCC
1253	CMR	NA	CMRAfter6WCC	After	After	11731	Amr	49	148	108	64	90	6	r		1	Game	E.Game	One	2015	WCC
1277	CMR	NA	CMRAfter7WCC	After	After	11731	Amr	49	148	108	64	90	7	r		0	Game	E.Game	One	2015	WCC
1301	CMR	NA	CMRAfter8WCC	After	After	11731	Amr	49	148	108	64	90	8	u		1	Game	E.Game	One	2015	WCC
1325	CMR	NA	CMRAfter9WCC	After	After	11731	Amr	49	148	108	64	90	9	a		0	Game	E.Game	One	2015	WCC
1349	CMR	NA	CMRAfter10WCC	After	After	11731	Amr	49	148	108	64	90	10	r		1	Game	E.Game	One	2015	WCC
902	CMR	NA	CMRb41WCC	b4	b4	11731	Amr	49	148	108	64	90	1	u		1	Game	E.Game	One	2015	WCC
926	CMR	NA	CMRb42WCC	b4	b4	11731	Amr	49	148	108	64	90	2	u		0	Game	E.Game	One	2015	WCC
950	CMR	NA	CMRb43WCC	b4	b4	11731	Amr	49	148	108	64	90	3	u		1	Game	E.Game	One	2015	WCC
974	CMR	NA	CMRb44WCC	b4	b4	11731	Amr	49	148	108	64	90	4	u		1	Game	E.Game	One	2015	WCC
998	CMR	NA	CMRb45WCC	b4	b4	11731	Amr	49	148	108	64	90	5	u		0	Game	E.Game	One	2015	WCC
1022	CMR	NA	CMRb46WCC	b4	b4	11731	Amr	49	148	108	64	90	6	r		1	Game	E.Game	One	2015	WCC
1046	CMR	NA	CMRb47WCC	b4	b4	11731	Amr	49	148	108	64	90	7	r		0	Game	E.Game	One	2015	WCC
1070	CMR	NA	CMRb48WCC	b4	b4	11731	Amr	49	148	108	64	90	8	u		1	Game	E.Game	One	2015	WCC
1094	CMR	NA	CMRb49WCC	b4	b4	11731	Amr	49	148	108	64	90	9	a		0	Game	E.Game	One	2015	WCC
1118	CMR	NA	CMRb410WCC	b4	b4	11731	Amr	49	148	108	64	90	10	r		1	Game	E.Game	One	2015	WCC
1618	Con gen	NA	Con genAfter1WCC	After	After	11731	Amr	49	148	108	64	90	1	r		1	Game	E.Game	One	2015	WCC
1642	Con gen	NA	Con genAfter2WCC	After	After	11731	Amr	49	148	108	64	90	2	u		0	Game	E.Game	One	2015	WCC
1666	Con gen	NA	Con genAfter3WCC	After	After	11731	Amr	49	148	108	64	90	3	a		0	Game	E.Game	One	2015	WCC
1690	Con gen	NA	Con genAfter4WCC	After	After	11731	Amr	49	148	108	64	90	4	a		0	Game	E.Game	One	2015	WCC
1714	Con gen	NA	Con genAfter5WCC	After	After	11731	Amr	49	148	108	64	90	5	u		0	Game	E.Game	One	2015	WCC
1738	Con gen	NA	Con genAfter6WCC	After	After	11731	Amr	49	148	108	64	90	6	u		1	Game	E.Game	One	2015	WCC
1762	Con gen	NA	Con genAfter7WCC	After	After	11731	Amr	49	148	108	64	90	7	a		1	Game	E.Game	One	2015	WCC
1786	Con gen	NA	Con genAfter8WCC	After	After	11731	Amr	49	148	108	64	90	8	u		0	Game	E.Game	One	2015	WCC
1810	Con gen	NA	Con genAfter9WCC	After	After	11731	Amr	49	148	108	64	90	9	r		1	Game	E.Game	One	2015	WCC
1834	Con gen	NA	Con genAfter10WCC	After	After	11731	Amr	49	148	108	64	90	10	a		0	Game	E.Game	One	2015	WCC
1377	Con gen	NA	Con genb41WCC	b4	b4	11731	Amr	49	148	108	64	90	1	r		1	Game	E.Game	One	2015	WCC
1401	Con gen	NA	Con genb42WCC	b4	b4	11731	Amr	49	148	108	64	90	2	u		0	Game	E.Game	One	2015	WCC
1425	Con gen	NA	Con genb43WCC	b4	b4	11731	Amr	49	148	108	64	90	3	a		0	Game	E.Game	One	2015	WCC
1449	Con gen	NA	Con genb44WCC	b4	b4	11731	Amr	49	148	108	64	90	4	a		0	Game	E.Game	One	2015	WCC
1473	Con gen	NA	Con genb45WCC	b4	b4	11731	Amr	49	148	108	64	90	5	u		1	Game	E.Game	One	2015	WCC
1497	Con gen	NA	Con genb46WCC	b4	b4	11731	Amr	49	148	108	64	90	6	u		0	Game	E.Game	One	2015	WCC
1521	Con gen	NA	Con genb47WCC	b4	b4	11731	Amr	49	148	108	64	90	7	a		0	Game	E.Game	One	2015	WCC
1545	Con gen	NA	Con genb48WCC	b4	b4	11731	Amr	49	148	108	64	90	8	u		0	Game	E.Game	One	2015	WCC
1569	Con gen	NA	Con genb49WCC	b4	b4	11731	Amr	49	148	108	64	90	9	r		1	Game	E.Game	One	2015	WCC
1593	Con gen	NA	Con genb410WCC	b4	b4	11731	Amr	49	148	108	64	90	10	a		0	Game	E.Game	One	2015	WCC
2082	Expt design	NA	Expt designAfter1WCC	After	After	11731	Amr	49	148	108	64	90	1	u		1	Game	E.Game	Two-way	2015	WCC
2106	Expt design	NA	Expt designAfter2WCC	After	After	11731	Amr	49	148	108	64	90	2	u		0	Game	E.Game	Two-way	2015	WCC
2130	Expt design	NA	Expt designAfter3WCC	After	After	11731	Amr	49	148	108	64	90	3	u		0	Game	E.Game	Two-way	2015	WCC
2154	Expt design	NA	Expt designAfter4WCC	After	After	11731	Amr	49	148	108	64	90	4	a		1	Game	E.Game	Two-way	2015	WCC
2178	Expt design	NA	Expt designAfter5WCC	After	After	11731	Amr	49	148	108	64	90	5	u		1	Game	E.Game	Two-way	2015	WCC
2202	Expt design	NA	Expt designAfter6WCC	After	After	11731	Amr	49	148	108	64	90	6	u		1	Game	E.Game	Two-way	2015	WCC
2226	Expt design	NA	Expt designAfter7WCC	After	After	11731	Amr	49	148	108	64	90	7	u		0	Game	E.Game	Two-way	2015	WCC
2250	Expt design	NA	Expt designAfter8WCC	After	After	11731	Amr	49	148	108	64	90	8	u		1	Game	E.Game	Two-way	2015	WCC
2274	Expt design	NA	Expt designAfter9WCC	After	After	11731	Amr	49	148	108	64	90	9	u		0	Game	E.Game	Two-way	2015	WCC
2298	Expt design	NA	Expt designAfter10WCC	After	After	11731	Amr	49	148	108	64	90	10	a		0	Game	E.Game	Two-way	2015	WCC
1860	Expt design	NA	Expt designb41WCC	b4	b4	11731	Amr	49	148	108	64	90	1	u		1	Game	E.Game	Two-way	2015	WCC
1884	Expt design	NA	Expt designb42WCC	b4	b4	11731	Amr	49	148	108	64	90	2	u		1	Game	E.Game	Two-way	2015	WCC
1908	Expt design	NA	Expt designb43WCC	b4	b4	11731	Amr	49	148	108	64	90	3	u		0	Game	E.Game	Two-way	2015	WCC
1932	Expt design	NA	Expt designb44WCC	b4	b4	11731	Amr	49	148	108	64	90	4	a		0	Game	E.Game	Two-way	2015	WCC
1956	Expt design	NA	Expt designb45WCC	b4	b4	11731	Amr	49	148	108	64	90	5	u		1	Game	E.Game	Two-way	2015	WCC
1980	Expt design	NA	Expt designb46WCC	b4	b4	11731	Amr	49	148	108	64	90	6	u		0	Game	E.Game	Two-way	2015	WCC
2004	Expt design	NA	Expt designb47WCC	b4	b4	11731	Amr	49	148	108	64	90	7	u		0	Game	E.Game	Two-way	2015	WCC
2028	Expt design	NA	Expt designb48WCC	b4	b4	11731	Amr	49	148	108	64	90	8	u		1	Game	E.Game	Two-way	2015	WCC
2052	Expt design	NA	Expt designb49WCC	b4	b4	11731	Amr	49	148	108	64	90	9	u		0	Game	E.Game	Two-way	2015	WCC
2076	Expt design	NA	Expt designb410WCC	b4	b4	11731	Amr	49	148	108	64	90	10	a		0	Game	E.Game	Two-way	2015	WCC
2675	HWC I	2	HWC IAfter1WCC	After	After	11731	Amr	49	148	108	64	90	1	u		1	DI	DI	Two-way	2015	WCC
2688	HWC I	2	HWC IAfter2WCC	After	After	11731	Amr	49	148	108	64	90	2	r		1	DI	DI	Two-way	2015	WCC
2701	HWC I	2	HWC IAfter3WCC	After	After	11731	Amr	49	148	108	64	90	3	r		1	DI	DI	Two-way	2015	WCC
2714	HWC I	2	HWC IAfter4WCC	After	After	11731	Amr	49	148	108	64	90	4	u		1	DI	DI	Two-way	2015	WCC
2727	HWC I	2	HWC IAfter5WCC	After	After	11731	Amr	49	148	108	64	90	5	u		0	DI	DI	Two-way	2015	WCC
2740	HWC I	2	HWC IAfter6WCC	After	After	11731	Amr	49	148	108	64	90	6	a		0	DI	DI	Two-way	2015	WCC
2753	HWC I	2	HWC IAfter7WCC	After	After	11731	Amr	49	148	108	64	90	7	a		0	DI	DI	Two-way	2015	WCC
2766	HWC I	2	HWC IAfter8WCC	After	After	11731	Amr	49	148	108	64	90	8	a		1	DI	DI	Two-way	2015	WCC
2779	HWC I	2	HWC IAfter9WCC	After	After	11731	Amr	49	148	108	64	90	9	a		0	DI	DI	Two-way	2015	WCC
2792	HWC I	2	HWC IAfter10WCC	After	After	11731	Amr	49	148	108	64	90	10	a		1	DI	DI	Two-way	2015	WCC
2551	HWC I	2	HWC Ib41WCC	b4	b4	11731	Amr	49	148	108	64	90	1	u		1	DI	DI	Two-way	2015	WCC
2564	HWC I	2	HWC Ib42WCC	b4	b4	11731	Amr	49	148	108	64	90	2	r		0	DI	DI	Two-way	2015	WCC
2577	HWC I	2	HWC Ib43WCC	b4	b4	11731	Amr	49	148	108	64	90	3	r		0	DI	DI	Two-way	2015	WCC
2590	HWC I	2	HWC Ib44WCC	b4	b4	11731	Amr	49	148	108	64	90	4	u		0	DI	DI	Two-way	2015	WCC
2603	HWC I	2	HWC Ib45WCC	b4	b4	11731	Amr	49	148	108	64	90	5	u		0	DI	DI	Two-way	2015	WCC
2616	HWC I	2	HWC Ib46WCC	b4	b4	11731	Amr	49	148	108	64	90	6	a		0	DI	DI	Two-way	2015	WCC
2629	HWC I	2	HWC Ib47WCC	b4	b4	11731	Amr	49	148	108	64	90	7	a		0	DI	DI	Two-way	2015	WCC
2642	HWC I	2	HWC Ib48WCC	b4	b4	11731	Amr	49	148	108	64	90	8	a		1	DI	DI	Two-way	2015	WCC
2655	HWC I	2	HWC Ib49WCC	b4	b4	11731	Amr	49	148	108	64	90	9	a		0	DI	DI	Two-way	2015	WCC
2668	HWC I	2	HWC Ib410WCC	b4	b4	11731	Amr	49	148	108	64	90	10	a		0	DI	DI	Two-way	2015	WCC
3162	HWC II	2	HWC IIAfter1WCC	After	After	11731	Amr	49	148	108	64	90	1	r		1	Game	E.Game	Two-way	2015	WCC
3175	HWC II	2	HWC IIAfter2WCC	After	After	11731	Amr	49	148	108	64	90	2	r		0	Game	E.Game	Two-way	2015	WCC
3188	HWC II	2	HWC IIAfter3WCC	After	After	11731	Amr	49	148	108	64	90	3	r		1	Game	E.Game	Two-way	2015	WCC
3201	HWC II	2	HWC IIAfter4WCC	After	After	11731	Amr	49	148	108	64	90	4	r		0	Game	E.Game	Two-way	2015	WCC
3214	HWC II	2	HWC IIAfter5WCC	After	After	11731	Amr	49	148	108	64	90	5	r		1	Game	E.Game	Two-way	2015	WCC
3227	HWC II	2	HWC IIAfter6WCC	After	After	11731	Amr	49	148	108	64	90	6	u		0	Game	E.Game	Two-way	2015	WCC
3240	HWC II	2	HWC IIAfter7WCC	After	After	11731	Amr	49	148	108	64	90	7	u		1	Game	E.Game	Two-way	2015	WCC
3253	HWC II	2	HWC IIAfter8WCC	After	After	11731	Amr	49	148	108	64	90	8	r		0	Game	E.Game	Two-way	2015	WCC
3266	HWC II	2	HWC IIAfter9WCC	After	After	11731	Amr	49	148	108	64	90	9	a		0	Game	E.Game	Two-way	2015	WCC
3279	HWC II	2	HWC IIAfter10WCC	After	After	11731	Amr	49	148	108	64	90	10	r		1	Game	E.Game	Two-way	2015	WCC
3032	HWC II	2	HWC IIb41WCC	b4	b4	11731	Amr	49	148	108	64	90	1	r		0	Game	E.Game	Two-way	2015	WCC
3045	HWC II	2	HWC IIb42WCC	b4	b4	11731	Amr	49	148	108	64	90	2	r		0	Game	E.Game	Two-way	2015	WCC
3058	HWC II	2	HWC IIb43WCC	b4	b4	11731	Amr	49	148	108	64	90	3	r		0	Game	E.Game	Two-way	2015	WCC
3071	HWC II	2	HWC IIb44WCC	b4	b4	11731	Amr	49	148	108	64	90	4	r		0	Game	E.Game	Two-way	2015	WCC
3084	HWC II	2	HWC IIb45WCC	b4	b4	11731	Amr	49	148	108	64	90	5	r		1	Game	E.Game	Two-way	2015	WCC
3097	HWC II	2	HWC IIb46WCC	b4	b4	11731	Amr	49	148	108	64	90	6	u		0	Game	E.Game	Two-way	2015	WCC
3110	HWC II	2	HWC IIb47WCC	b4	b4	11731	Amr	49	148	108	64	90	7	u		0	Game	E.Game	Two-way	2015	WCC
3123	HWC II	2	HWC IIb48WCC	b4	b4	11731	Amr	49	148	108	64	90	8	r		1	Game	E.Game	Two-way	2015	WCC
3136	HWC II	2	HWC IIb49WCC	b4	b4	11731	Amr	49	148	108	64	90	9	a		0	Game	E.Game	Two-way	2015	WCC
3149	HWC II	2	HWC IIb410WCC	b4	b4	11731	Amr	49	148	108	64	90	10	r		0	Game	E.Game	Two-way	2015	WCC
3411	PVA I	1	PVA IAfter1WCC	After	After	11731	Amr	49	148	108	64	90	1	u		0	Game	Game	Two-way	2015	WCC
3423	PVA I	1	PVA IAfter2WCC	After	After	11731	Amr	49	148	108	64	90	2	u		1	Game	Game	Two-way	2015	WCC
3435	PVA I	1	PVA IAfter3WCC	After	After	11731	Amr	49	148	108	64	90	3	u		0	Game	Game	Two-way	2015	WCC
3447	PVA I	1	PVA IAfter4WCC	After	After	11731	Amr	49	148	108	64	90	4	a		1	Game	Game	Two-way	2015	WCC
3459	PVA I	1	PVA IAfter5WCC	After	After	11731	Amr	49	148	108	64	90	5	r		1	Game	Game	Two-way	2015	WCC
3471	PVA I	1	PVA IAfter6WCC	After	After	11731	Amr	49	148	108	64	90	6	u		0	Game	Game	Two-way	2015	WCC
3483	PVA I	1	PVA IAfter7WCC	After	After	11731	Amr	49	148	108	64	90	7	u		0	Game	Game	Two-way	2015	WCC
3495	PVA I	1	PVA IAfter8WCC	After	After	11731	Amr	49	148	108	64	90	8	r		1	Game	Game	Two-way	2015	WCC
3507	PVA I	1	PVA IAfter9WCC	After	After	11731	Amr	49	148	108	64	90	9	a		1	Game	Game	Two-way	2015	WCC
3519	PVA I	1	PVA IAfter10WCC	After	After	11731	Amr	49	148	108	64	90	10	a		1	Game	Game	Two-way	2015	WCC
3281	PVA I	1	PVA Ib41WCC	b4	b4	11731	Amr	49	148	108	64	90	1	u		0	Game	Game	Two-way	2015	WCC
3293	PVA I	1	PVA Ib42WCC	b4	b4	11731	Amr	49	148	108	64	90	2	u		1	Game	Game	Two-way	2015	WCC
3305	PVA I	1	PVA Ib43WCC	b4	b4	11731	Amr	49	148	108	64	90	3	u		0	Game	Game	Two-way	2015	WCC
3317	PVA I	1	PVA Ib44WCC	b4	b4	11731	Amr	49	148	108	64	90	4	a		1	Game	Game	Two-way	2015	WCC
3329	PVA I	1	PVA Ib45WCC	b4	b4	11731	Amr	49	148	108	64	90	5	r		0	Game	Game	Two-way	2015	WCC
3341	PVA I	1	PVA Ib46WCC	b4	b4	11731	Amr	49	148	108	64	90	6	u		0	Game	Game	Two-way	2015	WCC
3353	PVA I	1	PVA Ib47WCC	b4	b4	11731	Amr	49	148	108	64	90	7	u		0	Game	Game	Two-way	2015	WCC
3365	PVA I	1	PVA Ib48WCC	b4	b4	11731	Amr	49	148	108	64	90	8	r		0	Game	Game	Two-way	2015	WCC
3377	PVA I	1	PVA Ib49WCC	b4	b4	11731	Amr	49	148	108	64	90	9	a		1	Game	Game	Two-way	2015	WCC
3389	PVA I	1	PVA Ib410WCC	b4	b4	11731	Amr	49	148	108	64	90	10	a		0	Game	Game	Two-way	2015	WCC
3888	PVA II	1	PVA IIAfter1WCC	After	After	11731	Amr	49	148	108	64	90	1	u		0	Game	Game	Two-way	2015	WCC
3900	PVA II	1	PVA IIAfter2WCC	After	After	11731	Amr	49	148	108	64	90	2	r		0	Game	Game	Two-way	2015	WCC
3912	PVA II	1	PVA IIAfter3WCC	After	After	11731	Amr	49	148	108	64	90	3	u		1	Game	Game	Two-way	2015	WCC
3924	PVA II	1	PVA IIAfter4WCC	After	After	11731	Amr	49	148	108	64	90	4	u		1	Game	Game	Two-way	2015	WCC
3936	PVA II	1	PVA IIAfter5WCC	After	After	11731	Amr	49	148	108	64	90	5	r		0	Game	Game	Two-way	2015	WCC
3948	PVA II	1	PVA IIAfter6WCC	After	After	11731	Amr	49	148	108	64	90	6	r		0	Game	Game	Two-way	2015	WCC
3960	PVA II	1	PVA IIAfter7WCC	After	After	11731	Amr	49	148	108	64	90	7	u		1	Game	Game	Two-way	2015	WCC
3972	PVA II	1	PVA IIAfter8WCC	After	After	11731	Amr	49	148	108	64	90	8	u		1	Game	Game	Two-way	2015	WCC
3984	PVA II	1	PVA IIAfter9WCC	After	After	11731	Amr	49	148	108	64	90	9	r		1	Game	Game	Two-way	2015	WCC
3996	PVA II	1	PVA IIAfter10WCC	After	After	11731	Amr	49	148	108	64	90	10	a		0	Game	Game	Two-way	2015	WCC
3770	PVA II	1	PVA IIb41WCC	b4	b4	11731	Amr	49	148	108	64	90	1	u		0	Game	Game	Two-way	2015	WCC
3782	PVA II	1	PVA IIb42WCC	b4	b4	11731	Amr	49	148	108	64	90	2	r		0	Game	Game	Two-way	2015	WCC
3794	PVA II	1	PVA IIb43WCC	b4	b4	11731	Amr	49	148	108	64	90	3	u		0	Game	Game	Two-way	2015	WCC
3806	PVA II	1	PVA IIb44WCC	b4	b4	11731	Amr	49	148	108	64	90	4	u		0	Game	Game	Two-way	2015	WCC
3818	PVA II	1	PVA IIb45WCC	b4	b4	11731	Amr	49	148	108	64	90	5	r		0	Game	Game	Two-way	2015	WCC
3830	PVA II	1	PVA IIb46WCC	b4	b4	11731	Amr	49	148	108	64	90	6	r		0	Game	Game	Two-way	2015	WCC
3842	PVA II	1	PVA IIb47WCC	b4	b4	11731	Amr	49	148	108	64	90	7	u		1	Game	Game	Two-way	2015	WCC
3854	PVA II	1	PVA IIb48WCC	b4	b4	11731	Amr	49	148	108	64	90	8	u		0	Game	Game	Two-way	2015	WCC
3866	PVA II	1	PVA IIb49WCC	b4	b4	11731	Amr	49	148	108	64	90	9	r		1	Game	Game	Two-way	2015	WCC
3878	PVA II	1	PVA IIb410WCC	b4	b4	11731	Amr	49	148	108	64	90	10	a		0	Game	Game	Two-way	2015	WCC
4376	PVA III	NA	PVA IIIAfter1WCC	After	After	11731	Amr	49	148	108	64	90	1	r		0	DI	DI	Two-way	2015	WCC
4399	PVA III	NA	PVA IIIAfter1WCC	After	After	11731	Amr	49	148	108	64	90	1	r		0	DI	DI	Two-way	2015	WCC
4353	PVA III	NA	PVA IIIAfter1WCC	After	After	11731	Amr	49	148	108	64	90	1	u		0	DI	DI	Two-way	2015	WCC
4422	PVA III	NA	PVA IIIAfter1WCC	After	After	11731	Amr	49	148	108	64	90	1	u		0	DI	DI	Two-way	2015	WCC
4284	PVA III	NA	PVA IIIb41WCC	b4	b4	11731	Amr	49	148	108	64	90	1	r		0	DI	DI	Two-way	2015	WCC
4307	PVA III	NA	PVA IIIb41WCC	b4	b4	11731	Amr	49	148	108	64	90	1	r		0	DI	DI	Two-way	2015	WCC
4261	PVA III	NA	PVA IIIb41WCC	b4	b4	11731	Amr	49	148	108	64	90	1	u		0	DI	DI	Two-way	2015	WCC
4330	PVA III	NA	PVA IIIb41WCC	b4	b4	11731	Amr	49	148	108	64	90	1	u		0	DI	DI	Two-way	2015	WCC
4670	QGIS	NA	QGISAfter1WCC	After	After	11731	Amr	49	148	108	64	90	1	u		1	Game	E.Game	One	2015	WCC
4693	QGIS	NA	QGISAfter2WCC	After	After	11731	Amr	49	148	108	64	90	2	u		1	Game	E.Game	One	2015	WCC
4716	QGIS	NA	QGISAfter3WCC	After	After	11731	Amr	49	148	108	64	90	3	u		0	Game	E.Game	One	2015	WCC
4739	QGIS	NA	QGISAfter4WCC	After	After	11731	Amr	49	148	108	64	90	4	u		1	Game	E.Game	One	2015	WCC
4762	QGIS	NA	QGISAfter5WCC	After	After	11731	Amr	49	148	108	64	90	5	u		0	Game	E.Game	One	2015	WCC
4785	QGIS	NA	QGISAfter6WCC	After	After	11731	Amr	49	148	108	64	90	6	r		1	Game	E.Game	One	2015	WCC
4808	QGIS	NA	QGISAfter7WCC	After	After	11731	Amr	49	148	108	64	90	7	u		0	Game	E.Game	One	2015	WCC
4831	QGIS	NA	QGISAfter8WCC	After	After	11731	Amr	49	148	108	64	90	8	r		0	Game	E.Game	One	2015	WCC
4854	QGIS	NA	QGISAfter9WCC	After	After	11731	Amr	49	148	108	64	90	9	u		NA	Game	E.Game	One	2015	WCC
4877	QGIS	NA	QGISAfter10WCC	After	After	11731	Amr	49	148	108	64	90	10	u		1	Game	E.Game	One	2015	WCC
4446	QGIS	NA	QGISb41WCC	b4	b4	11731	Amr	49	148	108	64	90	1	u		NA	Game	E.Game	One	2015	WCC
4469	QGIS	NA	QGISb42WCC	b4	b4	11731	Amr	49	148	108	64	90	2	u		NA	Game	E.Game	One	2015	WCC
4492	QGIS	NA	QGISb43WCC	b4	b4	11731	Amr	49	148	108	64	90	3	u		NA	Game	E.Game	One	2015	WCC
4515	QGIS	NA	QGISb44WCC	b4	b4	11731	Amr	49	148	108	64	90	4	u		NA	Game	E.Game	One	2015	WCC
4538	QGIS	NA	QGISb45WCC	b4	b4	11731	Amr	49	148	108	64	90	5	u		NA	Game	E.Game	One	2015	WCC
4561	QGIS	NA	QGISb46WCC	b4	b4	11731	Amr	49	148	108	64	90	6	r		NA	Game	E.Game	One	2015	WCC
4584	QGIS	NA	QGISb47WCC	b4	b4	11731	Amr	49	148	108	64	90	7	u		NA	Game	E.Game	One	2015	WCC
4607	QGIS	NA	QGISb48WCC	b4	b4	11731	Amr	49	148	108	64	90	8	r		NA	Game	E.Game	One	2015	WCC
4630	QGIS	NA	QGISb49WCC	b4	b4	11731	Amr	49	148	108	64	90	9	u		NA	Game	E.Game	One	2015	WCC
4653	QGIS	NA	QGISb410WCC	b4	b4	11731	Amr	49	148	108	64	90	10	u		1	Game	E.Game	One	2015	WCC
5177	R	NA	RAfter1WCC	After	After	11731	Amr	49	148	108	64	90	1	r		1	Game	Game	Two-way	2015	WCC
5442	R	NA	RAfter1WCC	After	After	11731	Amr	49	148	108	64	90	1	r		1	Game	Game	Two-way	2015	WCC
5200	R	NA	RAfter2WCC	After	After	11731	Amr	49	148	108	64	90	2	r		0	Game	Game	Two-way	2015	WCC
5465	R	NA	RAfter2WCC	After	After	11731	Amr	49	148	108	64	90	2	r		0	Game	Game	Two-way	2015	WCC
5223	R	NA	RAfter3WCC	After	After	11731	Amr	49	148	108	64	90	3	r		0	Game	Game	Two-way	2015	WCC
5488	R	NA	RAfter3WCC	After	After	11731	Amr	49	148	108	64	90	3	r		0	Game	Game	Two-way	2015	WCC
5246	R	NA	RAfter4WCC	After	After	11731	Amr	49	148	108	64	90	4	r		0	Game	Game	Two-way	2015	WCC
5511	R	NA	RAfter4WCC	After	After	11731	Amr	49	148	108	64	90	4	r		0	Game	Game	Two-way	2015	WCC
5269	R	NA	RAfter5WCC	After	After	11731	Amr	49	148	108	64	90	5	r		1	Game	Game	Two-way	2015	WCC
5534	R	NA	RAfter5WCC	After	After	11731	Amr	49	148	108	64	90	5	r		1	Game	Game	Two-way	2015	WCC
5292	R	NA	RAfter6WCC	After	After	11731	Amr	49	148	108	64	90	6	a		0	Game	Game	Two-way	2015	WCC
5557	R	NA	RAfter6WCC	After	After	11731	Amr	49	148	108	64	90	6	a		0	Game	Game	Two-way	2015	WCC
5315	R	NA	RAfter7WCC	After	After	11731	Amr	49	148	108	64	90	7	u		0	Game	Game	Two-way	2015	WCC
5580	R	NA	RAfter7WCC	After	After	11731	Amr	49	148	108	64	90	7	u		0	Game	Game	Two-way	2015	WCC
5338	R	NA	RAfter8WCC	After	After	11731	Amr	49	148	108	64	90	8	r		1	Game	Game	Two-way	2015	WCC
5603	R	NA	RAfter8WCC	After	After	11731	Amr	49	148	108	64	90	8	r		1	Game	Game	Two-way	2015	WCC
5361	R	NA	RAfter9WCC	After	After	11731	Amr	49	148	108	64	90	9	r		1	Game	Game	Two-way	2015	WCC
5626	R	NA	RAfter9WCC	After	After	11731	Amr	49	148	108	64	90	9	r		1	Game	Game	Two-way	2015	WCC
5384	R	NA	RAfter10WCC	After	After	11731	Amr	49	148	108	64	90	10	u		1	Game	Game	Two-way	2015	WCC
5649	R	NA	RAfter10WCC	After	After	11731	Amr	49	148	108	64	90	10	u		1	Game	Game	Two-way	2015	WCC
5407	R	NA	RAfter11WCC	After	After	11731	Amr	49	148	108	64	90	11	u		1	Game	Game	Two-way	2015	WCC
5672	R	NA	RAfter11WCC	After	After	11731	Amr	49	148	108	64	90	11	u		1	Game	Game	Two-way	2015	WCC
5430	R	NA	RAfter12WCC	After	After	11731	Amr	49	148	108	64	90	12	r		0	Game	Game	Two-way	2015	WCC
5695	R	NA	RAfter12WCC	After	After	11731	Amr	49	148	108	64	90	12	r		0	Game	Game	Two-way	2015	WCC
4894	R	NA	Rb41WCC	b4	b4	11731	Amr	49	148	108	64	90	1	r		1	Game	Game	Two-way	2015	WCC
4917	R	NA	Rb42WCC	b4	b4	11731	Amr	49	148	108	64	90	2	r		0	Game	Game	Two-way	2015	WCC
4940	R	NA	Rb43WCC	b4	b4	11731	Amr	49	148	108	64	90	3	r		1	Game	Game	Two-way	2015	WCC
4963	R	NA	Rb44WCC	b4	b4	11731	Amr	49	148	108	64	90	4	r		0	Game	Game	Two-way	2015	WCC
4986	R	NA	Rb45WCC	b4	b4	11731	Amr	49	148	108	64	90	5	r		1	Game	Game	Two-way	2015	WCC
5009	R	NA	Rb46WCC	b4	b4	11731	Amr	49	148	108	64	90	6	a		0	Game	Game	Two-way	2015	WCC
5032	R	NA	Rb47WCC	b4	b4	11731	Amr	49	148	108	64	90	7	u		0	Game	Game	Two-way	2015	WCC
5055	R	NA	Rb48WCC	b4	b4	11731	Amr	49	148	108	64	90	8	r		0	Game	Game	Two-way	2015	WCC
5078	R	NA	Rb49WCC	b4	b4	11731	Amr	49	148	108	64	90	9	r		0	Game	Game	Two-way	2015	WCC
5101	R	NA	Rb410WCC	b4	b4	11731	Amr	49	148	108	64	90	10	u		0	Game	Game	Two-way	2015	WCC
5124	R	NA	Rb411WCC	b4	b4	11731	Amr	49	148	108	64	90	11	u		1	Game	Game	Two-way	2015	WCC
5147	R	NA	Rb412WCC	b4	b4	11731	Amr	49	148	108	64	90	12	r		0	Game	Game	Two-way	2015	WCC
120	Behav Eco I	1	Behav Eco IAfter1WCC	After	After	11717	Asr	40	131	131	69	117	1	r		0	Game	E.Game	Two-way	2015	WCC
131	Behav Eco I	1	Behav Eco IAfter2WCC	After	After	11717	Asr	40	131	131	69	117	2	u		0	Game	E.Game	Two-way	2015	WCC
142	Behav Eco I	1	Behav Eco IAfter3WCC	After	After	11717	Asr	40	131	131	69	117	3	r		1	Game	E.Game	Two-way	2015	WCC
153	Behav Eco I	1	Behav Eco IAfter4WCC	After	After	11717	Asr	40	131	131	69	117	4	r		1	Game	E.Game	Two-way	2015	WCC
164	Behav Eco I	1	Behav Eco IAfter5WCC	After	After	11717	Asr	40	131	131	69	117	5	r		1	Game	E.Game	Two-way	2015	WCC
175	Behav Eco I	1	Behav Eco IAfter6WCC	After	After	11717	Asr	40	131	131	69	117	6	u		0	Game	E.Game	Two-way	2015	WCC
186	Behav Eco I	1	Behav Eco IAfter7WCC	After	After	11717	Asr	40	131	131	69	117	7	u		0	Game	E.Game	Two-way	2015	WCC
197	Behav Eco I	1	Behav Eco IAfter8WCC	After	After	11717	Asr	40	131	131	69	117	8	r		1	Game	E.Game	Two-way	2015	WCC
208	Behav Eco I	1	Behav Eco IAfter9WCC	After	After	11717	Asr	40	131	131	69	117	9	a		0	Game	E.Game	Two-way	2015	WCC
219	Behav Eco I	1	Behav Eco IAfter10WCC	After	After	11717	Asr	40	131	131	69	117	10	r		0	Game	E.Game	Two-way	2015	WCC
4	Behav Eco I	1	Behav Eco Ib41WCC	b4	b4	11717	Asr	40	131	131	69	117	1	r		0	Game	E.Game	Two-way	2015	WCC
15	Behav Eco I	1	Behav Eco Ib42WCC	b4	b4	11717	Asr	40	131	131	69	117	2	u		0	Game	E.Game	Two-way	2015	WCC
26	Behav Eco I	1	Behav Eco Ib43WCC	b4	b4	11717	Asr	40	131	131	69	117	3	r		0	Game	E.Game	Two-way	2015	WCC
37	Behav Eco I	1	Behav Eco Ib44WCC	b4	b4	11717	Asr	40	131	131	69	117	4	r		0	Game	E.Game	Two-way	2015	WCC
48	Behav Eco I	1	Behav Eco Ib45WCC	b4	b4	11717	Asr	40	131	131	69	117	5	r		0	Game	E.Game	Two-way	2015	WCC
59	Behav Eco I	1	Behav Eco Ib46WCC	b4	b4	11717	Asr	40	131	131	69	117	6	u		0	Game	E.Game	Two-way	2015	WCC
70	Behav Eco I	1	Behav Eco Ib47WCC	b4	b4	11717	Asr	40	131	131	69	117	7	u		1	Game	E.Game	Two-way	2015	WCC
81	Behav Eco I	1	Behav Eco Ib48WCC	b4	b4	11717	Asr	40	131	131	69	117	8	r		0	Game	E.Game	Two-way	2015	WCC
92	Behav Eco I	1	Behav Eco Ib49WCC	b4	b4	11717	Asr	40	131	131	69	117	9	a		0	Game	E.Game	Two-way	2015	WCC
103	Behav Eco I	1	Behav Eco Ib410WCC	b4	b4	11717	Asr	40	131	131	69	117	10	r		1	Game	E.Game	Two-way	2015	WCC
560	Behav Eco II	1	Behav Eco IIAfter1WCC	After	After	11717	Asr	40	131	131	69	117	1	r		0	DI	DI	Two-way	2015	WCC
571	Behav Eco II	1	Behav Eco IIAfter2WCC	After	After	11717	Asr	40	131	131	69	117	2	r		1	DI	DI	Two-way	2015	WCC
582	Behav Eco II	1	Behav Eco IIAfter3WCC	After	After	11717	Asr	40	131	131	69	117	3	r		1	DI	DI	Two-way	2015	WCC
593	Behav Eco II	1	Behav Eco IIAfter4WCC	After	After	11717	Asr	40	131	131	69	117	4	u		0	DI	DI	Two-way	2015	WCC
615	Behav Eco II	1	Behav Eco IIAfter4WCC	After	After	11717	Asr	40	131	131	69	117	4	u		0	DI	DI	Two-way	2015	WCC
604	Behav Eco II	1	Behav Eco IIAfter5WCC	After	After	11717	Asr	40	131	131	69	117	5	a		1	DI	DI	Two-way	2015	WCC
626	Behav Eco II	1	Behav Eco IIAfter7WCC	After	After	11717	Asr	40	131	131	69	117	7	r		0	DI	DI	Two-way	2015	WCC
637	Behav Eco II	1	Behav Eco IIAfter8WCC	After	After	11717	Asr	40	131	131	69	117	8	r		1	DI	DI	Two-way	2015	WCC
648	Behav Eco II	1	Behav Eco IIAfter9WCC	After	After	11717	Asr	40	131	131	69	117	9	r		1	DI	DI	Two-way	2015	WCC
659	Behav Eco II	1	Behav Eco IIAfter10WCC	After	After	11717	Asr	40	131	131	69	117	10	u		0	DI	DI	Two-way	2015	WCC
450	Behav Eco II	1	Behav Eco IIb41WCC	b4	b4	11717	Asr	40	131	131	69	117	1	r		0	DI	DI	Two-way	2015	WCC
461	Behav Eco II	1	Behav Eco IIb42WCC	b4	b4	11717	Asr	40	131	131	69	117	2	r		0	DI	DI	Two-way	2015	WCC
472	Behav Eco II	1	Behav Eco IIb43WCC	b4	b4	11717	Asr	40	131	131	69	117	3	r		0	DI	DI	Two-way	2015	WCC
483	Behav Eco II	1	Behav Eco IIb44WCC	b4	b4	11717	Asr	40	131	131	69	117	4	u		1	DI	DI	Two-way	2015	WCC
494	Behav Eco II	1	Behav Eco IIb45WCC	b4	b4	11717	Asr	40	131	131	69	117	5	u		1	DI	DI	Two-way	2015	WCC
505	Behav Eco II	1	Behav Eco IIb46WCC	b4	b4	11717	Asr	40	131	131	69	117	6	a		1	DI	DI	Two-way	2015	WCC
516	Behav Eco II	1	Behav Eco IIb47WCC	b4	b4	11717	Asr	40	131	131	69	117	7	r		0	DI	DI	Two-way	2015	WCC
527	Behav Eco II	1	Behav Eco IIb48WCC	b4	b4	11717	Asr	40	131	131	69	117	8	r		1	DI	DI	Two-way	2015	WCC
538	Behav Eco II	1	Behav Eco IIb49WCC	b4	b4	11717	Asr	40	131	131	69	117	9	r		0	DI	DI	Two-way	2015	WCC
549	Behav Eco II	1	Behav Eco IIb410WCC	b4	b4	11717	Asr	40	131	131	69	117	10	u		0	DI	DI	Two-way	2015	WCC
1126	CMR	NA	CMRAfter1WCC	After	After	11717	Asr	40	131	131	69	117	1	u		1	Game	E.Game	One	2015	WCC
1150	CMR	NA	CMRAfter2WCC	After	After	11717	Asr	40	131	131	69	117	2	u		1	Game	E.Game	One	2015	WCC
1174	CMR	NA	CMRAfter3WCC	After	After	11717	Asr	40	131	131	69	117	3	u		1	Game	E.Game	One	2015	WCC
1198	CMR	NA	CMRAfter4WCC	After	After	11717	Asr	40	131	131	69	117	4	u		0	Game	E.Game	One	2015	WCC
1222	CMR	NA	CMRAfter5WCC	After	After	11717	Asr	40	131	131	69	117	5	u		1	Game	E.Game	One	2015	WCC
1246	CMR	NA	CMRAfter6WCC	After	After	11717	Asr	40	131	131	69	117	6	r		0	Game	E.Game	One	2015	WCC
1270	CMR	NA	CMRAfter7WCC	After	After	11717	Asr	40	131	131	69	117	7	r		1	Game	E.Game	One	2015	WCC
1294	CMR	NA	CMRAfter8WCC	After	After	11717	Asr	40	131	131	69	117	8	u		0	Game	E.Game	One	2015	WCC
1318	CMR	NA	CMRAfter9WCC	After	After	11717	Asr	40	131	131	69	117	9	a		1	Game	E.Game	One	2015	WCC
1342	CMR	NA	CMRAfter10WCC	After	After	11717	Asr	40	131	131	69	117	10	r		1	Game	E.Game	One	2015	WCC
890	CMR	NA	CMRb41WCC	b4	b4	11717	Asr	40	131	131	69	117	1	u		1	Game	E.Game	One	2015	WCC
914	CMR	NA	CMRb42WCC	b4	b4	11717	Asr	40	131	131	69	117	2	u		0	Game	E.Game	One	2015	WCC
938	CMR	NA	CMRb43WCC	b4	b4	11717	Asr	40	131	131	69	117	3	u		1	Game	E.Game	One	2015	WCC
962	CMR	NA	CMRb44WCC	b4	b4	11717	Asr	40	131	131	69	117	4	u		0	Game	E.Game	One	2015	WCC
986	CMR	NA	CMRb45WCC	b4	b4	11717	Asr	40	131	131	69	117	5	u		0	Game	E.Game	One	2015	WCC
1010	CMR	NA	CMRb46WCC	b4	b4	11717	Asr	40	131	131	69	117	6	r		0	Game	E.Game	One	2015	WCC
1034	CMR	NA	CMRb47WCC	b4	b4	11717	Asr	40	131	131	69	117	7	r		0	Game	E.Game	One	2015	WCC
1058	CMR	NA	CMRb48WCC	b4	b4	11717	Asr	40	131	131	69	117	8	u		1	Game	E.Game	One	2015	WCC
1082	CMR	NA	CMRb49WCC	b4	b4	11717	Asr	40	131	131	69	117	9	a		1	Game	E.Game	One	2015	WCC
1106	CMR	NA	CMRb410WCC	b4	b4	11717	Asr	40	131	131	69	117	10	r		1	Game	E.Game	One	2015	WCC
1619	Con gen	NA	Con genAfter1WCC	After	After	11717	Asr	40	131	131	69	117	1	r		1	Game	E.Game	One	2015	WCC
1643	Con gen	NA	Con genAfter2WCC	After	After	11717	Asr	40	131	131	69	117	2	u		0	Game	E.Game	One	2015	WCC
1667	Con gen	NA	Con genAfter3WCC	After	After	11717	Asr	40	131	131	69	117	3	a		1	Game	E.Game	One	2015	WCC
1691	Con gen	NA	Con genAfter4WCC	After	After	11717	Asr	40	131	131	69	117	4	a		1	Game	E.Game	One	2015	WCC
1715	Con gen	NA	Con genAfter5WCC	After	After	11717	Asr	40	131	131	69	117	5	u		0	Game	E.Game	One	2015	WCC
1739	Con gen	NA	Con genAfter6WCC	After	After	11717	Asr	40	131	131	69	117	6	u		1	Game	E.Game	One	2015	WCC
1763	Con gen	NA	Con genAfter7WCC	After	After	11717	Asr	40	131	131	69	117	7	a		0	Game	E.Game	One	2015	WCC
1787	Con gen	NA	Con genAfter8WCC	After	After	11717	Asr	40	131	131	69	117	8	u		0	Game	E.Game	One	2015	WCC
1811	Con gen	NA	Con genAfter9WCC	After	After	11717	Asr	40	131	131	69	117	9	r		0	Game	E.Game	One	2015	WCC
1835	Con gen	NA	Con genAfter10WCC	After	After	11717	Asr	40	131	131	69	117	10	a		0	Game	E.Game	One	2015	WCC
1382	Con gen	NA	Con genb41WCC	b4	b4	11717	Asr	40	131	131	69	117	1	r		0	Game	E.Game	One	2015	WCC
1406	Con gen	NA	Con genb42WCC	b4	b4	11717	Asr	40	131	131	69	117	2	u		1	Game	E.Game	One	2015	WCC
1430	Con gen	NA	Con genb43WCC	b4	b4	11717	Asr	40	131	131	69	117	3	a		1	Game	E.Game	One	2015	WCC
1454	Con gen	NA	Con genb44WCC	b4	b4	11717	Asr	40	131	131	69	117	4	a		0	Game	E.Game	One	2015	WCC
1478	Con gen	NA	Con genb45WCC	b4	b4	11717	Asr	40	131	131	69	117	5	u		0	Game	E.Game	One	2015	WCC
1502	Con gen	NA	Con genb46WCC	b4	b4	11717	Asr	40	131	131	69	117	6	u		1	Game	E.Game	One	2015	WCC
1526	Con gen	NA	Con genb47WCC	b4	b4	11717	Asr	40	131	131	69	117	7	a		0	Game	E.Game	One	2015	WCC
1550	Con gen	NA	Con genb48WCC	b4	b4	11717	Asr	40	131	131	69	117	8	u		0	Game	E.Game	One	2015	WCC
1574	Con gen	NA	Con genb49WCC	b4	b4	11717	Asr	40	131	131	69	117	9	r		0	Game	E.Game	One	2015	WCC
1598	Con gen	NA	Con genb410WCC	b4	b4	11717	Asr	40	131	131	69	117	10	a		0	Game	E.Game	One	2015	WCC
2080	Expt design	NA	Expt designAfter1WCC	After	After	11717	Asr	40	131	131	69	117	1	u		1	Game	E.Game	Two-way	2015	WCC
2104	Expt design	NA	Expt designAfter2WCC	After	After	11717	Asr	40	131	131	69	117	2	u		0	Game	E.Game	Two-way	2015	WCC
2128	Expt design	NA	Expt designAfter3WCC	After	After	11717	Asr	40	131	131	69	117	3	u		0	Game	E.Game	Two-way	2015	WCC
2152	Expt design	NA	Expt designAfter4WCC	After	After	11717	Asr	40	131	131	69	117	4	a		1	Game	E.Game	Two-way	2015	WCC
2176	Expt design	NA	Expt designAfter5WCC	After	After	11717	Asr	40	131	131	69	117	5	u		1	Game	E.Game	Two-way	2015	WCC
2200	Expt design	NA	Expt designAfter6WCC	After	After	11717	Asr	40	131	131	69	117	6	u		0	Game	E.Game	Two-way	2015	WCC
2224	Expt design	NA	Expt designAfter7WCC	After	After	11717	Asr	40	131	131	69	117	7	u		0	Game	E.Game	Two-way	2015	WCC
2248	Expt design	NA	Expt designAfter8WCC	After	After	11717	Asr	40	131	131	69	117	8	u		1	Game	E.Game	Two-way	2015	WCC
2272	Expt design	NA	Expt designAfter9WCC	After	After	11717	Asr	40	131	131	69	117	9	u		0	Game	E.Game	Two-way	2015	WCC
2296	Expt design	NA	Expt designAfter10WCC	After	After	11717	Asr	40	131	131	69	117	10	a		0	Game	E.Game	Two-way	2015	WCC
1853	Expt design	NA	Expt designb41WCC	b4	b4	11717	Asr	40	131	131	69	117	1	u		1	Game	E.Game	Two-way	2015	WCC
1877	Expt design	NA	Expt designb42WCC	b4	b4	11717	Asr	40	131	131	69	117	2	u		1	Game	E.Game	Two-way	2015	WCC
1901	Expt design	NA	Expt designb43WCC	b4	b4	11717	Asr	40	131	131	69	117	3	u		0	Game	E.Game	Two-way	2015	WCC
1925	Expt design	NA	Expt designb44WCC	b4	b4	11717	Asr	40	131	131	69	117	4	a		0	Game	E.Game	Two-way	2015	WCC
1949	Expt design	NA	Expt designb45WCC	b4	b4	11717	Asr	40	131	131	69	117	5	u		0	Game	E.Game	Two-way	2015	WCC
1973	Expt design	NA	Expt designb46WCC	b4	b4	11717	Asr	40	131	131	69	117	6	u		0	Game	E.Game	Two-way	2015	WCC
1997	Expt design	NA	Expt designb47WCC	b4	b4	11717	Asr	40	131	131	69	117	7	u		0	Game	E.Game	Two-way	2015	WCC
2021	Expt design	NA	Expt designb48WCC	b4	b4	11717	Asr	40	131	131	69	117	8	u		1	Game	E.Game	Two-way	2015	WCC
2045	Expt design	NA	Expt designb49WCC	b4	b4	11717	Asr	40	131	131	69	117	9	u		1	Game	E.Game	Two-way	2015	WCC
2069	Expt design	NA	Expt designb410WCC	b4	b4	11717	Asr	40	131	131	69	117	10	a		1	Game	E.Game	Two-way	2015	WCC
2434	HWC I	1	HWC IAfter1WCC	After	After	1184C	Asr	40	131	131	69	117	1	u		0	Game	E.Game	Two-way	2015	WCC
2445	HWC I	1	HWC IAfter2WCC	After	After	1184C	Asr	40	131	131	69	117	2	r		1	Game	E.Game	Two-way	2015	WCC
2456	HWC I	1	HWC IAfter3WCC	After	After	1184C	Asr	40	131	131	69	117	3	r		1	Game	E.Game	Two-way	2015	WCC
2467	HWC I	1	HWC IAfter4WCC	After	After	1184C	Asr	40	131	131	69	117	4	u		1	Game	E.Game	Two-way	2015	WCC
2478	HWC I	1	HWC IAfter5WCC	After	After	1184C	Asr	40	131	131	69	117	5	u		0	Game	E.Game	Two-way	2015	WCC
2489	HWC I	1	HWC IAfter6WCC	After	After	1184C	Asr	40	131	131	69	117	6	a		0	Game	E.Game	Two-way	2015	WCC
2500	HWC I	1	HWC IAfter7WCC	After	After	1184C	Asr	40	131	131	69	117	7	a		1	Game	E.Game	Two-way	2015	WCC
2511	HWC I	1	HWC IAfter8WCC	After	After	1184C	Asr	40	131	131	69	117	8	a		0	Game	E.Game	Two-way	2015	WCC
2522	HWC I	1	HWC IAfter9WCC	After	After	1184C	Asr	40	131	131	69	117	9	a		0	Game	E.Game	Two-way	2015	WCC
2533	HWC I	1	HWC IAfter10WCC	After	After	1184C	Asr	40	131	131	69	117	10	a		1	Game	E.Game	Two-way	2015	WCC
2329	HWC I	1	HWC Ib41WCC	b4	b4	1184C	Asr	40	131	131	69	117	1	u		0	Game	E.Game	Two-way	2015	WCC
2340	HWC I	1	HWC Ib42WCC	b4	b4	1184C	Asr	40	131	131	69	117	2	r		0	Game	E.Game	Two-way	2015	WCC
2351	HWC I	1	HWC Ib43WCC	b4	b4	1184C	Asr	40	131	131	69	117	3	r		0	Game	E.Game	Two-way	2015	WCC
2384	HWC I	1	HWC Ib44WCC	b4	b4	1184C	Asr	40	131	131	69	117	4	u		0	Game	E.Game	Two-way	2015	WCC
2362	HWC I	1	HWC Ib44WCC	b4	b4	1184C	Asr	40	131	131	69	117	4	u		0	Game	E.Game	Two-way	2015	WCC
2373	HWC I	1	HWC Ib45WCC	b4	b4	1184C	Asr	40	131	131	69	117	5	a		0	Game	E.Game	Two-way	2015	WCC
2395	HWC I	1	HWC Ib47WCC	b4	b4	1184C	Asr	40	131	131	69	117	7	a		0	Game	E.Game	Two-way	2015	WCC
2406	HWC I	1	HWC Ib48WCC	b4	b4	1184C	Asr	40	131	131	69	117	8	a		0	Game	E.Game	Two-way	2015	WCC
2417	HWC I	1	HWC Ib49WCC	b4	b4	1184C	Asr	40	131	131	69	117	9	a		1	Game	E.Game	Two-way	2015	WCC
2428	HWC I	1	HWC Ib410WCC	b4	b4	1184C	Asr	40	131	131	69	117	10	a		1	Game	E.Game	Two-way	2015	WCC
2911	HWCII	1	HWCIIAfter1WCC	After	After	11717	Asr	40	131	131	69	117	1	r		0	DI	DI	Two-way	2015	WCC
2922	HWCII	1	HWCIIAfter2WCC	After	After	11717	Asr	40	131	131	69	117	2	r		0	DI	DI	Two-way	2015	WCC
2933	HWCII	1	HWCIIAfter3WCC	After	After	11717	Asr	40	131	131	69	117	3	r		0	DI	DI	Two-way	2015	WCC
2944	HWCII	1	HWCIIAfter4WCC	After	After	11717	Asr	40	131	131	69	117	4	r		0	DI	DI	Two-way	2015	WCC
2955	HWCII	1	HWCIIAfter5WCC	After	After	11717	Asr	40	131	131	69	117	5	r		1	DI	DI	Two-way	2015	WCC
2966	HWCII	1	HWCIIAfter6WCC	After	After	11717	Asr	40	131	131	69	117	6	u		0	DI	DI	Two-way	2015	WCC
2977	HWCII	1	HWCIIAfter7WCC	After	After	11717	Asr	40	131	131	69	117	7	u		1	DI	DI	Two-way	2015	WCC
2988	HWCII	1	HWCIIAfter8WCC	After	After	11717	Asr	40	131	131	69	117	8	r		1	DI	DI	Two-way	2015	WCC
2999	HWCII	1	HWCIIAfter9WCC	After	After	11717	Asr	40	131	131	69	117	9	a		0	DI	DI	Two-way	2015	WCC
3010	HWCII	1	HWCIIAfter10WCC	After	After	11717	Asr	40	131	131	69	117	10	r		1	DI	DI	Two-way	2015	WCC
2805	HWCII	1	HWCIIb41WCC	b4	b4	11717	Asr	40	131	131	69	117	1	r		0	DI	DI	Two-way	2015	WCC
2816	HWCII	1	HWCIIb42WCC	b4	b4	11717	Asr	40	131	131	69	117	2	r		1	DI	DI	Two-way	2015	WCC
2827	HWCII	1	HWCIIb43WCC	b4	b4	11717	Asr	40	131	131	69	117	3	r		0	DI	DI	Two-way	2015	WCC
2838	HWCII	1	HWCIIb44WCC	b4	b4	11717	Asr	40	131	131	69	117	4	r		0	DI	DI	Two-way	2015	WCC
2849	HWCII	1	HWCIIb45WCC	b4	b4	11717	Asr	40	131	131	69	117	5	r		1	DI	DI	Two-way	2015	WCC
2860	HWCII	1	HWCIIb46WCC	b4	b4	11717	Asr	40	131	131	69	117	6	u		0	DI	DI	Two-way	2015	WCC
2871	HWCII	1	HWCIIb47WCC	b4	b4	11717	Asr	40	131	131	69	117	7	u		0	DI	DI	Two-way	2015	WCC
2882	HWCII	1	HWCIIb48WCC	b4	b4	11717	Asr	40	131	131	69	117	8	r		1	DI	DI	Two-way	2015	WCC
2893	HWCII	1	HWCIIb49WCC	b4	b4	11717	Asr	40	131	131	69	117	9	a		0	DI	DI	Two-way	2015	WCC
2904	HWCII	1	HWCIIb410WCC	b4	b4	11717	Asr	40	131	131	69	117	10	r		0	DI	DI	Two-way	2015	WCC
3643	PVA I	2	PVA IAfter1WCC	After	After	11717	Asr	40	131	131	69	117	1	u		1	Game	Game	Two-way	2015	WCC
3655	PVA I	2	PVA IAfter2WCC	After	After	11717	Asr	40	131	131	69	117	2	u		1	Game	Game	Two-way	2015	WCC
3667	PVA I	2	PVA IAfter3WCC	After	After	11717	Asr	40	131	131	69	117	3	u		1	Game	Game	Two-way	2015	WCC
3679	PVA I	2	PVA IAfter4WCC	After	After	11717	Asr	40	131	131	69	117	4	a		0	Game	Game	Two-way	2015	WCC
3691	PVA I	2	PVA IAfter5WCC	After	After	11717	Asr	40	131	131	69	117	5	r		0	Game	Game	Two-way	2015	WCC
3703	PVA I	2	PVA IAfter6WCC	After	After	11717	Asr	40	131	131	69	117	6	u		0	Game	Game	Two-way	2015	WCC
3715	PVA I	2	PVA IAfter7WCC	After	After	11717	Asr	40	131	131	69	117	7	u		0	Game	Game	Two-way	2015	WCC
3727	PVA I	2	PVA IAfter8WCC	After	After	11717	Asr	40	131	131	69	117	8	r		0	Game	Game	Two-way	2015	WCC
3739	PVA I	2	PVA IAfter9WCC	After	After	11717	Asr	40	131	131	69	117	9	a		1	Game	Game	Two-way	2015	WCC
3751	PVA I	2	PVA IAfter10WCC	After	After	11717	Asr	40	131	131	69	117	10	a		1	Game	Game	Two-way	2015	WCC
3526	PVA I	2	PVA Ib41WCC	b4	b4	11717	Asr	40	131	131	69	117	1	u		1	Game	Game	Two-way	2015	WCC
3538	PVA I	2	PVA Ib42WCC	b4	b4	11717	Asr	40	131	131	69	117	2	u		1	Game	Game	Two-way	2015	WCC
3550	PVA I	2	PVA Ib43WCC	b4	b4	11717	Asr	40	131	131	69	117	3	u		0	Game	Game	Two-way	2015	WCC
3562	PVA I	2	PVA Ib44WCC	b4	b4	11717	Asr	40	131	131	69	117	4	a		0	Game	Game	Two-way	2015	WCC
3574	PVA I	2	PVA Ib45WCC	b4	b4	11717	Asr	40	131	131	69	117	5	r		0	Game	Game	Two-way	2015	WCC
3586	PVA I	2	PVA Ib46WCC	b4	b4	11717	Asr	40	131	131	69	117	6	u		0	Game	Game	Two-way	2015	WCC
3598	PVA I	2	PVA Ib47WCC	b4	b4	11717	Asr	40	131	131	69	117	7	u		0	Game	Game	Two-way	2015	WCC
3610	PVA I	2	PVA Ib48WCC	b4	b4	11717	Asr	40	131	131	69	117	8	r		0	Game	Game	Two-way	2015	WCC
3622	PVA I	2	PVA Ib49WCC	b4	b4	11717	Asr	40	131	131	69	117	9	a		0	Game	Game	Two-way	2015	WCC
3634	PVA I	2	PVA Ib410WCC	b4	b4	11717	Asr	40	131	131	69	117	10	a		0	Game	Game	Two-way	2015	WCC
4123	PVA II	2	PVA IIAfter1WCC	After	After	11717	Asr	40	131	131	69	117	1	u		0	Game	Game	Two-way	2015	WCC
4135	PVA II	2	PVA IIAfter2WCC	After	After	11717	Asr	40	131	131	69	117	2	r		1	Game	Game	Two-way	2015	WCC
4147	PVA II	2	PVA IIAfter3WCC	After	After	11717	Asr	40	131	131	69	117	3	u		1	Game	Game	Two-way	2015	WCC
4159	PVA II	2	PVA IIAfter4WCC	After	After	11717	Asr	40	131	131	69	117	4	u		1	Game	Game	Two-way	2015	WCC
4171	PVA II	2	PVA IIAfter5WCC	After	After	11717	Asr	40	131	131	69	117	5	r		0	Game	Game	Two-way	2015	WCC
4183	PVA II	2	PVA IIAfter6WCC	After	After	11717	Asr	40	131	131	69	117	6	r		0	Game	Game	Two-way	2015	WCC
4195	PVA II	2	PVA IIAfter7WCC	After	After	11717	Asr	40	131	131	69	117	7	u		1	Game	Game	Two-way	2015	WCC
4207	PVA II	2	PVA IIAfter8WCC	After	After	11717	Asr	40	131	131	69	117	8	u		0	Game	Game	Two-way	2015	WCC
4219	PVA II	2	PVA IIAfter9WCC	After	After	11717	Asr	40	131	131	69	117	9	r		0	Game	Game	Two-way	2015	WCC
4231	PVA II	2	PVA IIAfter10WCC	After	After	11717	Asr	40	131	131	69	117	10	a		0	Game	Game	Two-way	2015	WCC
4010	PVA II	2	PVA IIb41WCC	b4	b4	11717	Asr	40	131	131	69	117	1	u		0	Game	Game	Two-way	2015	WCC
4022	PVA II	2	PVA IIb42WCC	b4	b4	11717	Asr	40	131	131	69	117	2	r		0	Game	Game	Two-way	2015	WCC
4034	PVA II	2	PVA IIb43WCC	b4	b4	11717	Asr	40	131	131	69	117	3	u		0	Game	Game	Two-way	2015	WCC
4046	PVA II	2	PVA IIb44WCC	b4	b4	11717	Asr	40	131	131	69	117	4	u		1	Game	Game	Two-way	2015	WCC
4058	PVA II	2	PVA IIb45WCC	b4	b4	11717	Asr	40	131	131	69	117	5	r		0	Game	Game	Two-way	2015	WCC
4070	PVA II	2	PVA IIb46WCC	b4	b4	11717	Asr	40	131	131	69	117	6	r		0	Game	Game	Two-way	2015	WCC
4082	PVA II	2	PVA IIb47WCC	b4	b4	11717	Asr	40	131	131	69	117	7	u		0	Game	Game	Two-way	2015	WCC
4094	PVA II	2	PVA IIb48WCC	b4	b4	11717	Asr	40	131	131	69	117	8	u		0	Game	Game	Two-way	2015	WCC
4106	PVA II	2	PVA IIb49WCC	b4	b4	11717	Asr	40	131	131	69	117	9	r		0	Game	Game	Two-way	2015	WCC
4118	PVA II	2	PVA IIb410WCC	b4	b4	11717	Asr	40	131	131	69	117	10	a		0	Game	Game	Two-way	2015	WCC
4357	PVA III	NA	PVA IIIAfter1WCC	After	After	11717	Asr	40	131	131	69	117	1	r		0	DI	DI	Two-way	2015	WCC
4380	PVA III	NA	PVA IIIAfter1WCC	After	After	11717	Asr	40	131	131	69	117	1	r		1	DI	DI	Two-way	2015	WCC
4334	PVA III	NA	PVA IIIAfter1WCC	After	After	11717	Asr	40	131	131	69	117	1	u		0	DI	DI	Two-way	2015	WCC
4403	PVA III	NA	PVA IIIAfter1WCC	After	After	11717	Asr	40	131	131	69	117	1	u		0	DI	DI	Two-way	2015	WCC
4283	PVA III	NA	PVA IIIb41WCC	b4	b4	11717	Asr	40	131	131	69	117	1	r		1	DI	DI	Two-way	2015	WCC
4306	PVA III	NA	PVA IIIb41WCC	b4	b4	11717	Asr	40	131	131	69	117	1	r		0	DI	DI	Two-way	2015	WCC
4260	PVA III	NA	PVA IIIb41WCC	b4	b4	11717	Asr	40	131	131	69	117	1	u		0	DI	DI	Two-way	2015	WCC
4329	PVA III	NA	PVA IIIb41WCC	b4	b4	11717	Asr	40	131	131	69	117	1	u		1	DI	DI	Two-way	2015	WCC
4654	QGIS	NA	QGISAfter1WCC	After	After	11717	Asr	40	131	131	69	117	1	u		0	Game	E.Game	One	2015	WCC
4677	QGIS	NA	QGISAfter2WCC	After	After	11717	Asr	40	131	131	69	117	2	u		0	Game	E.Game	One	2015	WCC
4700	QGIS	NA	QGISAfter3WCC	After	After	11717	Asr	40	131	131	69	117	3	u		1	Game	E.Game	One	2015	WCC
4723	QGIS	NA	QGISAfter4WCC	After	After	11717	Asr	40	131	131	69	117	4	u		0	Game	E.Game	One	2015	WCC
4746	QGIS	NA	QGISAfter5WCC	After	After	11717	Asr	40	131	131	69	117	5	u		1	Game	E.Game	One	2015	WCC
4769	QGIS	NA	QGISAfter6WCC	After	After	11717	Asr	40	131	131	69	117	6	r		0	Game	E.Game	One	2015	WCC
4792	QGIS	NA	QGISAfter7WCC	After	After	11717	Asr	40	131	131	69	117	7	u		0	Game	E.Game	One	2015	WCC
4815	QGIS	NA	QGISAfter8WCC	After	After	11717	Asr	40	131	131	69	117	8	r		0	Game	E.Game	One	2015	WCC
4838	QGIS	NA	QGISAfter9WCC	After	After	11717	Asr	40	131	131	69	117	9	u		NA	Game	E.Game	One	2015	WCC
4861	QGIS	NA	QGISAfter10WCC	After	After	11717	Asr	40	131	131	69	117	10	u		1	Game	E.Game	One	2015	WCC
4438	QGIS	NA	QGISb41WCC	b4	b4	11717	Asr	40	131	131	69	117	1	u		0	Game	E.Game	One	2015	WCC
4461	QGIS	NA	QGISb42WCC	b4	b4	11717	Asr	40	131	131	69	117	2	u		0	Game	E.Game	One	2015	WCC
4484	QGIS	NA	QGISb43WCC	b4	b4	11717	Asr	40	131	131	69	117	3	u		0	Game	E.Game	One	2015	WCC
4507	QGIS	NA	QGISb44WCC	b4	b4	11717	Asr	40	131	131	69	117	4	u		0	Game	E.Game	One	2015	WCC
4530	QGIS	NA	QGISb45WCC	b4	b4	11717	Asr	40	131	131	69	117	5	u		0	Game	E.Game	One	2015	WCC
4553	QGIS	NA	QGISb46WCC	b4	b4	11717	Asr	40	131	131	69	117	6	r		0	Game	E.Game	One	2015	WCC
4576	QGIS	NA	QGISb47WCC	b4	b4	11717	Asr	40	131	131	69	117	7	u		0	Game	E.Game	One	2015	WCC
4599	QGIS	NA	QGISb48WCC	b4	b4	11717	Asr	40	131	131	69	117	8	r		0	Game	E.Game	One	2015	WCC
4622	QGIS	NA	QGISb49WCC	b4	b4	11717	Asr	40	131	131	69	117	9	u		NA	Game	E.Game	One	2015	WCC
4645	QGIS	NA	QGISb410WCC	b4	b4	11717	Asr	40	131	131	69	117	10	u		0	Game	E.Game	One	2015	WCC
5165	R	NA	RAfter1WCC	After	After	11717	Asr	40	131	131	69	117	1	r		1	Game	Game	Two-way	2015	WCC
5457	R	NA	RAfter1WCC	After	After	11717	Asr	40	131	131	69	117	1	r		1	Game	Game	Two-way	2015	WCC
5188	R	NA	RAfter2WCC	After	After	11717	Asr	40	131	131	69	117	2	r		0	Game	Game	Two-way	2015	WCC
5480	R	NA	RAfter2WCC	After	After	11717	Asr	40	131	131	69	117	2	r		0	Game	Game	Two-way	2015	WCC
5211	R	NA	RAfter3WCC	After	After	11717	Asr	40	131	131	69	117	3	r		0	Game	Game	Two-way	2015	WCC
5503	R	NA	RAfter3WCC	After	After	11717	Asr	40	131	131	69	117	3	r		0	Game	Game	Two-way	2015	WCC
5234	R	NA	RAfter4WCC	After	After	11717	Asr	40	131	131	69	117	4	r		0	Game	Game	Two-way	2015	WCC
5526	R	NA	RAfter4WCC	After	After	11717	Asr	40	131	131	69	117	4	r		0	Game	Game	Two-way	2015	WCC
5257	R	NA	RAfter5WCC	After	After	11717	Asr	40	131	131	69	117	5	r		1	Game	Game	Two-way	2015	WCC
5549	R	NA	RAfter5WCC	After	After	11717	Asr	40	131	131	69	117	5	r		1	Game	Game	Two-way	2015	WCC
5280	R	NA	RAfter6WCC	After	After	11717	Asr	40	131	131	69	117	6	a		1	Game	Game	Two-way	2015	WCC
5572	R	NA	RAfter6WCC	After	After	11717	Asr	40	131	131	69	117	6	a		1	Game	Game	Two-way	2015	WCC
5303	R	NA	RAfter7WCC	After	After	11717	Asr	40	131	131	69	117	7	u		0	Game	Game	Two-way	2015	WCC
5595	R	NA	RAfter7WCC	After	After	11717	Asr	40	131	131	69	117	7	u		1	Game	Game	Two-way	2015	WCC
5326	R	NA	RAfter8WCC	After	After	11717	Asr	40	131	131	69	117	8	r		1	Game	Game	Two-way	2015	WCC
5618	R	NA	RAfter8WCC	After	After	11717	Asr	40	131	131	69	117	8	r		1	Game	Game	Two-way	2015	WCC
5349	R	NA	RAfter9WCC	After	After	11717	Asr	40	131	131	69	117	9	r		0	Game	Game	Two-way	2015	WCC
5641	R	NA	RAfter9WCC	After	After	11717	Asr	40	131	131	69	117	9	r		0	Game	Game	Two-way	2015	WCC
5372	R	NA	RAfter10WCC	After	After	11717	Asr	40	131	131	69	117	10	u		1	Game	Game	Two-way	2015	WCC
5664	R	NA	RAfter10WCC	After	After	11717	Asr	40	131	131	69	117	10	u		1	Game	Game	Two-way	2015	WCC
5395	R	NA	RAfter11WCC	After	After	11717	Asr	40	131	131	69	117	11	u		1	Game	Game	Two-way	2015	WCC
5687	R	NA	RAfter11WCC	After	After	11717	Asr	40	131	131	69	117	11	u		0	Game	Game	Two-way	2015	WCC
5418	R	NA	RAfter12WCC	After	After	11717	Asr	40	131	131	69	117	12	r		1	Game	Game	Two-way	2015	WCC
5710	R	NA	RAfter12WCC	After	After	11717	Asr	40	131	131	69	117	12	r		1	Game	Game	Two-way	2015	WCC
4897	R	NA	Rb41WCC	b4	b4	11717	Asr	40	131	131	69	117	1	r		0	Game	Game	Two-way	2015	WCC
4920	R	NA	Rb42WCC	b4	b4	11717	Asr	40	131	131	69	117	2	r		0	Game	Game	Two-way	2015	WCC
4943	R	NA	Rb43WCC	b4	b4	11717	Asr	40	131	131	69	117	3	r		0	Game	Game	Two-way	2015	WCC
4966	R	NA	Rb44WCC	b4	b4	11717	Asr	40	131	131	69	117	4	r		0	Game	Game	Two-way	2015	WCC
4989	R	NA	Rb45WCC	b4	b4	11717	Asr	40	131	131	69	117	5	r		1	Game	Game	Two-way	2015	WCC
5012	R	NA	Rb46WCC	b4	b4	11717	Asr	40	131	131	69	117	6	a		1	Game	Game	Two-way	2015	WCC
5035	R	NA	Rb47WCC	b4	b4	11717	Asr	40	131	131	69	117	7	u		0	Game	Game	Two-way	2015	WCC
5058	R	NA	Rb48WCC	b4	b4	11717	Asr	40	131	131	69	117	8	r		0	Game	Game	Two-way	2015	WCC
5081	R	NA	Rb49WCC	b4	b4	11717	Asr	40	131	131	69	117	9	r		0	Game	Game	Two-way	2015	WCC
5104	R	NA	Rb410WCC	b4	b4	11717	Asr	40	131	131	69	117	10	u		0	Game	Game	Two-way	2015	WCC
5127	R	NA	Rb411WCC	b4	b4	11717	Asr	40	131	131	69	117	11	u		0	Game	Game	Two-way	2015	WCC
5150	R	NA	Rb412WCC	b4	b4	11717	Asr	40	131	131	69	117	12	r		0	Game	Game	Two-way	2015	WCC
7032	Activity Patterns	2	Activity PatternsAfter1WCC	After	After	1182F	Car	48	168	113	57	98	1	u		1	DI	DI	Two-way	2016	WCC
7033	Activity Patterns	2	Activity PatternsAfter2WCC	After	After	1182F	Car	48	168	113	57	98	2	u		1	DI	DI	Two-way	2016	WCC
7034	Activity Patterns	2	Activity PatternsAfter3WCC	After	After	1182F	Car	48	168	113	57	98	3	r		0	DI	DI	Two-way	2016	WCC
7035	Activity Patterns	2	Activity PatternsAfter4WCC	After	After	1182F	Car	48	168	113	57	98	4	u		0	DI	DI	Two-way	2016	WCC
7036	Activity Patterns	2	Activity PatternsAfter5WCC	After	After	1182F	Car	48	168	113	57	98	5	u		1	DI	DI	Two-way	2016	WCC
7037	Activity Patterns	2	Activity PatternsAfter6WCC	After	After	1182F	Car	48	168	113	57	98	6	r		1	DI	DI	Two-way	2016	WCC
7038	Activity Patterns	2	Activity PatternsAfter7WCC	After	After	1182F	Car	48	168	113	57	98	7	u		1	DI	DI	Two-way	2016	WCC
7039	Activity Patterns	2	Activity PatternsAfter8WCC	After	After	1182F	Car	48	168	113	57	98	8	r		1	DI	DI	Two-way	2016	WCC
7040	Activity Patterns	2	Activity PatternsAfter9WCC	After	After	1182F	Car	48	168	113	57	98	9	a		0	DI	DI	Two-way	2016	WCC
7041	Activity Patterns	2	Activity PatternsAfter10WCC	After	After	1182F	Car	48	168	113	57	98	10	r		1	DI	DI	Two-way	2016	WCC
7032	Activity Patterns	2	Activity Patternsb41WCC	b4	b4	1182F	Car	48	168	113	57	98	1	u		1	DI	DI	Two-way	2016	WCC
7033	Activity Patterns	2	Activity Patternsb42WCC	b4	b4	1182F	Car	48	168	113	57	98	2	u		1	DI	DI	Two-way	2016	WCC
7034	Activity Patterns	2	Activity Patternsb43WCC	b4	b4	1182F	Car	48	168	113	57	98	3	r		0	DI	DI	Two-way	2016	WCC
7035	Activity Patterns	2	Activity Patternsb44WCC	b4	b4	1182F	Car	48	168	113	57	98	4	u		0	DI	DI	Two-way	2016	WCC
7036	Activity Patterns	2	Activity Patternsb45WCC	b4	b4	1182F	Car	48	168	113	57	98	5	u		0	DI	DI	Two-way	2016	WCC
7037	Activity Patterns	2	Activity Patternsb46WCC	b4	b4	1182F	Car	48	168	113	57	98	6	r		0	DI	DI	Two-way	2016	WCC
7038	Activity Patterns	2	Activity Patternsb47WCC	b4	b4	1182F	Car	48	168	113	57	98	7	u		1	DI	DI	Two-way	2016	WCC
7039	Activity Patterns	2	Activity Patternsb48WCC	b4	b4	1182F	Car	48	168	113	57	98	8	r		0	DI	DI	Two-way	2016	WCC
7040	Activity Patterns	2	Activity Patternsb49WCC	b4	b4	1182F	Car	48	168	113	57	98	9	a		1	DI	DI	Two-way	2016	WCC
7041	Activity Patterns	2	Activity Patternsb410WCC	b4	b4	1182F	Car	48	168	113	57	98	10	r		0	DI	DI	Two-way	2016	WCC
7212	Activity Patterns	2	Activity PatternsLT1WCC	LT	NA	1182F	Car	48	168	113	57	98	1	u		1	DI	DI	Two-way	2016	WCC
7213	Activity Patterns	2	Activity PatternsLT2WCC	LT	NA	1182F	Car	48	168	113	57	98	2	u		1	DI	DI	Two-way	2016	WCC
7214	Activity Patterns	2	Activity PatternsLT3WCC	LT	NA	1182F	Car	48	168	113	57	98	3	r		1	DI	DI	Two-way	2016	WCC
7215	Activity Patterns	2	Activity PatternsLT4WCC	LT	NA	1182F	Car	48	168	113	57	98	4	u		0	DI	DI	Two-way	2016	WCC
7216	Activity Patterns	2	Activity PatternsLT5WCC	LT	NA	1182F	Car	48	168	113	57	98	5	u		0	DI	DI	Two-way	2016	WCC
7217	Activity Patterns	2	Activity PatternsLT6WCC	LT	NA	1182F	Car	48	168	113	57	98	6	r		0	DI	DI	Two-way	2016	WCC
7218	Activity Patterns	2	Activity PatternsLT7WCC	LT	NA	1182F	Car	48	168	113	57	98	7	u		1	DI	DI	Two-way	2016	WCC
7219	Activity Patterns	2	Activity PatternsLT8WCC	LT	NA	1182F	Car	48	168	113	57	98	8	r		1	DI	DI	Two-way	2016	WCC
7220	Activity Patterns	2	Activity PatternsLT9WCC	LT	NA	1182F	Car	48	168	113	57	98	9	a		0	DI	DI	Two-way	2016	WCC
7221	Activity Patterns	2	Activity PatternsLT10WCC	LT	NA	1182F	Car	48	168	113	57	98	10	r		0	DI	DI	Two-way	2016	WCC
7402	Behav Eco I	1	Behav Eco IAfter1WCC	After	After	1182F	Car	48	168	113	57	98	1	r		NA	Game	E.Game	Two-way	2016	WCC
7403	Behav Eco I	1	Behav Eco IAfter2WCC	After	After	1182F	Car	48	168	113	57	98	2	u		0	Game	E.Game	Two-way	2016	WCC
7404	Behav Eco I	1	Behav Eco IAfter3WCC	After	After	1182F	Car	48	168	113	57	98	3	r		1	Game	E.Game	Two-way	2016	WCC
7405	Behav Eco I	1	Behav Eco IAfter4WCC	After	After	1182F	Car	48	168	113	57	98	4	r		1	Game	E.Game	Two-way	2016	WCC
7406	Behav Eco I	1	Behav Eco IAfter5WCC	After	After	1182F	Car	48	168	113	57	98	5	r		0	Game	E.Game	Two-way	2016	WCC
7407	Behav Eco I	1	Behav Eco IAfter6WCC	After	After	1182F	Car	48	168	113	57	98	6	u		0	Game	E.Game	Two-way	2016	WCC
7408	Behav Eco I	1	Behav Eco IAfter7WCC	After	After	1182F	Car	48	168	113	57	98	7	u		0	Game	E.Game	Two-way	2016	WCC
7409	Behav Eco I	1	Behav Eco IAfter8WCC	After	After	1182F	Car	48	168	113	57	98	8	r		0	Game	E.Game	Two-way	2016	WCC
7410	Behav Eco I	1	Behav Eco IAfter9WCC	After	After	1182F	Car	48	168	113	57	98	9	a		1	Game	E.Game	Two-way	2016	WCC
7411	Behav Eco I	1	Behav Eco IAfter10WCC	After	After	1182F	Car	48	168	113	57	98	10	r		1	Game	E.Game	Two-way	2016	WCC
7322	Behav Eco I	1	Behav Eco Ib41WCC	b4	b4	1182F	Car	48	168	113	57	98	1	r		0	Game	E.Game	Two-way	2016	WCC
7323	Behav Eco I	1	Behav Eco Ib42WCC	b4	b4	1182F	Car	48	168	113	57	98	2	u		0	Game	E.Game	Two-way	2016	WCC
7324	Behav Eco I	1	Behav Eco Ib43WCC	b4	b4	1182F	Car	48	168	113	57	98	3	r		0	Game	E.Game	Two-way	2016	WCC
7325	Behav Eco I	1	Behav Eco Ib44WCC	b4	b4	1182F	Car	48	168	113	57	98	4	r		0	Game	E.Game	Two-way	2016	WCC
7326	Behav Eco I	1	Behav Eco Ib45WCC	b4	b4	1182F	Car	48	168	113	57	98	5	r		0	Game	E.Game	Two-way	2016	WCC
7327	Behav Eco I	1	Behav Eco Ib46WCC	b4	b4	1182F	Car	48	168	113	57	98	6	u		0	Game	E.Game	Two-way	2016	WCC
7328	Behav Eco I	1	Behav Eco Ib47WCC	b4	b4	1182F	Car	48	168	113	57	98	7	u		0	Game	E.Game	Two-way	2016	WCC
7329	Behav Eco I	1	Behav Eco Ib48WCC	b4	b4	1182F	Car	48	168	113	57	98	8	r		0	Game	E.Game	Two-way	2016	WCC
7330	Behav Eco I	1	Behav Eco Ib49WCC	b4	b4	1182F	Car	48	168	113	57	98	9	a		0	Game	E.Game	Two-way	2016	WCC
7331	Behav Eco I	1	Behav Eco Ib410WCC	b4	b4	1182F	Car	48	168	113	57	98	10	r		0	Game	E.Game	Two-way	2016	WCC
7652	Behav Eco I	1	Behav Eco ILT1WCC	LT	NA	1182F	Car	48	168	113	57	98	1	r		0	Game	E.Game	Two-way	2016	WCC
7653	Behav Eco I	1	Behav Eco ILT2WCC	LT	NA	1182F	Car	48	168	113	57	98	2	u		0	Game	E.Game	Two-way	2016	WCC
7654	Behav Eco I	1	Behav Eco ILT3WCC	LT	NA	1182F	Car	48	168	113	57	98	3	r		1	Game	E.Game	Two-way	2016	WCC
7655	Behav Eco I	1	Behav Eco ILT4WCC	LT	NA	1182F	Car	48	168	113	57	98	4	r		0	Game	E.Game	Two-way	2016	WCC
7656	Behav Eco I	1	Behav Eco ILT5WCC	LT	NA	1182F	Car	48	168	113	57	98	5	r		0	Game	E.Game	Two-way	2016	WCC
7657	Behav Eco I	1	Behav Eco ILT6WCC	LT	NA	1182F	Car	48	168	113	57	98	6	u		0	Game	E.Game	Two-way	2016	WCC
7658	Behav Eco I	1	Behav Eco ILT7WCC	LT	NA	1182F	Car	48	168	113	57	98	7	u		0	Game	E.Game	Two-way	2016	WCC
7659	Behav Eco I	1	Behav Eco ILT8WCC	LT	NA	1182F	Car	48	168	113	57	98	8	r		1	Game	E.Game	Two-way	2016	WCC
7660	Behav Eco I	1	Behav Eco ILT9WCC	LT	NA	1182F	Car	48	168	113	57	98	9	a		1	Game	E.Game	Two-way	2016	WCC
7661	Behav Eco I	1	Behav Eco ILT10WCC	LT	NA	1182F	Car	48	168	113	57	98	10	r		1	Game	E.Game	Two-way	2016	WCC
7842	Behav Eco II	1	Behav Eco IIAfter1WCC	After	After	1182F	Car	48	168	113	57	98	1	r		0	DI	DI	Two-way	2016	WCC
7843	Behav Eco II	1	Behav Eco IIAfter2WCC	After	After	1182F	Car	48	168	113	57	98	2	r		0	DI	DI	Two-way	2016	WCC
7844	Behav Eco II	1	Behav Eco IIAfter3WCC	After	After	1182F	Car	48	168	113	57	98	3	r		1	DI	DI	Two-way	2016	WCC
7845	Behav Eco II	1	Behav Eco IIAfter4WCC	After	After	1182F	Car	48	168	113	57	98	4	u		0	DI	DI	Two-way	2016	WCC
7846	Behav Eco II	1	Behav Eco IIAfter5WCC	After	After	1182F	Car	48	168	113	57	98	5	u		0	DI	DI	Two-way	2016	WCC
7847	Behav Eco II	1	Behav Eco IIAfter6WCC	After	After	1182F	Car	48	168	113	57	98	6	u		0	DI	DI	Two-way	2016	WCC
7848	Behav Eco II	1	Behav Eco IIAfter7WCC	After	After	1182F	Car	48	168	113	57	98	7	r		1	DI	DI	Two-way	2016	WCC
7849	Behav Eco II	1	Behav Eco IIAfter8WCC	After	After	1182F	Car	48	168	113	57	98	8	r		1	DI	DI	Two-way	2016	WCC
7850	Behav Eco II	1	Behav Eco IIAfter9WCC	After	After	1182F	Car	48	168	113	57	98	9	r		0	DI	DI	Two-way	2016	WCC
7851	Behav Eco II	1	Behav Eco IIAfter10WCC	After	After	1182F	Car	48	168	113	57	98	10	u		1	DI	DI	Two-way	2016	WCC
7782	Behav Eco II	1	Behav Eco IIb41WCC	b4	b4	1182F	Car	48	168	113	57	98	1	r		0	DI	DI	Two-way	2016	WCC
7783	Behav Eco II	1	Behav Eco IIb42WCC	b4	b4	1182F	Car	48	168	113	57	98	2	r		1	DI	DI	Two-way	2016	WCC
7784	Behav Eco II	1	Behav Eco IIb43WCC	b4	b4	1182F	Car	48	168	113	57	98	3	r		0	DI	DI	Two-way	2016	WCC
7785	Behav Eco II	1	Behav Eco IIb44WCC	b4	b4	1182F	Car	48	168	113	57	98	4	u		0	DI	DI	Two-way	2016	WCC
7786	Behav Eco II	1	Behav Eco IIb45WCC	b4	b4	1182F	Car	48	168	113	57	98	5	u		0	DI	DI	Two-way	2016	WCC
7787	Behav Eco II	1	Behav Eco IIb46WCC	b4	b4	1182F	Car	48	168	113	57	98	6	u		0	DI	DI	Two-way	2016	WCC
7788	Behav Eco II	1	Behav Eco IIb47WCC	b4	b4	1182F	Car	48	168	113	57	98	7	r		0	DI	DI	Two-way	2016	WCC
7789	Behav Eco II	1	Behav Eco IIb48WCC	b4	b4	1182F	Car	48	168	113	57	98	8	r		1	DI	DI	Two-way	2016	WCC
7790	Behav Eco II	1	Behav Eco IIb49WCC	b4	b4	1182F	Car	48	168	113	57	98	9	r		0	DI	DI	Two-way	2016	WCC
7791	Behav Eco II	1	Behav Eco IIb410WCC	b4	b4	1182F	Car	48	168	113	57	98	10	u		NA	DI	DI	Two-way	2016	WCC
8172	Behav Eco II	1	Behav Eco IILT1WCC	LT	NA	1182F	Car	48	168	113	57	98	1	r		0	DI	DI	Two-way	2016	WCC
8173	Behav Eco II	1	Behav Eco IILT2WCC	LT	NA	1182F	Car	48	168	113	57	98	2	r		1	DI	DI	Two-way	2016	WCC
8174	Behav Eco II	1	Behav Eco IILT3WCC	LT	NA	1182F	Car	48	168	113	57	98	3	r		1	DI	DI	Two-way	2016	WCC
8175	Behav Eco II	1	Behav Eco IILT4WCC	LT	NA	1182F	Car	48	168	113	57	98	4	u		0	DI	DI	Two-way	2016	WCC
8176	Behav Eco II	1	Behav Eco IILT5WCC	LT	NA	1182F	Car	48	168	113	57	98	5	u		0	DI	DI	Two-way	2016	WCC
8177	Behav Eco II	1	Behav Eco IILT6WCC	LT	NA	1182F	Car	48	168	113	57	98	6	u		0	DI	DI	Two-way	2016	WCC
8178	Behav Eco II	1	Behav Eco IILT7WCC	LT	NA	1182F	Car	48	168	113	57	98	7	r		1	DI	DI	Two-way	2016	WCC
8179	Behav Eco II	1	Behav Eco IILT8WCC	LT	NA	1182F	Car	48	168	113	57	98	8	r		1	DI	DI	Two-way	2016	WCC
8180	Behav Eco II	1	Behav Eco IILT9WCC	LT	NA	1182F	Car	48	168	113	57	98	9	r		NA	DI	DI	Two-way	2016	WCC
8181	Behav Eco II	1	Behav Eco IILT10WCC	LT	NA	1182F	Car	48	168	113	57	98	10	u		0	DI	DI	Two-way	2016	WCC
8191	CMR I		CMR IAfter1WCC	After	After	1182F	Car	48	168	113	57	98	1	u		1	Game	E.Game	One	2016	WCC
8192	CMR I		CMR IAfter2WCC	After	After	1182F	Car	48	168	113	57	98	2	u		0	Game	E.Game	One	2016	WCC
8193	CMR I		CMR IAfter3WCC	After	After	1182F	Car	48	168	113	57	98	3	u		1	Game	E.Game	One	2016	WCC
8233	CMR I		CMR Ib41WCC	b4	b4	1182F	Car	48	168	113	57	98	1	u		1	Game	E.Game	One	2016	WCC
8234	CMR I		CMR Ib42WCC	b4	b4	1182F	Car	48	168	113	57	98	2	u		0	Game	E.Game	One	2016	WCC
8235	CMR I		CMR Ib43WCC	b4	b4	1182F	Car	48	168	113	57	98	3	u		1	Game	E.Game	One	2016	WCC
8191	CMR I		CMR ILT1WCC	LT	NA	1182F	Car	48	168	113	57	98	1	u		1	Game	E.Game	One	2016	WCC
8192	CMR I		CMR ILT2WCC	LT	NA	1182F	Car	48	168	113	57	98	2	u		0	Game	E.Game	One	2016	WCC
8193	CMR I		CMR ILT3WCC	LT	NA	1182F	Car	48	168	113	57	98	3	u		1	Game	E.Game	One	2016	WCC
8352	CMR II		CMR IIAfter1WCC	After	After	1182F	Car	48	168	113	57	98	1	r		1	Game	E.Game	Two-way	2016	WCC
8353	CMR II		CMR IIAfter2WCC	After	After	1182F	Car	48	168	113	57	98	2	r		1	Game	E.Game	Two-way	2016	WCC
8354	CMR II		CMR IIAfter3WCC	After	After	1182F	Car	48	168	113	57	98	3	u		0	Game	E.Game	Two-way	2016	WCC
8355	CMR II		CMR IIAfter4WCC	After	After	1182F	Car	48	168	113	57	98	4	a		1	Game	E.Game	Two-way	2016	WCC
8356	CMR II		CMR IIAfter5WCC	After	After	1182F	Car	48	168	113	57	98	5	u		0	Game	E.Game	Two-way	2016	WCC
8357	CMR II		CMR IIAfter6WCC	After	After	1182F	Car	48	168	113	57	98	6	r		0	Game	E.Game	Two-way	2016	WCC
8358	CMR II		CMR IIAfter7WCC	After	After	1182F	Car	48	168	113	57	98	7	r		0	Game	E.Game	Two-way	2016	WCC
8359	CMR II		CMR IIAfter8WCC	After	After	1182F	Car	48	168	113	57	98	8	r		0	Game	E.Game	Two-way	2016	WCC
8352	CMR II		CMR IIb41WCC	b4	b4	1182F	Car	48	168	113	57	98	1	r		1	Game	E.Game	Two-way	2016	WCC
8353	CMR II		CMR IIb42WCC	b4	b4	1182F	Car	48	168	113	57	98	2	r		0	Game	E.Game	Two-way	2016	WCC
8354	CMR II		CMR IIb43WCC	b4	b4	1182F	Car	48	168	113	57	98	3	u		0	Game	E.Game	Two-way	2016	WCC
8355	CMR II		CMR IIb44WCC	b4	b4	1182F	Car	48	168	113	57	98	4	a		0	Game	E.Game	Two-way	2016	WCC
8356	CMR II		CMR IIb45WCC	b4	b4	1182F	Car	48	168	113	57	98	5	u		0	Game	E.Game	Two-way	2016	WCC
8357	CMR II		CMR IIb46WCC	b4	b4	1182F	Car	48	168	113	57	98	6	r		0	Game	E.Game	Two-way	2016	WCC
8358	CMR II		CMR IIb47WCC	b4	b4	1182F	Car	48	168	113	57	98	7	r		0	Game	E.Game	Two-way	2016	WCC
8359	CMR II		CMR IIb48WCC	b4	b4	1182F	Car	48	168	113	57	98	8	r		0	Game	E.Game	Two-way	2016	WCC
8424	CMR II		CMR IILT1WCC	LT	NA	1182F	Car	48	168	113	57	98	1	r		1	Game	E.Game	Two-way	2016	WCC
8425	CMR II		CMR IILT2WCC	LT	NA	1182F	Car	48	168	113	57	98	2	r		1	Game	E.Game	Two-way	2016	WCC
8426	CMR II		CMR IILT3WCC	LT	NA	1182F	Car	48	168	113	57	98	3	u		0	Game	E.Game	Two-way	2016	WCC
8427	CMR II		CMR IILT4WCC	LT	NA	1182F	Car	48	168	113	57	98	4	a		0	Game	E.Game	Two-way	2016	WCC
8428	CMR II		CMR IILT5WCC	LT	NA	1182F	Car	48	168	113	57	98	5	u		NA	Game	E.Game	Two-way	2016	WCC
8429	CMR II		CMR IILT6WCC	LT	NA	1182F	Car	48	168	113	57	98	6	r		0	Game	E.Game	Two-way	2016	WCC
8430	CMR II		CMR IILT7WCC	LT	NA	1182F	Car	48	168	113	57	98	7	r		0	Game	E.Game	Two-way	2016	WCC
8431	CMR II		CMR IILT8WCC	LT	NA	1182F	Car	48	168	113	57	98	8	r		0	Game	E.Game	Two-way	2016	WCC
8646	CMR III		CMR IIIAfter1WCC	After	After	1182F	Car	48	168	113	57	98	1	u		1	DI	DI	Two-way	2016	WCC
8647	CMR III		CMR IIIAfter2WCC	After	After	1182F	Car	48	168	113	57	98	2	u		NA	DI	DI	Two-way	2016	WCC
8648	CMR III		CMR IIIAfter3WCC	After	After	1182F	Car	48	168	113	57	98	3	r		0	DI	DI	Two-way	2016	WCC
8649	CMR III		CMR IIIAfter4WCC	After	After	1182F	Car	48	168	113	57	98	4	u		1	DI	DI	Two-way	2016	WCC
8650	CMR III		CMR IIIAfter5WCC	After	After	1182F	Car	48	168	113	57	98	5	r		0	DI	DI	Two-way	2016	WCC
8651	CMR III		CMR IIIAfter6WCC	After	After	1182F	Car	48	168	113	57	98	6	a		0	DI	DI	Two-way	2016	WCC
8610	CMR III		CMR IIIb41WCC	b4	b4	1182F	Car	48	168	113	57	98	1	u		1	DI	DI	Two-way	2016	WCC
8611	CMR III		CMR IIIb42WCC	b4	b4	1182F	Car	48	168	113	57	98	2	u		1	DI	DI	Two-way	2016	WCC
8612	CMR III		CMR IIIb43WCC	b4	b4	1182F	Car	48	168	113	57	98	3	r		0	DI	DI	Two-way	2016	WCC
8613	CMR III		CMR IIIb44WCC	b4	b4	1182F	Car	48	168	113	57	98	4	u		0	DI	DI	Two-way	2016	WCC
8614	CMR III		CMR IIIb45WCC	b4	b4	1182F	Car	48	168	113	57	98	5	r		1	DI	DI	Two-way	2016	WCC
8615	CMR III		CMR IIIb46WCC	b4	b4	1182F	Car	48	168	113	57	98	6	a		0	DI	DI	Two-way	2016	WCC
8754	CMR III		CMR IIILT1WCC	LT	NA	1182F	Car	48	168	113	57	98	1	u		1	DI	DI	Two-way	2016	WCC
8755	CMR III		CMR IIILT2WCC	LT	NA	1182F	Car	48	168	113	57	98	2	u		0	DI	DI	Two-way	2016	WCC
8756	CMR III		CMR IIILT3WCC	LT	NA	1182F	Car	48	168	113	57	98	3	r		0	DI	DI	Two-way	2016	WCC
8757	CMR III		CMR IIILT4WCC	LT	NA	1182F	Car	48	168	113	57	98	4	u		0	DI	DI	Two-way	2016	WCC
8758	CMR III		CMR IIILT5WCC	LT	NA	1182F	Car	48	168	113	57	98	5	r		0	DI	DI	Two-way	2016	WCC
8759	CMR III		CMR IIILT6WCC	LT	NA	1182F	Car	48	168	113	57	98	6	a		1	DI	DI	Two-way	2016	WCC
9052	Con gen		Con genAfter1WCC	After	After	1182F	Car	48	168	113	57	98	1	r		1	Game	E.Game	One	2016	WCC
9053	Con gen		Con genAfter2WCC	After	After	1182F	Car	48	168	113	57	98	2	u		1	Game	E.Game	One	2016	WCC
9054	Con gen		Con genAfter3WCC	After	After	1182F	Car	48	168	113	57	98	3	a		0	Game	E.Game	One	2016	WCC
9055	Con gen		Con genAfter4WCC	After	After	1182F	Car	48	168	113	57	98	4	a		1	Game	E.Game	One	2016	WCC
9056	Con gen		Con genAfter5WCC	After	After	1182F	Car	48	168	113	57	98	5	u		0	Game	E.Game	One	2016	WCC
9057	Con gen		Con genAfter6WCC	After	After	1182F	Car	48	168	113	57	98	6	u		1	Game	E.Game	One	2016	WCC
9058	Con gen		Con genAfter7WCC	After	After	1182F	Car	48	168	113	57	98	7	a		0	Game	E.Game	One	2016	WCC
9059	Con gen		Con genAfter8WCC	After	After	1182F	Car	48	168	113	57	98	8	u		1	Game	E.Game	One	2016	WCC
9060	Con gen		Con genAfter9WCC	After	After	1182F	Car	48	168	113	57	98	9	r		0	Game	E.Game	One	2016	WCC
9061	Con gen		Con genAfter10WCC	After	After	1182F	Car	48	168	113	57	98	10	a		NA	Game	E.Game	One	2016	WCC
8932	Con gen		Con genb41WCC	b4	b4	1182F	Car	48	168	113	57	98	1	r		1	Game	E.Game	One	2016	WCC
8933	Con gen		Con genb42WCC	b4	b4	1182F	Car	48	168	113	57	98	2	u		1	Game	E.Game	One	2016	WCC
8934	Con gen		Con genb43WCC	b4	b4	1182F	Car	48	168	113	57	98	3	a		1	Game	E.Game	One	2016	WCC
8935	Con gen		Con genb44WCC	b4	b4	1182F	Car	48	168	113	57	98	4	a		0	Game	E.Game	One	2016	WCC
8936	Con gen		Con genb45WCC	b4	b4	1182F	Car	48	168	113	57	98	5	u		0	Game	E.Game	One	2016	WCC
8937	Con gen		Con genb46WCC	b4	b4	1182F	Car	48	168	113	57	98	6	u		0	Game	E.Game	One	2016	WCC
8938	Con gen		Con genb47WCC	b4	b4	1182F	Car	48	168	113	57	98	7	a		0	Game	E.Game	One	2016	WCC
8939	Con gen		Con genb48WCC	b4	b4	1182F	Car	48	168	113	57	98	8	u		1	Game	E.Game	One	2016	WCC
8940	Con gen		Con genb49WCC	b4	b4	1182F	Car	48	168	113	57	98	9	r		0	Game	E.Game	One	2016	WCC
8941	Con gen		Con genb410WCC	b4	b4	1182F	Car	48	168	113	57	98	10	a		1	Game	E.Game	One	2016	WCC
9202	Con gen		Con genLT1WCC	LT	NA	1182F	Car	48	168	113	57	98	1	r		1	Game	E.Game	One	2016	WCC
9203	Con gen		Con genLT2WCC	LT	NA	1182F	Car	48	168	113	57	98	2	u		1	Game	E.Game	One	2016	WCC
9204	Con gen		Con genLT3WCC	LT	NA	1182F	Car	48	168	113	57	98	3	a		0	Game	E.Game	One	2016	WCC
9205	Con gen		Con genLT4WCC	LT	NA	1182F	Car	48	168	113	57	98	4	a		0	Game	E.Game	One	2016	WCC
9206	Con gen		Con genLT5WCC	LT	NA	1182F	Car	48	168	113	57	98	5	u		0	Game	E.Game	One	2016	WCC
9207	Con gen		Con genLT6WCC	LT	NA	1182F	Car	48	168	113	57	98	6	u		1	Game	E.Game	One	2016	WCC
9208	Con gen		Con genLT7WCC	LT	NA	1182F	Car	48	168	113	57	98	7	a		1	Game	E.Game	One	2016	WCC
9209	Con gen		Con genLT8WCC	LT	NA	1182F	Car	48	168	113	57	98	8	u		1	Game	E.Game	One	2016	WCC
9210	Con gen		Con genLT9WCC	LT	NA	1182F	Car	48	168	113	57	98	9	r		0	Game	E.Game	One	2016	WCC
9211	Con gen		Con genLT10WCC	LT	NA	1182F	Car	48	168	113	57	98	10	a		NA	Game	E.Game	One	2016	WCC
9477	Expt design		Expt designAfter1WCC	After	After	1182F	Car	48	168	113	57	98	1	u		0	Game	E.Game	Two-way	2016	WCC
9478	Expt design		Expt designAfter2WCC	After	After	1182F	Car	48	168	113	57	98	2	u		1	Game	E.Game	Two-way	2016	WCC
9479	Expt design		Expt designAfter3WCC	After	After	1182F	Car	48	168	113	57	98	3	u		0	Game	E.Game	Two-way	2016	WCC
9480	Expt design		Expt designAfter5WCC	After	After	1182F	Car	48	168	113	57	98	5	u		0	Game	E.Game	Two-way	2016	WCC
9481	Expt design		Expt designAfter6WCC	After	After	1182F	Car	48	168	113	57	98	6	u		1	Game	E.Game	Two-way	2016	WCC
9482	Expt design		Expt designAfter7WCC	After	After	1182F	Car	48	168	113	57	98	7	u		1	Game	E.Game	Two-way	2016	WCC
9483	Expt design		Expt designAfter8WCC	After	After	1182F	Car	48	168	113	57	98	8	u		1	Game	E.Game	Two-way	2016	WCC
9484	Expt design		Expt designAfter9WCC	After	After	1182F	Car	48	168	113	57	98	9	u		0	Game	E.Game	Two-way	2016	WCC
9485	Expt design		Expt designAfter10WCC	After	After	1182F	Car	48	168	113	57	98	10	a		0	Game	E.Game	Two-way	2016	WCC
9279	Expt design		Expt designb41WCC	b4	b4	1182F	Car	48	168	113	57	98	1	u		1	Game	E.Game	Two-way	2016	WCC
9280	Expt design		Expt designb42WCC	b4	b4	1182F	Car	48	168	113	57	98	2	u		0	Game	E.Game	Two-way	2016	WCC
9281	Expt design		Expt designb43WCC	b4	b4	1182F	Car	48	168	113	57	98	3	u		0	Game	E.Game	Two-way	2016	WCC
9282	Expt design		Expt designb45WCC	b4	b4	1182F	Car	48	168	113	57	98	5	u		0	Game	E.Game	Two-way	2016	WCC
9283	Expt design		Expt designb46WCC	b4	b4	1182F	Car	48	168	113	57	98	6	u		0	Game	E.Game	Two-way	2016	WCC
9284	Expt design		Expt designb47WCC	b4	b4	1182F	Car	48	168	113	57	98	7	u		0	Game	E.Game	Two-way	2016	WCC
9285	Expt design		Expt designb48WCC	b4	b4	1182F	Car	48	168	113	57	98	8	u		1	Game	E.Game	Two-way	2016	WCC
9286	Expt design		Expt designb49WCC	b4	b4	1182F	Car	48	168	113	57	98	9	u		0	Game	E.Game	Two-way	2016	WCC
9287	Expt design		Expt designb410WCC	b4	b4	1182F	Car	48	168	113	57	98	10	a		0	Game	E.Game	Two-way	2016	WCC
9603	Expt design		Expt designLT1WCC	LT	NA	1182F	Car	48	168	113	57	98	1	u		1	Game	E.Game	Two-way	2016	WCC
9604	Expt design		Expt designLT2WCC	LT	NA	1182F	Car	48	168	113	57	98	2	u		0	Game	E.Game	Two-way	2016	WCC
9605	Expt design		Expt designLT3WCC	LT	NA	1182F	Car	48	168	113	57	98	3	u		NA	Game	E.Game	Two-way	2016	WCC
9606	Expt design		Expt designLT5WCC	LT	NA	1182F	Car	48	168	113	57	98	5	u		0	Game	E.Game	Two-way	2016	WCC
9607	Expt design		Expt designLT6WCC	LT	NA	1182F	Car	48	168	113	57	98	6	u		0	Game	E.Game	Two-way	2016	WCC
9608	Expt design		Expt designLT7WCC	LT	NA	1182F	Car	48	168	113	57	98	7	u		1	Game	E.Game	Two-way	2016	WCC
9609	Expt design		Expt designLT8WCC	LT	NA	1182F	Car	48	168	113	57	98	8	u		1	Game	E.Game	Two-way	2016	WCC
9610	Expt design		Expt designLT9WCC	LT	NA	1182F	Car	48	168	113	57	98	9	u		1	Game	E.Game	Two-way	2016	WCC
9611	Expt design		Expt designLT10WCC	LT	NA	1182F	Car	48	168	113	57	98	10	a		0	Game	E.Game	Two-way	2016	WCC
9737	Occupancy	1	OccupancyAfter1WCC	After	After	1182F	Car	48	168	113	57	98	1	u		1	Game	E.Game	Two-way	2016	WCC
9738	Occupancy	1	OccupancyAfter2WCC	After	After	1182F	Car	48	168	113	57	98	2	r		0	Game	E.Game	Two-way	2016	WCC
9739	Occupancy	1	OccupancyAfter3WCC	After	After	1182F	Car	48	168	113	57	98	3	u		0	Game	E.Game	Two-way	2016	WCC
9740	Occupancy	1	OccupancyAfter4WCC	After	After	1182F	Car	48	168	113	57	98	4	r		0	Game	E.Game	Two-way	2016	WCC
9741	Occupancy	1	OccupancyAfter5WCC	After	After	1182F	Car	48	168	113	57	98	5	r		0	Game	E.Game	Two-way	2016	WCC
9742	Occupancy	1	OccupancyAfter6WCC	After	After	1182F	Car	48	168	113	57	98	6	r		0	Game	E.Game	Two-way	2016	WCC
9743	Occupancy	1	OccupancyAfter7WCC	After	After	1182F	Car	48	168	113	57	98	7	r		0	Game	E.Game	Two-way	2016	WCC
9744	Occupancy	1	OccupancyAfter8WCC	After	After	1182F	Car	48	168	113	57	98	8	r		NA	Game	E.Game	Two-way	2016	WCC
9745	Occupancy	1	OccupancyAfter9WCC	After	After	1182F	Car	48	168	113	57	98	9	u		1	Game	E.Game	Two-way	2016	WCC
9746	Occupancy	1	OccupancyAfter10WCC	After	After	1182F	Car	48	168	113	57	98	10	r		0	Game	E.Game	Two-way	2016	WCC
9707	Occupancy	1	Occupancyb41WCC	b4	b4	1182F	Car	48	168	113	57	98	1	u		0	Game	E.Game	Two-way	2016	WCC
9708	Occupancy	1	Occupancyb42WCC	b4	b4	1182F	Car	48	168	113	57	98	2	r		1	Game	E.Game	Two-way	2016	WCC
9709	Occupancy	1	Occupancyb43WCC	b4	b4	1182F	Car	48	168	113	57	98	3	u		0	Game	E.Game	Two-way	2016	WCC
9710	Occupancy	1	Occupancyb44WCC	b4	b4	1182F	Car	48	168	113	57	98	4	r		0	Game	E.Game	Two-way	2016	WCC
9711	Occupancy	1	Occupancyb45WCC	b4	b4	1182F	Car	48	168	113	57	98	5	r		0	Game	E.Game	Two-way	2016	WCC
9712	Occupancy	1	Occupancyb46WCC	b4	b4	1182F	Car	48	168	113	57	98	6	r		0	Game	E.Game	Two-way	2016	WCC
9713	Occupancy	1	Occupancyb47WCC	b4	b4	1182F	Car	48	168	113	57	98	7	r		0	Game	E.Game	Two-way	2016	WCC
9714	Occupancy	1	Occupancyb48WCC	b4	b4	1182F	Car	48	168	113	57	98	8	r		1	Game	E.Game	Two-way	2016	WCC
9715	Occupancy	1	Occupancyb49WCC	b4	b4	1182F	Car	48	168	113	57	98	9	u		1	Game	E.Game	Two-way	2016	WCC
9716	Occupancy	1	Occupancyb410WCC	b4	b4	1182F	Car	48	168	113	57	98	10	r		0	Game	E.Game	Two-way	2016	WCC
10077	Occupancy	1	OccupancyLT1WCC	LT	NA	1182F	Car	48	168	113	57	98	1	u		1	Game	E.Game	Two-way	2016	WCC
10078	Occupancy	1	OccupancyLT2WCC	LT	NA	1182F	Car	48	168	113	57	98	2	r		0	Game	E.Game	Two-way	2016	WCC
10079	Occupancy	1	OccupancyLT3WCC	LT	NA	1182F	Car	48	168	113	57	98	3	u		0	Game	E.Game	Two-way	2016	WCC
10080	Occupancy	1	OccupancyLT4WCC	LT	NA	1182F	Car	48	168	113	57	98	4	r		NA	Game	E.Game	Two-way	2016	WCC
10081	Occupancy	1	OccupancyLT5WCC	LT	NA	1182F	Car	48	168	113	57	98	5	r		0	Game	E.Game	Two-way	2016	WCC
10082	Occupancy	1	OccupancyLT6WCC	LT	NA	1182F	Car	48	168	113	57	98	6	r		0	Game	E.Game	Two-way	2016	WCC
10083	Occupancy	1	OccupancyLT7WCC	LT	NA	1182F	Car	48	168	113	57	98	7	r		0	Game	E.Game	Two-way	2016	WCC
10084	Occupancy	1	OccupancyLT8WCC	LT	NA	1182F	Car	48	168	113	57	98	8	r		0	Game	E.Game	Two-way	2016	WCC
10085	Occupancy	1	OccupancyLT9WCC	LT	NA	1182F	Car	48	168	113	57	98	9	u		1	Game	E.Game	Two-way	2016	WCC
10086	Occupancy	1	OccupancyLT10WCC	LT	NA	1182F	Car	48	168	113	57	98	10	r		0	Game	E.Game	Two-way	2016	WCC
10407	QGIS		QGISNA1WCC	NA	NA	1182F	Car	48	168	113	57	98	1	u		0	DI	DI	One	2016	WCC
10277	QGIS		QGISNA1WCC	NA	NA	1182F	Car	48	168	113	57	98	1	u		0	DI	DI	One	2016	WCC
10408	QGIS		QGISNA2WCC	NA	NA	1182F	Car	48	168	113	57	98	2	u		1	DI	DI	One	2016	WCC
10278	QGIS		QGISNA2WCC	NA	NA	1182F	Car	48	168	113	57	98	2	u		0	DI	DI	One	2016	WCC
10409	QGIS		QGISNA3WCC	NA	NA	1182F	Car	48	168	113	57	98	3	u		0	DI	DI	One	2016	WCC
10279	QGIS		QGISNA3WCC	NA	NA	1182F	Car	48	168	113	57	98	3	u		0	DI	DI	One	2016	WCC
10410	QGIS		QGISNA4WCC	NA	NA	1182F	Car	48	168	113	57	98	4	u		0	DI	DI	One	2016	WCC
10280	QGIS		QGISNA4WCC	NA	NA	1182F	Car	48	168	113	57	98	4	u		0	DI	DI	One	2016	WCC
10411	QGIS		QGISNA5WCC	NA	NA	1182F	Car	48	168	113	57	98	5	u		0	DI	DI	One	2016	WCC
10281	QGIS		QGISNA5WCC	NA	NA	1182F	Car	48	168	113	57	98	5	u		1	DI	DI	One	2016	WCC
10412	QGIS		QGISNA6WCC	NA	NA	1182F	Car	48	168	113	57	98	6	r		1	DI	DI	One	2016	WCC
10282	QGIS		QGISNA6WCC	NA	NA	1182F	Car	48	168	113	57	98	6	r		1	DI	DI	One	2016	WCC
10413	QGIS		QGISNA7WCC	NA	NA	1182F	Car	48	168	113	57	98	7	u		1	DI	DI	One	2016	WCC
10283	QGIS		QGISNA7WCC	NA	NA	1182F	Car	48	168	113	57	98	7	u		0	DI	DI	One	2016	WCC
10414	QGIS		QGISNA8WCC	NA	NA	1182F	Car	48	168	113	57	98	8	r		0	DI	DI	One	2016	WCC
10284	QGIS		QGISNA8WCC	NA	NA	1182F	Car	48	168	113	57	98	8	r		0	DI	DI	One	2016	WCC
10415	QGIS		QGISNA9WCC	NA	NA	1182F	Car	48	168	113	57	98	9	u		1	DI	DI	One	2016	WCC
10285	QGIS		QGISNA9WCC	NA	NA	1182F	Car	48	168	113	57	98	9	u		1	DI	DI	One	2016	WCC
10416	QGIS		QGISNA10WCC	NA	NA	1182F	Car	48	168	113	57	98	10	u		1	DI	DI	One	2016	WCC
10286	QGIS		QGISNA10WCC	NA	NA	1182F	Car	48	168	113	57	98	10	u		1	DI	DI	One	2016	WCC
10759	R		RAfter1WCC	After	After	1182F	Car	48	168	113	57	98	1	r		1	Game	Game	Two-way	2016	WCC
10760	R		RAfter2WCC	After	After	1182F	Car	48	168	113	57	98	2	r		0	Game	Game	Two-way	2016	WCC
10761	R		RAfter3WCC	After	After	1182F	Car	48	168	113	57	98	3	r		0	Game	Game	Two-way	2016	WCC
10762	R		RAfter4WCC	After	After	1182F	Car	48	168	113	57	98	4	r		0	Game	Game	Two-way	2016	WCC
10763	R		RAfter5WCC	After	After	1182F	Car	48	168	113	57	98	5	r		1	Game	Game	Two-way	2016	WCC
10764	R		RAfter6WCC	After	After	1182F	Car	48	168	113	57	98	6	a		0	Game	Game	Two-way	2016	WCC
10765	R		RAfter7WCC	After	After	1182F	Car	48	168	113	57	98	7	a		0	Game	Game	Two-way	2016	WCC
10766	R		RAfter8WCC	After	After	1182F	Car	48	168	113	57	98	8	r		0	Game	Game	Two-way	2016	WCC
10767	R		RAfter9WCC	After	After	1182F	Car	48	168	113	57	98	9	r		0	Game	Game	Two-way	2016	WCC
10768	R		RAfter10WCC	After	After	1182F	Car	48	168	113	57	98	10	u		0	Game	Game	Two-way	2016	WCC
10769	R		RAfter11WCC	After	After	1182F	Car	48	168	113	57	98	11	u		1	Game	Game	Two-way	2016	WCC
10770	R		RAfter12WCC	After	After	1182F	Car	48	168	113	57	98	12	r		0	Game	Game	Two-way	2016	WCC
10543	R		Rb41WCC	b4	b4	1182F	Car	48	168	113	57	98	1	r		1	Game	Game	Two-way	2016	WCC
10544	R		Rb42WCC	b4	b4	1182F	Car	48	168	113	57	98	2	r		0	Game	Game	Two-way	2016	WCC
10545	R		Rb43WCC	b4	b4	1182F	Car	48	168	113	57	98	3	r		0	Game	Game	Two-way	2016	WCC
10546	R		Rb44WCC	b4	b4	1182F	Car	48	168	113	57	98	4	r		0	Game	Game	Two-way	2016	WCC
10547	R		Rb45WCC	b4	b4	1182F	Car	48	168	113	57	98	5	r		1	Game	Game	Two-way	2016	WCC
10548	R		Rb46WCC	b4	b4	1182F	Car	48	168	113	57	98	6	a		0	Game	Game	Two-way	2016	WCC
10549	R		Rb47WCC	b4	b4	1182F	Car	48	168	113	57	98	7	a		0	Game	Game	Two-way	2016	WCC
10550	R		Rb48WCC	b4	b4	1182F	Car	48	168	113	57	98	8	r		1	Game	Game	Two-way	2016	WCC
10551	R		Rb49WCC	b4	b4	1182F	Car	48	168	113	57	98	9	r		0	Game	Game	Two-way	2016	WCC
10552	R		Rb410WCC	b4	b4	1182F	Car	48	168	113	57	98	10	u		1	Game	Game	Two-way	2016	WCC
10553	R		Rb411WCC	b4	b4	1182F	Car	48	168	113	57	98	11	u		0	Game	Game	Two-way	2016	WCC
10554	R		Rb412WCC	b4	b4	1182F	Car	48	168	113	57	98	12	r		0	Game	Game	Two-way	2016	WCC
10891	R		RLT1WCC	LT	NA	1182F	Car	48	168	113	57	98	1	r		1	Game	Game	Two-way	2016	WCC
10892	R		RLT2WCC	LT	NA	1182F	Car	48	168	113	57	98	2	r		0	Game	Game	Two-way	2016	WCC
10893	R		RLT3WCC	LT	NA	1182F	Car	48	168	113	57	98	3	r		0	Game	Game	Two-way	2016	WCC
10894	R		RLT4WCC	LT	NA	1182F	Car	48	168	113	57	98	4	r		0	Game	Game	Two-way	2016	WCC
10895	R		RLT5WCC	LT	NA	1182F	Car	48	168	113	57	98	5	r		0	Game	Game	Two-way	2016	WCC
10896	R		RLT6WCC	LT	NA	1182F	Car	48	168	113	57	98	6	a		0	Game	Game	Two-way	2016	WCC
10897	R		RLT7WCC	LT	NA	1182F	Car	48	168	113	57	98	7	a		0	Game	Game	Two-way	2016	WCC
10898	R		RLT8WCC	LT	NA	1182F	Car	48	168	113	57	98	8	r		0	Game	Game	Two-way	2016	WCC
10899	R		RLT9WCC	LT	NA	1182F	Car	48	168	113	57	98	9	r		1	Game	Game	Two-way	2016	WCC
10900	R		RLT10WCC	LT	NA	1182F	Car	48	168	113	57	98	10	u		1	Game	Game	Two-way	2016	WCC
10901	R		RLT11WCC	LT	NA	1182F	Car	48	168	113	57	98	11	u		1	Game	Game	Two-way	2016	WCC
10902	R		RLT12WCC	LT	NA	1182F	Car	48	168	113	57	98	12	r		0	Game	Game	Two-way	2016	WCC
12131	Sci Comm		Sci CommNA1WCC	NA	NA	1182F	Car	48	168	113	57	98	1	NA		0	Game	E.Game	One	2016	WCC
12065	Sci Comm		Sci CommNA1WCC	NA	NA	1182F	Car	48	168	113	57	98	1	NA		0	Game	E.Game	One	2016	WCC
12203	Sci Comm		Sci CommNA1WCC	NA	NA	1182F	Car	48	168	113	57	98	1	NA		1	Game	E.Game	One	2016	WCC
12132	Sci Comm		Sci CommNA2WCC	NA	NA	1182F	Car	48	168	113	57	98	2	NA		0	Game	E.Game	One	2016	WCC
12066	Sci Comm		Sci CommNA2WCC	NA	NA	1182F	Car	48	168	113	57	98	2	NA		0	Game	E.Game	One	2016	WCC
12204	Sci Comm		Sci CommNA2WCC	NA	NA	1182F	Car	48	168	113	57	98	2	NA		0	Game	E.Game	One	2016	WCC
12133	Sci Comm		Sci CommNA3WCC	NA	NA	1182F	Car	48	168	113	57	98	3	NA		1	Game	E.Game	One	2016	WCC
12067	Sci Comm		Sci CommNA3WCC	NA	NA	1182F	Car	48	168	113	57	98	3	NA		0	Game	E.Game	One	2016	WCC
12205	Sci Comm		Sci CommNA3WCC	NA	NA	1182F	Car	48	168	113	57	98	3	NA		0	Game	E.Game	One	2016	WCC
12134	Sci Comm		Sci CommNA4WCC	NA	NA	1182F	Car	48	168	113	57	98	4	NA		0	Game	E.Game	One	2016	WCC
12068	Sci Comm		Sci CommNA4WCC	NA	NA	1182F	Car	48	168	113	57	98	4	NA		0	Game	E.Game	One	2016	WCC
12206	Sci Comm		Sci CommNA4WCC	NA	NA	1182F	Car	48	168	113	57	98	4	NA		0	Game	E.Game	One	2016	WCC
12135	Sci Comm		Sci CommNA5WCC	NA	NA	1182F	Car	48	168	113	57	98	5	NA		0	Game	E.Game	One	2016	WCC
12069	Sci Comm		Sci CommNA5WCC	NA	NA	1182F	Car	48	168	113	57	98	5	NA		0	Game	E.Game	One	2016	WCC
12207	Sci Comm		Sci CommNA5WCC	NA	NA	1182F	Car	48	168	113	57	98	5	NA		1	Game	E.Game	One	2016	WCC
12136	Sci Comm		Sci CommNA6WCC	NA	NA	1182F	Car	48	168	113	57	98	6	NA		1	Game	E.Game	One	2016	WCC
12070	Sci Comm		Sci CommNA6WCC	NA	NA	1182F	Car	48	168	113	57	98	6	NA		1	Game	E.Game	One	2016	WCC
12208	Sci Comm		Sci CommNA6WCC	NA	NA	1182F	Car	48	168	113	57	98	6	NA		1	Game	E.Game	One	2016	WCC
11151	Socio-conservation I	2	Socio-conservation IAfter1WCC	After	After	1182F	Car	48	168	113	57	98	1	a		0	DI	DI	Two-way	2016	WCC
11152	Socio-conservation I	2	Socio-conservation IAfter2WCC	After	After	1182F	Car	48	168	113	57	98	2	u		0	DI	DI	Two-way	2016	WCC
11153	Socio-conservation I	2	Socio-conservation IAfter3WCC	After	After	1182F	Car	48	168	113	57	98	3	u		1	DI	DI	Two-way	2016	WCC
11154	Socio-conservation I	2	Socio-conservation IAfter4WCC	After	After	1182F	Car	48	168	113	57	98	4	a		0	DI	DI	Two-way	2016	WCC
11155	Socio-conservation I	2	Socio-conservation IAfter5WCC	After	After	1182F	Car	48	168	113	57	98	5	u		1	DI	DI	Two-way	2016	WCC
11156	Socio-conservation I	2	Socio-conservation IAfter6WCC	After	After	1182F	Car	48	168	113	57	98	6	a		1	DI	DI	Two-way	2016	WCC
11157	Socio-conservation I	2	Socio-conservation IAfter7WCC	After	After	1182F	Car	48	168	113	57	98	7	r		1	DI	DI	Two-way	2016	WCC
11158	Socio-conservation I	2	Socio-conservation IAfter8WCC	After	After	1182F	Car	48	168	113	57	98	8	u		0	DI	DI	Two-way	2016	WCC
11095	Socio-conservation I	2	Socio-conservation Ib41WCC	b4	b4	1182F	Car	48	168	113	57	98	1	a		0	DI	DI	Two-way	2016	WCC
11096	Socio-conservation I	2	Socio-conservation Ib42WCC	b4	b4	1182F	Car	48	168	113	57	98	2	u		0	DI	DI	Two-way	2016	WCC
11097	Socio-conservation I	2	Socio-conservation Ib43WCC	b4	b4	1182F	Car	48	168	113	57	98	3	u		1	DI	DI	Two-way	2016	WCC
11098	Socio-conservation I	2	Socio-conservation Ib44WCC	b4	b4	1182F	Car	48	168	113	57	98	4	a		0	DI	DI	Two-way	2016	WCC
11099	Socio-conservation I	2	Socio-conservation Ib45WCC	b4	b4	1182F	Car	48	168	113	57	98	5	u		1	DI	DI	Two-way	2016	WCC
11100	Socio-conservation I	2	Socio-conservation Ib46WCC	b4	b4	1182F	Car	48	168	113	57	98	6	a		0	DI	DI	Two-way	2016	WCC
11101	Socio-conservation I	2	Socio-conservation Ib47WCC	b4	b4	1182F	Car	48	168	113	57	98	7	r		1	DI	DI	Two-way	2016	WCC
11102	Socio-conservation I	2	Socio-conservation Ib48WCC	b4	b4	1182F	Car	48	168	113	57	98	8	u		0	DI	DI	Two-way	2016	WCC
11255	Socio-conservation I	2	Socio-conservation ILT1WCC	LT	NA	1182F	Car	48	168	113	57	98	1	a		0	DI	DI	Two-way	2016	WCC
11256	Socio-conservation I	2	Socio-conservation ILT2WCC	LT	NA	1182F	Car	48	168	113	57	98	2	u		0	DI	DI	Two-way	2016	WCC
11257	Socio-conservation I	2	Socio-conservation ILT3WCC	LT	NA	1182F	Car	48	168	113	57	98	3	u		0	DI	DI	Two-way	2016	WCC
11258	Socio-conservation I	2	Socio-conservation ILT4WCC	LT	NA	1182F	Car	48	168	113	57	98	4	a		NA	DI	DI	Two-way	2016	WCC
11259	Socio-conservation I	2	Socio-conservation ILT5WCC	LT	NA	1182F	Car	48	168	113	57	98	5	u		1	DI	DI	Two-way	2016	WCC
11260	Socio-conservation I	2	Socio-conservation ILT6WCC	LT	NA	1182F	Car	48	168	113	57	98	6	a		1	DI	DI	Two-way	2016	WCC
11261	Socio-conservation I	2	Socio-conservation ILT7WCC	LT	NA	1182F	Car	48	168	113	57	98	7	r		NA	DI	DI	Two-way	2016	WCC
11262	Socio-conservation I	2	Socio-conservation ILT8WCC	LT	NA	1182F	Car	48	168	113	57	98	8	u		0	DI	DI	Two-way	2016	WCC
11535	Socio-conservation II	2	Socio-conservation IIAfter1WCC	After	After	1182F	Car	48	168	113	57	98	1	u		1	Game	E.Game	Two-way	2016	WCC
11536	Socio-conservation II	2	Socio-conservation IIAfter2WCC	After	After	1182F	Car	48	168	113	57	98	2	r		1	Game	E.Game	Two-way	2016	WCC
11537	Socio-conservation II	2	Socio-conservation IIAfter3WCC	After	After	1182F	Car	48	168	113	57	98	3	r		0	Game	E.Game	Two-way	2016	WCC
11538	Socio-conservation II	2	Socio-conservation IIAfter4WCC	After	After	1182F	Car	48	168	113	57	98	4	r		0	Game	E.Game	Two-way	2016	WCC
11539	Socio-conservation II	2	Socio-conservation IIAfter5WCC	After	After	1182F	Car	48	168	113	57	98	5	u		0	Game	E.Game	Two-way	2016	WCC
11540	Socio-conservation II	2	Socio-conservation IIAfter6WCC	After	After	1182F	Car	48	168	113	57	98	6	a		1	Game	E.Game	Two-way	2016	WCC
11541	Socio-conservation II	2	Socio-conservation IIAfter7WCC	After	After	1182F	Car	48	168	113	57	98	7	a		0	Game	E.Game	Two-way	2016	WCC
11542	Socio-conservation II	2	Socio-conservation IIAfter8WCC	After	After	1182F	Car	48	168	113	57	98	8	u		0	Game	E.Game	Two-way	2016	WCC
11455	Socio-conservation II	2	Socio-conservation IIb41WCC	b4	b4	1182F	Car	48	168	113	57	98	1	u		1	Game	E.Game	Two-way	2016	WCC
11456	Socio-conservation II	2	Socio-conservation IIb42WCC	b4	b4	1182F	Car	48	168	113	57	98	2	r		1	Game	E.Game	Two-way	2016	WCC
11457	Socio-conservation II	2	Socio-conservation IIb43WCC	b4	b4	1182F	Car	48	168	113	57	98	3	r		1	Game	E.Game	Two-way	2016	WCC
11458	Socio-conservation II	2	Socio-conservation IIb44WCC	b4	b4	1182F	Car	48	168	113	57	98	4	r		0	Game	E.Game	Two-way	2016	WCC
11459	Socio-conservation II	2	Socio-conservation IIb45WCC	b4	b4	1182F	Car	48	168	113	57	98	5	u		0	Game	E.Game	Two-way	2016	WCC
11460	Socio-conservation II	2	Socio-conservation IIb46WCC	b4	b4	1182F	Car	48	168	113	57	98	6	a		1	Game	E.Game	Two-way	2016	WCC
11461	Socio-conservation II	2	Socio-conservation IIb47WCC	b4	b4	1182F	Car	48	168	113	57	98	7	a		1	Game	E.Game	Two-way	2016	WCC
11462	Socio-conservation II	2	Socio-conservation IIb48WCC	b4	b4	1182F	Car	48	168	113	57	98	8	u		0	Game	E.Game	Two-way	2016	WCC
11671	Socio-conservation II	2	Socio-conservation IILT1WCC	LT	NA	1182F	Car	48	168	113	57	98	1	u		0	Game	E.Game	Two-way	2016	WCC
11672	Socio-conservation II	2	Socio-conservation IILT2WCC	LT	NA	1182F	Car	48	168	113	57	98	2	r		1	Game	E.Game	Two-way	2016	WCC
11673	Socio-conservation II	2	Socio-conservation IILT3WCC	LT	NA	1182F	Car	48	168	113	57	98	3	r		0	Game	E.Game	Two-way	2016	WCC
11674	Socio-conservation II	2	Socio-conservation IILT4WCC	LT	NA	1182F	Car	48	168	113	57	98	4	r		0	Game	E.Game	Two-way	2016	WCC
11675	Socio-conservation II	2	Socio-conservation IILT5WCC	LT	NA	1182F	Car	48	168	113	57	98	5	u		0	Game	E.Game	Two-way	2016	WCC
11676	Socio-conservation II	2	Socio-conservation IILT6WCC	LT	NA	1182F	Car	48	168	113	57	98	6	a		0	Game	E.Game	Two-way	2016	WCC
11677	Socio-conservation II	2	Socio-conservation IILT7WCC	LT	NA	1182F	Car	48	168	113	57	98	7	a		1	Game	E.Game	Two-way	2016	WCC
11678	Socio-conservation II	2	Socio-conservation IILT8WCC	LT	NA	1182F	Car	48	168	113	57	98	8	u		1	Game	E.Game	Two-way	2016	WCC
11907	Writing		WritingNA1WCC	NA	NA	1182F	Car	48	168	113	57	98	1	u		1	Game	E.Game	One	2016	WCC
11797	Writing		WritingNA1WCC	NA	NA	1182F	Car	48	168	113	57	98	1	u		1	Game	E.Game	One	2016	WCC
11908	Writing		WritingNA2WCC	NA	NA	1182F	Car	48	168	113	57	98	2	u		1	Game	E.Game	One	2016	WCC
11798	Writing		WritingNA2WCC	NA	NA	1182F	Car	48	168	113	57	98	2	u		1	Game	E.Game	One	2016	WCC
11909	Writing		WritingNA3WCC	NA	NA	1182F	Car	48	168	113	57	98	3	u		1	Game	E.Game	One	2016	WCC
11799	Writing		WritingNA3WCC	NA	NA	1182F	Car	48	168	113	57	98	3	u		1	Game	E.Game	One	2016	WCC
11910	Writing		WritingNA4WCC	NA	NA	1182F	Car	48	168	113	57	98	4	a		1	Game	E.Game	One	2016	WCC
11800	Writing		WritingNA4WCC	NA	NA	1182F	Car	48	168	113	57	98	4	a		1	Game	E.Game	One	2016	WCC
11911	Writing		WritingNA5WCC	NA	NA	1182F	Car	48	168	113	57	98	5	r		0	Game	E.Game	One	2016	WCC
11801	Writing		WritingNA5WCC	NA	NA	1182F	Car	48	168	113	57	98	5	r		0	Game	E.Game	One	2016	WCC
11912	Writing		WritingNA6WCC	NA	NA	1182F	Car	48	168	113	57	98	6	a		1	Game	E.Game	One	2016	WCC
11802	Writing		WritingNA6WCC	NA	NA	1182F	Car	48	168	113	57	98	6	a		0	Game	E.Game	One	2016	WCC
11913	Writing		WritingNA7WCC	NA	NA	1182F	Car	48	168	113	57	98	7	r		1	Game	E.Game	One	2016	WCC
11803	Writing		WritingNA7WCC	NA	NA	1182F	Car	48	168	113	57	98	7	r		1	Game	E.Game	One	2016	WCC
11914	Writing		WritingNA8WCC	NA	NA	1182F	Car	48	168	113	57	98	8	r		1	Game	E.Game	One	2016	WCC
11804	Writing		WritingNA8WCC	NA	NA	1182F	Car	48	168	113	57	98	8	r		0	Game	E.Game	One	2016	WCC
11915	Writing		WritingNA9WCC	NA	NA	1182F	Car	48	168	113	57	98	9	u		0	Game	E.Game	One	2016	WCC
11805	Writing		WritingNA9WCC	NA	NA	1182F	Car	48	168	113	57	98	9	u		1	Game	E.Game	One	2016	WCC
11916	Writing		WritingNA10WCC	NA	NA	1182F	Car	48	168	113	57	98	10	u		0	Game	E.Game	One	2016	WCC
11806	Writing		WritingNA10WCC	NA	NA	1182F	Car	48	168	113	57	98	10	u		0	Game	E.Game	One	2016	WCC
12275	Behav Eco I		Behav Eco IAfterAPanther	After	After		Dan	53	149	94	49	81	A	r		1	Game	E.Game	Two-way	2015	Panther
12383	Behav Eco I		Behav Eco IAfterBPanther	After	After		Dan	53	149	94	49	81	B	u		1	Game	E.Game	Two-way	2015	Panther
12276	Behav Eco I		Behav Eco IAfterCPanther	After	After		Dan	53	149	94	49	81	C	r		1	Game	E.Game	Two-way	2015	Panther
12277	Behav Eco I		Behav Eco IAfterDPanther	After	After		Dan	53	149	94	49	81	D	r		1	Game	E.Game	Two-way	2015	Panther
12278	Behav Eco I		Behav Eco IAfterEPanther	After	After		Dan	53	149	94	49	81	E	r		0	Game	E.Game	Two-way	2015	Panther
12384	Behav Eco I		Behav Eco IAfterFPanther	After	After		Dan	53	149	94	49	81	F	u		1	Game	E.Game	Two-way	2015	Panther
12366	Behav Eco I		Behav Eco IAfterGPanther	After	After		Dan	53	149	94	49	81	G	u		1	Game	E.Game	Two-way	2015	Panther
12279	Behav Eco I		Behav Eco IAfterHPanther	After	After		Dan	53	149	94	49	81	H	r		1	Game	E.Game	Two-way	2015	Panther
12414	Behav Eco I		Behav Eco IAfterIPanther	After	After		Dan	53	149	94	49	81	I	a		1	Game	E.Game	Two-way	2015	Panther
12280	Behav Eco I		Behav Eco IAfterJPanther	After	After		Dan	53	149	94	49	81	J	r		1	Game	E.Game	Two-way	2015	Panther
12269	Behav Eco I		Behav Eco Ib4APanther	b4	b4		Dan	53	149	94	49	81	A	r		0	Game	E.Game	Two-way	2015	Panther
12381	Behav Eco I		Behav Eco Ib4BPanther	b4	b4		Dan	53	149	94	49	81	B	u		1	Game	E.Game	Two-way	2015	Panther
12270	Behav Eco I		Behav Eco Ib4CPanther	b4	b4		Dan	53	149	94	49	81	C	r		1	Game	E.Game	Two-way	2015	Panther
12271	Behav Eco I		Behav Eco Ib4DPanther	b4	b4		Dan	53	149	94	49	81	D	r		0	Game	E.Game	Two-way	2015	Panther
12272	Behav Eco I		Behav Eco Ib4EPanther	b4	b4		Dan	53	149	94	49	81	E	r		0	Game	E.Game	Two-way	2015	Panther
12382	Behav Eco I		Behav Eco Ib4FPanther	b4	b4		Dan	53	149	94	49	81	F	u		0	Game	E.Game	Two-way	2015	Panther
12365	Behav Eco I		Behav Eco Ib4GPanther	b4	b4		Dan	53	149	94	49	81	G	u		0	Game	E.Game	Two-way	2015	Panther
12273	Behav Eco I		Behav Eco Ib4HPanther	b4	b4		Dan	53	149	94	49	81	H	r		1	Game	E.Game	Two-way	2015	Panther
12413	Behav Eco I		Behav Eco Ib4IPanther	b4	b4		Dan	53	149	94	49	81	I	a		0	Game	E.Game	Two-way	2015	Panther
12274	Behav Eco I		Behav Eco Ib4JPanther	b4	b4		Dan	53	149	94	49	81	J	r		1	Game	E.Game	Two-way	2015	Panther
12435	Behav Eco II		Behav Eco IIAfterAPanther	After	After		Dan	53	149	94	49	81	A	u		1	Game	E.Game	Two-way	2015	Panther
12436	Behav Eco II		Behav Eco IIAfterBPanther	After	After		Dan	53	149	94	49	81	B	r		0	Game	E.Game	Two-way	2015	Panther
12437	Behav Eco II		Behav Eco IIAfterCPanther	After	After		Dan	53	149	94	49	81	C	r		0	Game	E.Game	Two-way	2015	Panther
12544	Behav Eco II		Behav Eco IIAfterDPanther	After	After		Dan	53	149	94	49	81	D	u		0	Game	E.Game	Two-way	2015	Panther
12545	Behav Eco II		Behav Eco IIAfterEPanther	After	After		Dan	53	149	94	49	81	E	u		1	Game	E.Game	Two-way	2015	Panther
12546	Behav Eco II		Behav Eco IIAfterFPanther	After	After		Dan	53	149	94	49	81	F	u		0	Game	E.Game	Two-way	2015	Panther
12438	Behav Eco II		Behav Eco IIAfterGPanther	After	After		Dan	53	149	94	49	81	G	r		1	Game	E.Game	Two-way	2015	Panther
12439	Behav Eco II		Behav Eco IIAfterHPanther	After	After		Dan	53	149	94	49	81	H	r		1	Game	E.Game	Two-way	2015	Panther
12440	Behav Eco II		Behav Eco IIAfterIPanther	After	After		Dan	53	149	94	49	81	I	r		0	Game	E.Game	Two-way	2015	Panther
12526	Behav Eco II		Behav Eco IIAfterJPanther	After	After		Dan	53	149	94	49	81	J	u		1	Game	E.Game	Two-way	2015	Panther
12429	Behav Eco II		Behav Eco IIb4APanther	b4	b4		Dan	53	149	94	49	81	A	r		0	Game	E.Game	Two-way	2015	Panther
12430	Behav Eco II		Behav Eco IIb4BPanther	b4	b4		Dan	53	149	94	49	81	B	r		1	Game	E.Game	Two-way	2015	Panther
12431	Behav Eco II		Behav Eco IIb4CPanther	b4	b4		Dan	53	149	94	49	81	C	r		0	Game	E.Game	Two-way	2015	Panther
12541	Behav Eco II		Behav Eco IIb4DPanther	b4	b4		Dan	53	149	94	49	81	D	u		0	Game	E.Game	Two-way	2015	Panther
12542	Behav Eco II		Behav Eco IIb4EPanther	b4	b4		Dan	53	149	94	49	81	E	u		0	Game	E.Game	Two-way	2015	Panther
12543	Behav Eco II		Behav Eco IIb4FPanther	b4	b4		Dan	53	149	94	49	81	F	u		0	Game	E.Game	Two-way	2015	Panther
12432	Behav Eco II		Behav Eco IIb4GPanther	b4	b4		Dan	53	149	94	49	81	G	r		0	Game	E.Game	Two-way	2015	Panther
12433	Behav Eco II		Behav Eco IIb4HPanther	b4	b4		Dan	53	149	94	49	81	H	r		1	Game	E.Game	Two-way	2015	Panther
12434	Behav Eco II		Behav Eco IIb4IPanther	b4	b4		Dan	53	149	94	49	81	I	r		0	Game	E.Game	Two-way	2015	Panther
12525	Behav Eco II		Behav Eco IIb4JPanther	b4	b4		Dan	53	149	94	49	81	J	u		0	Game	E.Game	Two-way	2015	Panther
12698	CMR II		CMR IIAfterAPanther	After	After		Dan	53	149	94	49	81	A	u		1	Game	E.Game	Two-way	2015	Panther
12612	CMR II		CMR IIAfterBPanther	After	After		Dan	53	149	94	49	81	B	r		1	Game	E.Game	Two-way	2015	Panther
12613	CMR II		CMR IIAfterCPanther	After	After		Dan	53	149	94	49	81	C	r		1	Game	E.Game	Two-way	2015	Panther
12590	CMR II		CMR IIAfterDPanther	After	After		Dan	53	149	94	49	81	D	a		1	Game	E.Game	Two-way	2015	Panther
12614	CMR II		CMR IIAfterEPanther	After	After		Dan	53	149	94	49	81	E	r		1	Game	E.Game	Two-way	2015	Panther
12615	CMR II		CMR IIAfterFPanther	After	After		Dan	53	149	94	49	81	F	r		1	Game	E.Game	Two-way	2015	Panther
12616	CMR II		CMR IIAfterGPanther	After	After		Dan	53	149	94	49	81	G	r		0	Game	E.Game	Two-way	2015	Panther
12697	CMR II		CMR IIb4APanther	b4	b4		Dan	53	149	94	49	81	A	u		1	Game	E.Game	Two-way	2015	Panther
12607	CMR II		CMR IIb4BPanther	b4	b4		Dan	53	149	94	49	81	B	r		1	Game	E.Game	Two-way	2015	Panther
12608	CMR II		CMR IIb4CPanther	b4	b4		Dan	53	149	94	49	81	C	r		1	Game	E.Game	Two-way	2015	Panther
12589	CMR II		CMR IIb4DPanther	b4	b4		Dan	53	149	94	49	81	D	a		1	Game	E.Game	Two-way	2015	Panther
12609	CMR II		CMR IIb4EPanther	b4	b4		Dan	53	149	94	49	81	E	r		1	Game	E.Game	Two-way	2015	Panther
12610	CMR II		CMR IIb4FPanther	b4	b4		Dan	53	149	94	49	81	F	r		1	Game	E.Game	Two-way	2015	Panther
12611	CMR II		CMR IIb4GPanther	b4	b4		Dan	53	149	94	49	81	G	r		1	Game	E.Game	Two-way	2015	Panther
12772	CMR III		CMR IIIAfterAPanther	After	After		Dan	53	149	94	49	81	A	u		1	DI	DI	Two-way	2015	Panther
12718	CMR III		CMR IIIAfterBPanther	After	After		Dan	53	149	94	49	81	B	r		0	DI	DI	Two-way	2015	Panther
12773	CMR III		CMR IIIAfterCPanther	After	After		Dan	53	149	94	49	81	C	u		1	DI	DI	Two-way	2015	Panther
12774	CMR III		CMR IIIAfterDPanther	After	After		Dan	53	149	94	49	81	D	u		1	DI	DI	Two-way	2015	Panther
12719	CMR III		CMR IIIAfterEPanther	After	After		Dan	53	149	94	49	81	E	r		1	DI	DI	Two-way	2015	Panther
12720	CMR III		CMR IIIAfterFPanther	After	After		Dan	53	149	94	49	81	F	r		1	DI	DI	Two-way	2015	Panther
12769	CMR III		CMR IIIb4APanther	b4	b4		Dan	53	149	94	49	81	A	u		1	DI	DI	Two-way	2015	Panther
12715	CMR III		CMR IIIb4BPanther	b4	b4		Dan	53	149	94	49	81	B	r		0	DI	DI	Two-way	2015	Panther
12770	CMR III		CMR IIIb4CPanther	b4	b4		Dan	53	149	94	49	81	C	u		1	DI	DI	Two-way	2015	Panther
12771	CMR III		CMR IIIb4DPanther	b4	b4		Dan	53	149	94	49	81	D	u		1	DI	DI	Two-way	2015	Panther
12716	CMR III		CMR IIIb4EPanther	b4	b4		Dan	53	149	94	49	81	E	r		0	DI	DI	Two-way	2015	Panther
12717	CMR III		CMR IIIb4FPanther	b4	b4		Dan	53	149	94	49	81	F	r		1	DI	DI	Two-way	2015	Panther
12873	Conservation genetics I		Conservation genetics IAfterAPanther	After	After		Dan	53	149	94	49	81	A	r		1	DI	DI	Two-way	2015	Panther
12923	Conservation genetics I		Conservation genetics IAfterBPanther	After	After		Dan	53	149	94	49	81	B	u		1	DI	DI	Two-way	2015	Panther
12924	Conservation genetics I		Conservation genetics IAfterCPanther	After	After		Dan	53	149	94	49	81	C	u		0	DI	DI	Two-way	2015	Panther
12874	Conservation genetics I		Conservation genetics IAfterDPanther	After	After		Dan	53	149	94	49	81	D	r		1	DI	DI	Two-way	2015	Panther
12925	Conservation genetics I		Conservation genetics IAfterEPanther	After	After		Dan	53	149	94	49	81	E	u		1	DI	DI	Two-way	2015	Panther
12841	Conservation genetics I		Conservation genetics IAfterFPanther	After	After		Dan	53	149	94	49	81	F	a		1	DI	DI	Two-way	2015	Panther
12926	Conservation genetics I		Conservation genetics IAfterGPanther	After	After		Dan	53	149	94	49	81	G	u		1	DI	DI	Two-way	2015	Panther
12842	Conservation genetics I		Conservation genetics IAfterHPanther	After	After		Dan	53	149	94	49	81	H	a		1	DI	DI	Two-way	2015	Panther
12871	Conservation genetics I		Conservation genetics Ib4APanther	b4	b4		Dan	53	149	94	49	81	A	r		0	DI	DI	Two-way	2015	Panther
12919	Conservation genetics I		Conservation genetics Ib4BPanther	b4	b4		Dan	53	149	94	49	81	B	u		1	DI	DI	Two-way	2015	Panther
12920	Conservation genetics I		Conservation genetics Ib4CPanther	b4	b4		Dan	53	149	94	49	81	C	u		0	DI	DI	Two-way	2015	Panther
12872	Conservation genetics I		Conservation genetics Ib4DPanther	b4	b4		Dan	53	149	94	49	81	D	r		1	DI	DI	Two-way	2015	Panther
12921	Conservation genetics I		Conservation genetics Ib4EPanther	b4	b4		Dan	53	149	94	49	81	E	u		1	DI	DI	Two-way	2015	Panther
12839	Conservation genetics I		Conservation genetics Ib4FPanther	b4	b4		Dan	53	149	94	49	81	F	a		1	DI	DI	Two-way	2015	Panther
12922	Conservation genetics I		Conservation genetics Ib4GPanther	b4	b4		Dan	53	149	94	49	81	G	u		0	DI	DI	Two-way	2015	Panther
12840	Conservation genetics I		Conservation genetics Ib4HPanther	b4	b4		Dan	53	149	94	49	81	H	a		0	DI	DI	Two-way	2015	Panther
12961	Conservation genetics II		Conservation genetics IIAfterAPanther	After	After		Dan	53	149	94	49	81	A	a		0	Game	E.Game	Two-way	2015	Panther
12962	Conservation genetics II		Conservation genetics IIAfterBPanther	After	After		Dan	53	149	94	49	81	B	a		0	Game	E.Game	Two-way	2015	Panther
13024	Conservation genetics II		Conservation genetics IIAfterCPanther	After	After		Dan	53	149	94	49	81	C	u		1	Game	E.Game	Two-way	2015	Panther
13025	Conservation genetics II		Conservation genetics IIAfterDPanther	After	After		Dan	53	149	94	49	81	D	u		1	Game	E.Game	Two-way	2015	Panther
13026	Conservation genetics II		Conservation genetics IIAfterEPanther	After	After		Dan	53	149	94	49	81	E	u		1	Game	E.Game	Two-way	2015	Panther
12988	Conservation genetics II		Conservation genetics IIAfterFPanther	After	After		Dan	53	149	94	49	81	F	r		1	Game	E.Game	Two-way	2015	Panther
13027	Conservation genetics II		Conservation genetics IIAfterGPanther	After	After		Dan	53	149	94	49	81	G	u		1	Game	E.Game	Two-way	2015	Panther
13028	Conservation genetics II		Conservation genetics IIAfterHPanther	After	After		Dan	53	149	94	49	81	H	u		1	Game	E.Game	Two-way	2015	Panther
12959	Conservation genetics II		Conservation genetics IIb4APanther	b4	b4		Dan	53	149	94	49	81	A	a		0	Game	E.Game	Two-way	2015	Panther
12960	Conservation genetics II		Conservation genetics IIb4BPanther	b4	b4		Dan	53	149	94	49	81	B	a		0	Game	E.Game	Two-way	2015	Panther
13019	Conservation genetics II		Conservation genetics IIb4CPanther	b4	b4		Dan	53	149	94	49	81	C	u		0	Game	E.Game	Two-way	2015	Panther
13020	Conservation genetics II		Conservation genetics IIb4DPanther	b4	b4		Dan	53	149	94	49	81	D	u		1	Game	E.Game	Two-way	2015	Panther
13021	Conservation genetics II		Conservation genetics IIb4EPanther	b4	b4		Dan	53	149	94	49	81	E	u		0	Game	E.Game	Two-way	2015	Panther
12987	Conservation genetics II		Conservation genetics IIb4FPanther	b4	b4		Dan	53	149	94	49	81	F	r		1	Game	E.Game	Two-way	2015	Panther
13022	Conservation genetics II		Conservation genetics IIb4GPanther	b4	b4		Dan	53	149	94	49	81	G	u		0	Game	E.Game	Two-way	2015	Panther
13023	Conservation genetics II		Conservation genetics IIb4HPanther	b4	b4		Dan	53	149	94	49	81	H	u		1	Game	E.Game	Two-way	2015	Panther
13110	Expt design		Expt design AfterAPanther	After	After		Dan	53	149	94	49	81	A	u		1	Game	E.Game	Two-way	2015	Panther
13094	Expt design		Expt design AfterBPanther	After	After		Dan	53	149	94	49	81	B	u		0	Game	E.Game	Two-way	2015	Panther
13111	Expt design		Expt design AfterCPanther	After	After		Dan	53	149	94	49	81	C	u		0	Game	E.Game	Two-way	2015	Panther
13080	Expt design		Expt design AfterDPanther	After	After		Dan	53	149	94	49	81	D	a		1	Game	E.Game	Two-way	2015	Panther
13112	Expt design		Expt design AfterEPanther	After	After		Dan	53	149	94	49	81	E	u		0	Game	E.Game	Two-way	2015	Panther
13107	Expt design		Expt design b4APanther	b4	b4		Dan	53	149	94	49	81	A	u		1	Game	E.Game	Two-way	2015	Panther
13093	Expt design		Expt design b4BPanther	b4	b4		Dan	53	149	94	49	81	B	u		1	Game	E.Game	Two-way	2015	Panther
13108	Expt design		Expt design b4CPanther	b4	b4		Dan	53	149	94	49	81	C	u		1	Game	E.Game	Two-way	2015	Panther
13079	Expt design		Expt design b4DPanther	b4	b4		Dan	53	149	94	49	81	D	a		0	Game	E.Game	Two-way	2015	Panther
13109	Expt design		Expt design b4EPanther	b4	b4		Dan	53	149	94	49	81	E	u		0	Game	E.Game	Two-way	2015	Panther
13158	HWC		HWCAfterAPanther	After	After		Dan	53	149	94	49	81	A	a		0	Game	E.Game	One	2015	Panther
13200	HWC		HWCAfterBPanther	After	After		Dan	53	149	94	49	81	B	r		1	Game	E.Game	One	2015	Panther
13225	HWC		HWCAfterCPanther	After	After		Dan	53	149	94	49	81	C	u		0	Game	E.Game	One	2015	Panther
13159	HWC		HWCAfterDPanther	After	After		Dan	53	149	94	49	81	D	a		1	Game	E.Game	One	2015	Panther
13226	HWC		HWCAfterEPanther	After	After		Dan	53	149	94	49	81	E	u		1	Game	E.Game	One	2015	Panther
13160	HWC		HWCAfterFPanther	After	After		Dan	53	149	94	49	81	F	a		1	Game	E.Game	One	2015	Panther
13227	HWC		HWCAfterGPanther	After	After		Dan	53	149	94	49	81	G	u		0	Game	E.Game	One	2015	Panther
13228	HWC		HWCAfterHPanther	After	After		Dan	53	149	94	49	81	H	u		0	Game	E.Game	One	2015	Panther
13155	HWC		HWCb4APanther	b4	b4		Dan	53	149	94	49	81	A	a		0	Game	E.Game	One	2015	Panther
13199	HWC		HWCb4BPanther	b4	b4		Dan	53	149	94	49	81	B	r		0	Game	E.Game	One	2015	Panther
13221	HWC		HWCb4CPanther	b4	b4		Dan	53	149	94	49	81	C	u		0	Game	E.Game	One	2015	Panther
13156	HWC		HWCb4DPanther	b4	b4		Dan	53	149	94	49	81	D	a		1	Game	E.Game	One	2015	Panther
13222	HWC		HWCb4EPanther	b4	b4		Dan	53	149	94	49	81	E	u		0	Game	E.Game	One	2015	Panther
13157	HWC		HWCb4FPanther	b4	b4		Dan	53	149	94	49	81	F	a		0	Game	E.Game	One	2015	Panther
13223	HWC		HWCb4GPanther	b4	b4		Dan	53	149	94	49	81	G	u		1	Game	E.Game	One	2015	Panther
13224	HWC		HWCb4HPanther	b4	b4		Dan	53	149	94	49	81	H	u		0	Game	E.Game	One	2015	Panther
13326	R Rev		R RevLTAPanther	LT	NA		Dan	53	149	94	49	81	A	r		0	Game	Game	One	2015	Panther
13327	R Rev		R RevLTBPanther	LT	NA		Dan	53	149	94	49	81	B	r		0	Game	Game	One	2015	Panther
13328	R Rev		R RevLTCPanther	LT	NA		Dan	53	149	94	49	81	C	r		1	Game	Game	One	2015	Panther
13329	R Rev		R RevLTDPanther	LT	NA		Dan	53	149	94	49	81	D	r		1	Game	Game	One	2015	Panther
13330	R Rev		R RevLTEPanther	LT	NA		Dan	53	149	94	49	81	E	r		1	Game	Game	One	2015	Panther
13285	R Rev		R RevLTFPanther	LT	NA		Dan	53	149	94	49	81	F	a		1	Game	Game	One	2015	Panther
13393	R Rev		R RevLTGPanther	LT	NA		Dan	53	149	94	49	81	G	u		1	Game	Game	One	2015	Panther
13331	R Rev		R RevLTHPanther	LT	NA		Dan	53	149	94	49	81	H	r		1	Game	Game	One	2015	Panther
13332	R Rev		R RevLTIPanther	LT	NA		Dan	53	149	94	49	81	I	r		1	Game	Game	One	2015	Panther
13366	R Rev		R RevLTJPanther	LT	NA		Dan	53	149	94	49	81	J	u		1	Game	Game	One	2015	Panther
13394	R Rev		R RevLTKPanther	LT	NA		Dan	53	149	94	49	81	K	u		1	Game	Game	One	2015	Panther
13333	R Rev		R RevLTLPanther	LT	NA		Dan	53	149	94	49	81	L	r		0	Game	Game	One	2015	Panther
13395	R Rev		R RevLTMPanther	LT	NA		Dan	53	149	94	49	81	M	u		1	Game	Game	One	2015	Panther
13367	R Rev		R RevLTNPanther	LT	NA		Dan	53	149	94	49	81	N	u		0	Game	Game	One	2015	Panther
13396	R Rev		R RevLTOPanther	LT	NA		Dan	53	149	94	49	81	O	u		1	Game	Game	One	2015	Panther
13286	R Rev		R RevLTPPanther	LT	NA		Dan	53	149	94	49	81	P	a		1	Game	Game	One	2015	Panther
13397	R Rev		R RevLTQPanther	LT	NA		Dan	53	149	94	49	81	Q	u		1	Game	Game	One	2015	Panther
13437	R1		R1AfterAPanther	After	After		Dan	53	149	94	49	81	A	r		1	Game	Game	Two-way	2015	Panther
13438	R1		R1AfterBPanther	After	After		Dan	53	149	94	49	81	B	r		1	Game	Game	Two-way	2015	Panther
13439	R1		R1AfterCPanther	After	After		Dan	53	149	94	49	81	C	r		1	Game	Game	Two-way	2015	Panther
13440	R1		R1AfterDPanther	After	After		Dan	53	149	94	49	81	D	r		0	Game	Game	Two-way	2015	Panther
13441	R1		R1AfterEPanther	After	After		Dan	53	149	94	49	81	E	r		1	Game	Game	Two-way	2015	Panther
13414	R1		R1AfterFPanther	After	After		Dan	53	149	94	49	81	F	a		1	Game	Game	Two-way	2015	Panther
13575	R1		R1AfterGPanther	After	After		Dan	53	149	94	49	81	G	u		1	Game	Game	Two-way	2015	Panther
13442	R1		R1AfterHPanther	After	After		Dan	53	149	94	49	81	H	r		1	Game	Game	Two-way	2015	Panther
13443	R1		R1AfterIPanther	After	After		Dan	53	149	94	49	81	I	r		1	Game	Game	Two-way	2015	Panther
13558	R1		R1AfterJPanther	After	After		Dan	53	149	94	49	81	J	u		1	Game	Game	Two-way	2015	Panther
13576	R1		R1AfterKPanther	After	After		Dan	53	149	94	49	81	K	u		1	Game	Game	Two-way	2015	Panther
13444	R1		R1AfterLPanther	After	After		Dan	53	149	94	49	81	L	r		1	Game	Game	Two-way	2015	Panther
13429	R1		R1b4APanther	b4	b4		Dan	53	149	94	49	81	A	r		1	Game	Game	Two-way	2015	Panther
13430	R1		R1b4BPanther	b4	b4		Dan	53	149	94	49	81	B	r		1	Game	Game	Two-way	2015	Panther
13431	R1		R1b4CPanther	b4	b4		Dan	53	149	94	49	81	C	r		0	Game	Game	Two-way	2015	Panther
13432	R1		R1b4DPanther	b4	b4		Dan	53	149	94	49	81	D	r		1	Game	Game	Two-way	2015	Panther
13433	R1		R1b4EPanther	b4	b4		Dan	53	149	94	49	81	E	r		1	Game	Game	Two-way	2015	Panther
13413	R1		R1b4FPanther	b4	b4		Dan	53	149	94	49	81	F	a		1	Game	Game	Two-way	2015	Panther
13573	R1		R1b4GPanther	b4	b4		Dan	53	149	94	49	81	G	u		1	Game	Game	Two-way	2015	Panther
13434	R1		R1b4HPanther	b4	b4		Dan	53	149	94	49	81	H	r		1	Game	Game	Two-way	2015	Panther
13435	R1		R1b4IPanther	b4	b4		Dan	53	149	94	49	81	I	r		1	Game	Game	Two-way	2015	Panther
13557	R1		R1b4JPanther	b4	b4		Dan	53	149	94	49	81	J	u		1	Game	Game	Two-way	2015	Panther
13574	R1		R1b4KPanther	b4	b4		Dan	53	149	94	49	81	K	u		1	Game	Game	Two-way	2015	Panther
13436	R1		R1b4LPanther	b4	b4		Dan	53	149	94	49	81	L	r		1	Game	Game	Two-way	2015	Panther
13629	R5		R5AfterAPanther	After	After		Dan	53	149	94	49	81	A	r		0	Game	Game	One	2015	Panther
13630	R5		R5AfterBPanther	After	After		Dan	53	149	94	49	81	B	r		1	Game	Game	One	2015	Panther
13631	R5		R5AfterCPanther	After	After		Dan	53	149	94	49	81	C	r		1	Game	Game	One	2015	Panther
13632	R5		R5AfterDPanther	After	After		Dan	53	149	94	49	81	D	r		1	Game	Game	One	2015	Panther
13633	R5		R5AfterEPanther	After	After		Dan	53	149	94	49	81	E	r		1	Game	Game	One	2015	Panther
13606	R5		R5AfterFPanther	After	After		Dan	53	149	94	49	81	F	a		1	Game	Game	One	2015	Panther
13767	R5		R5AfterGPanther	After	After		Dan	53	149	94	49	81	G	u		1	Game	Game	One	2015	Panther
13634	R5		R5AfterHPanther	After	After		Dan	53	149	94	49	81	H	r		1	Game	Game	One	2015	Panther
13635	R5		R5AfterIPanther	After	After		Dan	53	149	94	49	81	I	r		1	Game	Game	One	2015	Panther
13750	R5		R5AfterJPanther	After	After		Dan	53	149	94	49	81	J	u		1	Game	Game	One	2015	Panther
13768	R5		R5AfterKPanther	After	After		Dan	53	149	94	49	81	K	u		1	Game	Game	One	2015	Panther
13636	R5		R5AfterLPanther	After	After		Dan	53	149	94	49	81	L	r		1	Game	Game	One	2015	Panther
13621	R5		R5b4APanther	b4	b4		Dan	53	149	94	49	81	A	r		0	Game	Game	One	2015	Panther
13622	R5		R5b4BPanther	b4	b4		Dan	53	149	94	49	81	B	r		1	Game	Game	One	2015	Panther
13623	R5		R5b4CPanther	b4	b4		Dan	53	149	94	49	81	C	r		1	Game	Game	One	2015	Panther
13624	R5		R5b4DPanther	b4	b4		Dan	53	149	94	49	81	D	r		1	Game	Game	One	2015	Panther
13625	R5		R5b4EPanther	b4	b4		Dan	53	149	94	49	81	E	r		1	Game	Game	One	2015	Panther
13605	R5		R5b4FPanther	b4	b4		Dan	53	149	94	49	81	F	a		1	Game	Game	One	2015	Panther
13765	R5		R5b4GPanther	b4	b4		Dan	53	149	94	49	81	G	u		1	Game	Game	One	2015	Panther
13626	R5		R5b4HPanther	b4	b4		Dan	53	149	94	49	81	H	r		1	Game	Game	One	2015	Panther
13627	R5		R5b4IPanther	b4	b4		Dan	53	149	94	49	81	I	r		0	Game	Game	One	2015	Panther
13749	R5		R5b4JPanther	b4	b4		Dan	53	149	94	49	81	J	u		1	Game	Game	One	2015	Panther
13766	R5		R5b4KPanther	b4	b4		Dan	53	149	94	49	81	K	u		1	Game	Game	One	2015	Panther
13628	R5		R5b4LPanther	b4	b4		Dan	53	149	94	49	81	L	r		1	Game	Game	One	2015	Panther
7002	Activity Patterns	1	Activity PatternsAfter1WCC	After	After	1185C	Dwi	52	149	116	61	97	1	u		1	Game	E.Game	Two-way	2016	WCC
7003	Activity Patterns	1	Activity PatternsAfter2WCC	After	After	1185C	Dwi	52	149	116	61	97	2	u		1	Game	E.Game	Two-way	2016	WCC
7004	Activity Patterns	1	Activity PatternsAfter3WCC	After	After	1185C	Dwi	52	149	116	61	97	3	r		1	Game	E.Game	Two-way	2016	WCC
7005	Activity Patterns	1	Activity PatternsAfter4WCC	After	After	1185C	Dwi	52	149	116	61	97	4	u		0	Game	E.Game	Two-way	2016	WCC
7006	Activity Patterns	1	Activity PatternsAfter5WCC	After	After	1185C	Dwi	52	149	116	61	97	5	u		1	Game	E.Game	Two-way	2016	WCC
7007	Activity Patterns	1	Activity PatternsAfter6WCC	After	After	1185C	Dwi	52	149	116	61	97	6	r		1	Game	E.Game	Two-way	2016	WCC
7008	Activity Patterns	1	Activity PatternsAfter7WCC	After	After	1185C	Dwi	52	149	116	61	97	7	u		1	Game	E.Game	Two-way	2016	WCC
7009	Activity Patterns	1	Activity PatternsAfter8WCC	After	After	1185C	Dwi	52	149	116	61	97	8	r		1	Game	E.Game	Two-way	2016	WCC
7010	Activity Patterns	1	Activity PatternsAfter9WCC	After	After	1185C	Dwi	52	149	116	61	97	9	a		1	Game	E.Game	Two-way	2016	WCC
7011	Activity Patterns	1	Activity PatternsAfter10WCC	After	After	1185C	Dwi	52	149	116	61	97	10	r		0	Game	E.Game	Two-way	2016	WCC
6922	Activity Patterns	1	Activity Patternsb41WCC	b4	b4	1185C	Dwi	52	149	116	61	97	1	u		1	Game	E.Game	Two-way	2016	WCC
6923	Activity Patterns	1	Activity Patternsb42WCC	b4	b4	1185C	Dwi	52	149	116	61	97	2	u		1	Game	E.Game	Two-way	2016	WCC
6924	Activity Patterns	1	Activity Patternsb43WCC	b4	b4	1185C	Dwi	52	149	116	61	97	3	r		0	Game	E.Game	Two-way	2016	WCC
6925	Activity Patterns	1	Activity Patternsb44WCC	b4	b4	1185C	Dwi	52	149	116	61	97	4	u		0	Game	E.Game	Two-way	2016	WCC
6926	Activity Patterns	1	Activity Patternsb45WCC	b4	b4	1185C	Dwi	52	149	116	61	97	5	u		1	Game	E.Game	Two-way	2016	WCC
6927	Activity Patterns	1	Activity Patternsb46WCC	b4	b4	1185C	Dwi	52	149	116	61	97	6	r		1	Game	E.Game	Two-way	2016	WCC
6928	Activity Patterns	1	Activity Patternsb47WCC	b4	b4	1185C	Dwi	52	149	116	61	97	7	u		0	Game	E.Game	Two-way	2016	WCC
6929	Activity Patterns	1	Activity Patternsb48WCC	b4	b4	1185C	Dwi	52	149	116	61	97	8	r		0	Game	E.Game	Two-way	2016	WCC
6930	Activity Patterns	1	Activity Patternsb49WCC	b4	b4	1185C	Dwi	52	149	116	61	97	9	a		1	Game	E.Game	Two-way	2016	WCC
6931	Activity Patterns	1	Activity Patternsb410WCC	b4	b4	1185C	Dwi	52	149	116	61	97	10	r		1	Game	E.Game	Two-way	2016	WCC
7232	Activity Patterns	1	Activity PatternsLT1WCC	LT	NA	1185C	Dwi	52	149	116	61	97	1	u		0	Game	E.Game	Two-way	2016	WCC
7233	Activity Patterns	1	Activity PatternsLT2WCC	LT	NA	1185C	Dwi	52	149	116	61	97	2	u		1	Game	E.Game	Two-way	2016	WCC
7234	Activity Patterns	1	Activity PatternsLT3WCC	LT	NA	1185C	Dwi	52	149	116	61	97	3	r		1	Game	E.Game	Two-way	2016	WCC
7235	Activity Patterns	1	Activity PatternsLT4WCC	LT	NA	1185C	Dwi	52	149	116	61	97	4	u		0	Game	E.Game	Two-way	2016	WCC
7236	Activity Patterns	1	Activity PatternsLT5WCC	LT	NA	1185C	Dwi	52	149	116	61	97	5	u		1	Game	E.Game	Two-way	2016	WCC
7237	Activity Patterns	1	Activity PatternsLT6WCC	LT	NA	1185C	Dwi	52	149	116	61	97	6	r		1	Game	E.Game	Two-way	2016	WCC
7238	Activity Patterns	1	Activity PatternsLT7WCC	LT	NA	1185C	Dwi	52	149	116	61	97	7	u		0	Game	E.Game	Two-way	2016	WCC
7239	Activity Patterns	1	Activity PatternsLT8WCC	LT	NA	1185C	Dwi	52	149	116	61	97	8	r		1	Game	E.Game	Two-way	2016	WCC
7240	Activity Patterns	1	Activity PatternsLT9WCC	LT	NA	1185C	Dwi	52	149	116	61	97	9	a		1	Game	E.Game	Two-way	2016	WCC
7241	Activity Patterns	1	Activity PatternsLT10WCC	LT	NA	1185C	Dwi	52	149	116	61	97	10	r		0	Game	E.Game	Two-way	2016	WCC
7512	Behav Eco I	2	Behav Eco IAfter1WCC	After	After	1185C	Dwi	52	149	116	61	97	1	r		1	DI	DI	Two-way	2016	WCC
7513	Behav Eco I	2	Behav Eco IAfter2WCC	After	After	1185C	Dwi	52	149	116	61	97	2	u		0	DI	DI	Two-way	2016	WCC
7514	Behav Eco I	2	Behav Eco IAfter3WCC	After	After	1185C	Dwi	52	149	116	61	97	3	r		1	DI	DI	Two-way	2016	WCC
7515	Behav Eco I	2	Behav Eco IAfter4WCC	After	After	1185C	Dwi	52	149	116	61	97	4	r		1	DI	DI	Two-way	2016	WCC
7516	Behav Eco I	2	Behav Eco IAfter5WCC	After	After	1185C	Dwi	52	149	116	61	97	5	r		1	DI	DI	Two-way	2016	WCC
7517	Behav Eco I	2	Behav Eco IAfter6WCC	After	After	1185C	Dwi	52	149	116	61	97	6	u		1	DI	DI	Two-way	2016	WCC
7518	Behav Eco I	2	Behav Eco IAfter7WCC	After	After	1185C	Dwi	52	149	116	61	97	7	u		1	DI	DI	Two-way	2016	WCC
7519	Behav Eco I	2	Behav Eco IAfter8WCC	After	After	1185C	Dwi	52	149	116	61	97	8	r		0	DI	DI	Two-way	2016	WCC
7520	Behav Eco I	2	Behav Eco IAfter9WCC	After	After	1185C	Dwi	52	149	116	61	97	9	a		0	DI	DI	Two-way	2016	WCC
7521	Behav Eco I	2	Behav Eco IAfter10WCC	After	After	1185C	Dwi	52	149	116	61	97	10	r		1	DI	DI	Two-way	2016	WCC
7442	Behav Eco I	2	Behav Eco Ib41WCC	b4	b4	1185C	Dwi	52	149	116	61	97	1	r		0	DI	DI	Two-way	2016	WCC
7443	Behav Eco I	2	Behav Eco Ib42WCC	b4	b4	1185C	Dwi	52	149	116	61	97	2	u		0	DI	DI	Two-way	2016	WCC
7444	Behav Eco I	2	Behav Eco Ib43WCC	b4	b4	1185C	Dwi	52	149	116	61	97	3	r		0	DI	DI	Two-way	2016	WCC
7445	Behav Eco I	2	Behav Eco Ib44WCC	b4	b4	1185C	Dwi	52	149	116	61	97	4	r		0	DI	DI	Two-way	2016	WCC
7446	Behav Eco I	2	Behav Eco Ib45WCC	b4	b4	1185C	Dwi	52	149	116	61	97	5	r		0	DI	DI	Two-way	2016	WCC
7447	Behav Eco I	2	Behav Eco Ib46WCC	b4	b4	1185C	Dwi	52	149	116	61	97	6	u		0	DI	DI	Two-way	2016	WCC
7448	Behav Eco I	2	Behav Eco Ib47WCC	b4	b4	1185C	Dwi	52	149	116	61	97	7	u		1	DI	DI	Two-way	2016	WCC
7449	Behav Eco I	2	Behav Eco Ib48WCC	b4	b4	1185C	Dwi	52	149	116	61	97	8	r		0	DI	DI	Two-way	2016	WCC
7450	Behav Eco I	2	Behav Eco Ib49WCC	b4	b4	1185C	Dwi	52	149	116	61	97	9	a		0	DI	DI	Two-way	2016	WCC
7451	Behav Eco I	2	Behav Eco Ib410WCC	b4	b4	1185C	Dwi	52	149	116	61	97	10	r		0	DI	DI	Two-way	2016	WCC
7562	Behav Eco I	2	Behav Eco ILT1WCC	LT	NA	1185C	Dwi	52	149	116	61	97	1	r		1	DI	DI	Two-way	2016	WCC
7563	Behav Eco I	2	Behav Eco ILT2WCC	LT	NA	1185C	Dwi	52	149	116	61	97	2	u		0	DI	DI	Two-way	2016	WCC
7564	Behav Eco I	2	Behav Eco ILT3WCC	LT	NA	1185C	Dwi	52	149	116	61	97	3	r		1	DI	DI	Two-way	2016	WCC
7565	Behav Eco I	2	Behav Eco ILT4WCC	LT	NA	1185C	Dwi	52	149	116	61	97	4	r		1	DI	DI	Two-way	2016	WCC
7566	Behav Eco I	2	Behav Eco ILT5WCC	LT	NA	1185C	Dwi	52	149	116	61	97	5	r		1	DI	DI	Two-way	2016	WCC
7567	Behav Eco I	2	Behav Eco ILT6WCC	LT	NA	1185C	Dwi	52	149	116	61	97	6	u		1	DI	DI	Two-way	2016	WCC
7568	Behav Eco I	2	Behav Eco ILT7WCC	LT	NA	1185C	Dwi	52	149	116	61	97	7	u		0	DI	DI	Two-way	2016	WCC
7569	Behav Eco I	2	Behav Eco ILT8WCC	LT	NA	1185C	Dwi	52	149	116	61	97	8	r		1	DI	DI	Two-way	2016	WCC
7570	Behav Eco I	2	Behav Eco ILT9WCC	LT	NA	1185C	Dwi	52	149	116	61	97	9	a		1	DI	DI	Two-way	2016	WCC
7571	Behav Eco I	2	Behav Eco ILT10WCC	LT	NA	1185C	Dwi	52	149	116	61	97	10	r		0	DI	DI	Two-way	2016	WCC
7962	Behav Eco II	2	Behav Eco IIAfter1WCC	After	After	1185C	Dwi	52	149	116	61	97	1	r		1	Game	E.Game	Two-way	2016	WCC
7963	Behav Eco II	2	Behav Eco IIAfter2WCC	After	After	1185C	Dwi	52	149	116	61	97	2	r		1	Game	E.Game	Two-way	2016	WCC
7964	Behav Eco II	2	Behav Eco IIAfter3WCC	After	After	1185C	Dwi	52	149	116	61	97	3	r		0	Game	E.Game	Two-way	2016	WCC
7965	Behav Eco II	2	Behav Eco IIAfter4WCC	After	After	1185C	Dwi	52	149	116	61	97	4	u		1	Game	E.Game	Two-way	2016	WCC
7966	Behav Eco II	2	Behav Eco IIAfter5WCC	After	After	1185C	Dwi	52	149	116	61	97	5	u		0	Game	E.Game	Two-way	2016	WCC
7967	Behav Eco II	2	Behav Eco IIAfter6WCC	After	After	1185C	Dwi	52	149	116	61	97	6	u		1	Game	E.Game	Two-way	2016	WCC
7968	Behav Eco II	2	Behav Eco IIAfter7WCC	After	After	1185C	Dwi	52	149	116	61	97	7	r		1	Game	E.Game	Two-way	2016	WCC
7969	Behav Eco II	2	Behav Eco IIAfter8WCC	After	After	1185C	Dwi	52	149	116	61	97	8	r		1	Game	E.Game	Two-way	2016	WCC
7970	Behav Eco II	2	Behav Eco IIAfter9WCC	After	After	1185C	Dwi	52	149	116	61	97	9	r		1	Game	E.Game	Two-way	2016	WCC
7971	Behav Eco II	2	Behav Eco IIAfter10WCC	After	After	1185C	Dwi	52	149	116	61	97	10	u		0	Game	E.Game	Two-way	2016	WCC
7922	Behav Eco II	2	Behav Eco IIb41WCC	b4	b4	1185C	Dwi	52	149	116	61	97	1	r		1	Game	E.Game	Two-way	2016	WCC
7923	Behav Eco II	2	Behav Eco IIb42WCC	b4	b4	1185C	Dwi	52	149	116	61	97	2	r		0	Game	E.Game	Two-way	2016	WCC
7924	Behav Eco II	2	Behav Eco IIb43WCC	b4	b4	1185C	Dwi	52	149	116	61	97	3	r		1	Game	E.Game	Two-way	2016	WCC
7925	Behav Eco II	2	Behav Eco IIb44WCC	b4	b4	1185C	Dwi	52	149	116	61	97	4	u		0	Game	E.Game	Two-way	2016	WCC
7926	Behav Eco II	2	Behav Eco IIb45WCC	b4	b4	1185C	Dwi	52	149	116	61	97	5	u		0	Game	E.Game	Two-way	2016	WCC
7927	Behav Eco II	2	Behav Eco IIb46WCC	b4	b4	1185C	Dwi	52	149	116	61	97	6	u		1	Game	E.Game	Two-way	2016	WCC
7928	Behav Eco II	2	Behav Eco IIb47WCC	b4	b4	1185C	Dwi	52	149	116	61	97	7	r		1	Game	E.Game	Two-way	2016	WCC
7929	Behav Eco II	2	Behav Eco IIb48WCC	b4	b4	1185C	Dwi	52	149	116	61	97	8	r		0	Game	E.Game	Two-way	2016	WCC
7930	Behav Eco II	2	Behav Eco IIb49WCC	b4	b4	1185C	Dwi	52	149	116	61	97	9	r		0	Game	E.Game	Two-way	2016	WCC
7931	Behav Eco II	2	Behav Eco IIb410WCC	b4	b4	1185C	Dwi	52	149	116	61	97	10	u		0	Game	E.Game	Two-way	2016	WCC
8092	Behav Eco II	2	Behav Eco IILT1WCC	LT	NA	1185C	Dwi	52	149	116	61	97	1	r		1	Game	E.Game	Two-way	2016	WCC
8093	Behav Eco II	2	Behav Eco IILT2WCC	LT	NA	1185C	Dwi	52	149	116	61	97	2	r		1	Game	E.Game	Two-way	2016	WCC
8094	Behav Eco II	2	Behav Eco IILT3WCC	LT	NA	1185C	Dwi	52	149	116	61	97	3	r		0	Game	E.Game	Two-way	2016	WCC
8095	Behav Eco II	2	Behav Eco IILT4WCC	LT	NA	1185C	Dwi	52	149	116	61	97	4	u		1	Game	E.Game	Two-way	2016	WCC
8096	Behav Eco II	2	Behav Eco IILT5WCC	LT	NA	1185C	Dwi	52	149	116	61	97	5	u		0	Game	E.Game	Two-way	2016	WCC
8097	Behav Eco II	2	Behav Eco IILT6WCC	LT	NA	1185C	Dwi	52	149	116	61	97	6	u		1	Game	E.Game	Two-way	2016	WCC
8098	Behav Eco II	2	Behav Eco IILT7WCC	LT	NA	1185C	Dwi	52	149	116	61	97	7	r		0	Game	E.Game	Two-way	2016	WCC
8099	Behav Eco II	2	Behav Eco IILT8WCC	LT	NA	1185C	Dwi	52	149	116	61	97	8	r		1	Game	E.Game	Two-way	2016	WCC
8100	Behav Eco II	2	Behav Eco IILT9WCC	LT	NA	1185C	Dwi	52	149	116	61	97	9	r		1	Game	E.Game	Two-way	2016	WCC
8101	Behav Eco II	2	Behav Eco IILT10WCC	LT	NA	1185C	Dwi	52	149	116	61	97	10	u		0	Game	E.Game	Two-way	2016	WCC
8218	CMR I		CMR IAfter1WCC	After	After	1185C	Dwi	52	149	116	61	97	1	u		0	Game	E.Game	One	2016	WCC
8219	CMR I		CMR IAfter2WCC	After	After	1185C	Dwi	52	149	116	61	97	2	u		0	Game	E.Game	One	2016	WCC
8220	CMR I		CMR IAfter3WCC	After	After	1185C	Dwi	52	149	116	61	97	3	u		0	Game	E.Game	One	2016	WCC
8263	CMR I		CMR Ib41WCC	b4	b4	1185C	Dwi	52	149	116	61	97	1	u		0	Game	E.Game	One	2016	WCC
8264	CMR I		CMR Ib42WCC	b4	b4	1185C	Dwi	52	149	116	61	97	2	u		0	Game	E.Game	One	2016	WCC
8265	CMR I		CMR Ib43WCC	b4	b4	1185C	Dwi	52	149	116	61	97	3	u		0	Game	E.Game	One	2016	WCC
8218	CMR I		CMR ILT1WCC	LT	NA	1185C	Dwi	52	149	116	61	97	1	u		0	Game	E.Game	One	2016	WCC
8219	CMR I		CMR ILT2WCC	LT	NA	1185C	Dwi	52	149	116	61	97	2	u		0	Game	E.Game	One	2016	WCC
8220	CMR I		CMR ILT3WCC	LT	NA	1185C	Dwi	52	149	116	61	97	3	u		0	Game	E.Game	One	2016	WCC
8384	CMR II		CMR IIAfter1WCC	After	After	1185C	Dwi	52	149	116	61	97	1	r		1	Game	E.Game	Two-way	2016	WCC
8385	CMR II		CMR IIAfter2WCC	After	After	1185C	Dwi	52	149	116	61	97	2	r		1	Game	E.Game	Two-way	2016	WCC
8386	CMR II		CMR IIAfter3WCC	After	After	1185C	Dwi	52	149	116	61	97	3	u		1	Game	E.Game	Two-way	2016	WCC
8387	CMR II		CMR IIAfter4WCC	After	After	1185C	Dwi	52	149	116	61	97	4	a		1	Game	E.Game	Two-way	2016	WCC
8388	CMR II		CMR IIAfter5WCC	After	After	1185C	Dwi	52	149	116	61	97	5	u		0	Game	E.Game	Two-way	2016	WCC
8389	CMR II		CMR IIAfter6WCC	After	After	1185C	Dwi	52	149	116	61	97	6	r		0	Game	E.Game	Two-way	2016	WCC
8390	CMR II		CMR IIAfter7WCC	After	After	1185C	Dwi	52	149	116	61	97	7	r		0	Game	E.Game	Two-way	2016	WCC
8391	CMR II		CMR IIAfter8WCC	After	After	1185C	Dwi	52	149	116	61	97	8	r		0	Game	E.Game	Two-way	2016	WCC
8384	CMR II		CMR IIb41WCC	b4	b4	1185C	Dwi	52	149	116	61	97	1	r		1	Game	E.Game	Two-way	2016	WCC
8385	CMR II		CMR IIb42WCC	b4	b4	1185C	Dwi	52	149	116	61	97	2	r		1	Game	E.Game	Two-way	2016	WCC
8386	CMR II		CMR IIb43WCC	b4	b4	1185C	Dwi	52	149	116	61	97	3	u		0	Game	E.Game	Two-way	2016	WCC
8387	CMR II		CMR IIb44WCC	b4	b4	1185C	Dwi	52	149	116	61	97	4	a		0	Game	E.Game	Two-way	2016	WCC
8388	CMR II		CMR IIb45WCC	b4	b4	1185C	Dwi	52	149	116	61	97	5	u		0	Game	E.Game	Two-way	2016	WCC
8389	CMR II		CMR IIb46WCC	b4	b4	1185C	Dwi	52	149	116	61	97	6	r		0	Game	E.Game	Two-way	2016	WCC
8390	CMR II		CMR IIb47WCC	b4	b4	1185C	Dwi	52	149	116	61	97	7	r		0	Game	E.Game	Two-way	2016	WCC
8391	CMR II		CMR IIb48WCC	b4	b4	1185C	Dwi	52	149	116	61	97	8	r		0	Game	E.Game	Two-way	2016	WCC
8496	CMR II		CMR IILT1WCC	LT	NA	1185C	Dwi	52	149	116	61	97	1	r		1	Game	E.Game	Two-way	2016	WCC
8497	CMR II		CMR IILT2WCC	LT	NA	1185C	Dwi	52	149	116	61	97	2	r		0	Game	E.Game	Two-way	2016	WCC
8498	CMR II		CMR IILT3WCC	LT	NA	1185C	Dwi	52	149	116	61	97	3	u		1	Game	E.Game	Two-way	2016	WCC
8499	CMR II		CMR IILT4WCC	LT	NA	1185C	Dwi	52	149	116	61	97	4	a		1	Game	E.Game	Two-way	2016	WCC
8500	CMR II		CMR IILT5WCC	LT	NA	1185C	Dwi	52	149	116	61	97	5	u		0	Game	E.Game	Two-way	2016	WCC
8501	CMR II		CMR IILT6WCC	LT	NA	1185C	Dwi	52	149	116	61	97	6	r		0	Game	E.Game	Two-way	2016	WCC
8502	CMR II		CMR IILT7WCC	LT	NA	1185C	Dwi	52	149	116	61	97	7	r		NA	Game	E.Game	Two-way	2016	WCC
8503	CMR II		CMR IILT8WCC	LT	NA	1185C	Dwi	52	149	116	61	97	8	r		0	Game	E.Game	Two-way	2016	WCC
8658	CMR III		CMR IIIAfter1WCC	After	After	1185C	Dwi	52	149	116	61	97	1	u		1	DI	DI	Two-way	2016	WCC
8659	CMR III		CMR IIIAfter2WCC	After	After	1185C	Dwi	52	149	116	61	97	2	u		0	DI	DI	Two-way	2016	WCC
8660	CMR III		CMR IIIAfter3WCC	After	After	1185C	Dwi	52	149	116	61	97	3	r		1	DI	DI	Two-way	2016	WCC
8661	CMR III		CMR IIIAfter4WCC	After	After	1185C	Dwi	52	149	116	61	97	4	u		1	DI	DI	Two-way	2016	WCC
8662	CMR III		CMR IIIAfter5WCC	After	After	1185C	Dwi	52	149	116	61	97	5	r		1	DI	DI	Two-way	2016	WCC
8663	CMR III		CMR IIIAfter6WCC	After	After	1185C	Dwi	52	149	116	61	97	6	a		0	DI	DI	Two-way	2016	WCC
8598	CMR III		CMR IIIb41WCC	b4	b4	1185C	Dwi	52	149	116	61	97	1	u		0	DI	DI	Two-way	2016	WCC
8599	CMR III		CMR IIIb42WCC	b4	b4	1185C	Dwi	52	149	116	61	97	2	u		1	DI	DI	Two-way	2016	WCC
8600	CMR III		CMR IIIb43WCC	b4	b4	1185C	Dwi	52	149	116	61	97	3	r		0	DI	DI	Two-way	2016	WCC
8601	CMR III		CMR IIIb44WCC	b4	b4	1185C	Dwi	52	149	116	61	97	4	u		1	DI	DI	Two-way	2016	WCC
8602	CMR III		CMR IIIb45WCC	b4	b4	1185C	Dwi	52	149	116	61	97	5	r		0	DI	DI	Two-way	2016	WCC
8603	CMR III		CMR IIIb46WCC	b4	b4	1185C	Dwi	52	149	116	61	97	6	a		0	DI	DI	Two-way	2016	WCC
8790	CMR III		CMR IIILT1WCC	LT	NA	1185C	Dwi	52	149	116	61	97	1	u		1	DI	DI	Two-way	2016	WCC
8791	CMR III		CMR IIILT2WCC	LT	NA	1185C	Dwi	52	149	116	61	97	2	u		0	DI	DI	Two-way	2016	WCC
8792	CMR III		CMR IIILT3WCC	LT	NA	1185C	Dwi	52	149	116	61	97	3	r		1	DI	DI	Two-way	2016	WCC
8793	CMR III		CMR IIILT4WCC	LT	NA	1185C	Dwi	52	149	116	61	97	4	u		0	DI	DI	Two-way	2016	WCC
8794	CMR III		CMR IIILT5WCC	LT	NA	1185C	Dwi	52	149	116	61	97	5	r		0	DI	DI	Two-way	2016	WCC
8795	CMR III		CMR IIILT6WCC	LT	NA	1185C	Dwi	52	149	116	61	97	6	a		0	DI	DI	Two-way	2016	WCC
9242	Con gen		Con genLT1WCC	LT	NA	1185C	Dwi	52	149	116	61	97	1	r		1	Game	E.Game	One	2016	WCC
9243	Con gen		Con genLT2WCC	LT	NA	1185C	Dwi	52	149	116	61	97	2	u		1	Game	E.Game	One	2016	WCC
9244	Con gen		Con genLT3WCC	LT	NA	1185C	Dwi	52	149	116	61	97	3	a		0	Game	E.Game	One	2016	WCC
9245	Con gen		Con genLT4WCC	LT	NA	1185C	Dwi	52	149	116	61	97	4	a		0	Game	E.Game	One	2016	WCC
9246	Con gen		Con genLT5WCC	LT	NA	1185C	Dwi	52	149	116	61	97	5	u		1	Game	E.Game	One	2016	WCC
9247	Con gen		Con genLT6WCC	LT	NA	1185C	Dwi	52	149	116	61	97	6	u		1	Game	E.Game	One	2016	WCC
9248	Con gen		Con genLT7WCC	LT	NA	1185C	Dwi	52	149	116	61	97	7	a		0	Game	E.Game	One	2016	WCC
9249	Con gen		Con genLT8WCC	LT	NA	1185C	Dwi	52	149	116	61	97	8	u		0	Game	E.Game	One	2016	WCC
9250	Con gen		Con genLT9WCC	LT	NA	1185C	Dwi	52	149	116	61	97	9	r		0	Game	E.Game	One	2016	WCC
9251	Con gen		Con genLT10WCC	LT	NA	1185C	Dwi	52	149	116	61	97	10	a		1	Game	E.Game	One	2016	WCC
9540	Expt design		Expt designLT1WCC	LT	NA	1185C	Dwi	52	149	116	61	97	1	u		0	Game	E.Game	Two-way	2016	WCC
9541	Expt design		Expt designLT2WCC	LT	NA	1185C	Dwi	52	149	116	61	97	2	u		0	Game	E.Game	Two-way	2016	WCC
9542	Expt design		Expt designLT3WCC	LT	NA	1185C	Dwi	52	149	116	61	97	3	u		NA	Game	E.Game	Two-way	2016	WCC
9543	Expt design		Expt designLT5WCC	LT	NA	1185C	Dwi	52	149	116	61	97	5	u		0	Game	E.Game	Two-way	2016	WCC
9544	Expt design		Expt designLT6WCC	LT	NA	1185C	Dwi	52	149	116	61	97	6	u		0	Game	E.Game	Two-way	2016	WCC
9545	Expt design		Expt designLT7WCC	LT	NA	1185C	Dwi	52	149	116	61	97	7	u		1	Game	E.Game	Two-way	2016	WCC
9546	Expt design		Expt designLT8WCC	LT	NA	1185C	Dwi	52	149	116	61	97	8	u		1	Game	E.Game	Two-way	2016	WCC
9547	Expt design		Expt designLT9WCC	LT	NA	1185C	Dwi	52	149	116	61	97	9	u		0	Game	E.Game	Two-way	2016	WCC
9548	Expt design		Expt designLT10WCC	LT	NA	1185C	Dwi	52	149	116	61	97	10	a		0	Game	E.Game	Two-way	2016	WCC
9937	Occupancy	2	OccupancyAfter1WCC	After	After	1185C	Dwi	52	149	116	61	97	1	u		0	DI	DI	Two-way	2016	WCC
9938	Occupancy	2	OccupancyAfter2WCC	After	After	1185C	Dwi	52	149	116	61	97	2	r		0	DI	DI	Two-way	2016	WCC
9939	Occupancy	2	OccupancyAfter3WCC	After	After	1185C	Dwi	52	149	116	61	97	3	u		1	DI	DI	Two-way	2016	WCC
9940	Occupancy	2	OccupancyAfter4WCC	After	After	1185C	Dwi	52	149	116	61	97	4	r		0	DI	DI	Two-way	2016	WCC
9941	Occupancy	2	OccupancyAfter5WCC	After	After	1185C	Dwi	52	149	116	61	97	5	r		1	DI	DI	Two-way	2016	WCC
9942	Occupancy	2	OccupancyAfter6WCC	After	After	1185C	Dwi	52	149	116	61	97	6	r		0	DI	DI	Two-way	2016	WCC
9943	Occupancy	2	OccupancyAfter7WCC	After	After	1185C	Dwi	52	149	116	61	97	7	r		1	DI	DI	Two-way	2016	WCC
9944	Occupancy	2	OccupancyAfter8WCC	After	After	1185C	Dwi	52	149	116	61	97	8	r		1	DI	DI	Two-way	2016	WCC
9945	Occupancy	2	OccupancyAfter9WCC	After	After	1185C	Dwi	52	149	116	61	97	9	u		0	DI	DI	Two-way	2016	WCC
9946	Occupancy	2	OccupancyAfter10WCC	After	After	1185C	Dwi	52	149	116	61	97	10	r		0	DI	DI	Two-way	2016	WCC
9767	Occupancy	2	Occupancyb41WCC	b4	b4	1185C	Dwi	52	149	116	61	97	1	u		1	DI	DI	Two-way	2016	WCC
9768	Occupancy	2	Occupancyb42WCC	b4	b4	1185C	Dwi	52	149	116	61	97	2	r		0	DI	DI	Two-way	2016	WCC
9769	Occupancy	2	Occupancyb43WCC	b4	b4	1185C	Dwi	52	149	116	61	97	3	u		1	DI	DI	Two-way	2016	WCC
9770	Occupancy	2	Occupancyb44WCC	b4	b4	1185C	Dwi	52	149	116	61	97	4	r		0	DI	DI	Two-way	2016	WCC
9771	Occupancy	2	Occupancyb45WCC	b4	b4	1185C	Dwi	52	149	116	61	97	5	r		0	DI	DI	Two-way	2016	WCC
9772	Occupancy	2	Occupancyb46WCC	b4	b4	1185C	Dwi	52	149	116	61	97	6	r		1	DI	DI	Two-way	2016	WCC
9773	Occupancy	2	Occupancyb47WCC	b4	b4	1185C	Dwi	52	149	116	61	97	7	r		0	DI	DI	Two-way	2016	WCC
9774	Occupancy	2	Occupancyb48WCC	b4	b4	1185C	Dwi	52	149	116	61	97	8	r		1	DI	DI	Two-way	2016	WCC
9775	Occupancy	2	Occupancyb49WCC	b4	b4	1185C	Dwi	52	149	116	61	97	9	u		1	DI	DI	Two-way	2016	WCC
9776	Occupancy	2	Occupancyb410WCC	b4	b4	1185C	Dwi	52	149	116	61	97	10	r		0	DI	DI	Two-way	2016	WCC
10027	Occupancy	2	OccupancyLT1WCC	LT	NA	1185C	Dwi	52	149	116	61	97	1	u		1	DI	DI	Two-way	2016	WCC
10028	Occupancy	2	OccupancyLT2WCC	LT	NA	1185C	Dwi	52	149	116	61	97	2	r		0	DI	DI	Two-way	2016	WCC
10029	Occupancy	2	OccupancyLT3WCC	LT	NA	1185C	Dwi	52	149	116	61	97	3	u		1	DI	DI	Two-way	2016	WCC
10030	Occupancy	2	OccupancyLT4WCC	LT	NA	1185C	Dwi	52	149	116	61	97	4	r		1	DI	DI	Two-way	2016	WCC
10031	Occupancy	2	OccupancyLT5WCC	LT	NA	1185C	Dwi	52	149	116	61	97	5	r		1	DI	DI	Two-way	2016	WCC
10032	Occupancy	2	OccupancyLT6WCC	LT	NA	1185C	Dwi	52	149	116	61	97	6	r		0	DI	DI	Two-way	2016	WCC
10033	Occupancy	2	OccupancyLT7WCC	LT	NA	1185C	Dwi	52	149	116	61	97	7	r		0	DI	DI	Two-way	2016	WCC
10034	Occupancy	2	OccupancyLT8WCC	LT	NA	1185C	Dwi	52	149	116	61	97	8	r		1	DI	DI	Two-way	2016	WCC
10035	Occupancy	2	OccupancyLT9WCC	LT	NA	1185C	Dwi	52	149	116	61	97	9	u		1	DI	DI	Two-way	2016	WCC
10036	Occupancy	2	OccupancyLT10WCC	LT	NA	1185C	Dwi	52	149	116	61	97	10	r		1	DI	DI	Two-way	2016	WCC
10167	QGIS		QGISNA1WCC	NA	NA	1185C	Dwi	52	149	116	61	97	1	u		0	DI	DI	One	2016	WCC
10168	QGIS		QGISNA2WCC	NA	NA	1185C	Dwi	52	149	116	61	97	2	u		1	DI	DI	One	2016	WCC
10169	QGIS		QGISNA3WCC	NA	NA	1185C	Dwi	52	149	116	61	97	3	u		0	DI	DI	One	2016	WCC
10170	QGIS		QGISNA4WCC	NA	NA	1185C	Dwi	52	149	116	61	97	4	u		0	DI	DI	One	2016	WCC
10171	QGIS		QGISNA5WCC	NA	NA	1185C	Dwi	52	149	116	61	97	5	u		0	DI	DI	One	2016	WCC
10172	QGIS		QGISNA6WCC	NA	NA	1185C	Dwi	52	149	116	61	97	6	r		0	DI	DI	One	2016	WCC
10173	QGIS		QGISNA7WCC	NA	NA	1185C	Dwi	52	149	116	61	97	7	u		0	DI	DI	One	2016	WCC
10174	QGIS		QGISNA8WCC	NA	NA	1185C	Dwi	52	149	116	61	97	8	r		0	DI	DI	One	2016	WCC
10175	QGIS		QGISNA9WCC	NA	NA	1185C	Dwi	52	149	116	61	97	9	u		0	DI	DI	One	2016	WCC
10176	QGIS		QGISNA10WCC	NA	NA	1185C	Dwi	52	149	116	61	97	10	u		0	DI	DI	One	2016	WCC
10639	R		RAfter1WCC	After	After	1185C	Dwi	52	149	116	61	97	1	r		1	Game	Game	Two-way	2016	WCC
10640	R		RAfter2WCC	After	After	1185C	Dwi	52	149	116	61	97	2	r		0	Game	Game	Two-way	2016	WCC
10641	R		RAfter3WCC	After	After	1185C	Dwi	52	149	116	61	97	3	r		1	Game	Game	Two-way	2016	WCC
10642	R		RAfter4WCC	After	After	1185C	Dwi	52	149	116	61	97	4	r		1	Game	Game	Two-way	2016	WCC
10643	R		RAfter5WCC	After	After	1185C	Dwi	52	149	116	61	97	5	r		0	Game	Game	Two-way	2016	WCC
10644	R		RAfter6WCC	After	After	1185C	Dwi	52	149	116	61	97	6	a		1	Game	Game	Two-way	2016	WCC
10645	R		RAfter7WCC	After	After	1185C	Dwi	52	149	116	61	97	7	a		0	Game	Game	Two-way	2016	WCC
10646	R		RAfter8WCC	After	After	1185C	Dwi	52	149	116	61	97	8	r		1	Game	Game	Two-way	2016	WCC
10647	R		RAfter9WCC	After	After	1185C	Dwi	52	149	116	61	97	9	r		0	Game	Game	Two-way	2016	WCC
10648	R		RAfter10WCC	After	After	1185C	Dwi	52	149	116	61	97	10	u		1	Game	Game	Two-way	2016	WCC
10649	R		RAfter11WCC	After	After	1185C	Dwi	52	149	116	61	97	11	u		0	Game	Game	Two-way	2016	WCC
10650	R		RAfter12WCC	After	After	1185C	Dwi	52	149	116	61	97	12	r		1	Game	Game	Two-way	2016	WCC
10555	R		Rb41WCC	b4	b4	1185C	Dwi	52	149	116	61	97	1	r		1	Game	Game	Two-way	2016	WCC
10556	R		Rb42WCC	b4	b4	1185C	Dwi	52	149	116	61	97	2	r		0	Game	Game	Two-way	2016	WCC
10557	R		Rb43WCC	b4	b4	1185C	Dwi	52	149	116	61	97	3	r		1	Game	Game	Two-way	2016	WCC
10558	R		Rb44WCC	b4	b4	1185C	Dwi	52	149	116	61	97	4	r		0	Game	Game	Two-way	2016	WCC
10559	R		Rb45WCC	b4	b4	1185C	Dwi	52	149	116	61	97	5	r		1	Game	Game	Two-way	2016	WCC
10560	R		Rb46WCC	b4	b4	1185C	Dwi	52	149	116	61	97	6	a		0	Game	Game	Two-way	2016	WCC
10561	R		Rb47WCC	b4	b4	1185C	Dwi	52	149	116	61	97	7	a		1	Game	Game	Two-way	2016	WCC
10562	R		Rb48WCC	b4	b4	1185C	Dwi	52	149	116	61	97	8	r		0	Game	Game	Two-way	2016	WCC
10563	R		Rb49WCC	b4	b4	1185C	Dwi	52	149	116	61	97	9	r		0	Game	Game	Two-way	2016	WCC
10564	R		Rb410WCC	b4	b4	1185C	Dwi	52	149	116	61	97	10	u		1	Game	Game	Two-way	2016	WCC
10565	R		Rb411WCC	b4	b4	1185C	Dwi	52	149	116	61	97	11	u		0	Game	Game	Two-way	2016	WCC
10566	R		Rb412WCC	b4	b4	1185C	Dwi	52	149	116	61	97	12	r		0	Game	Game	Two-way	2016	WCC
11011	R		RLT1WCC	LT	NA	1185C	Dwi	52	149	116	61	97	1	r		0	Game	Game	Two-way	2016	WCC
11012	R		RLT2WCC	LT	NA	1185C	Dwi	52	149	116	61	97	2	r		0	Game	Game	Two-way	2016	WCC
11013	R		RLT3WCC	LT	NA	1185C	Dwi	52	149	116	61	97	3	r		1	Game	Game	Two-way	2016	WCC
11014	R		RLT4WCC	LT	NA	1185C	Dwi	52	149	116	61	97	4	r		0	Game	Game	Two-way	2016	WCC
11015	R		RLT5WCC	LT	NA	1185C	Dwi	52	149	116	61	97	5	r		1	Game	Game	Two-way	2016	WCC
11016	R		RLT6WCC	LT	NA	1185C	Dwi	52	149	116	61	97	6	a		0	Game	Game	Two-way	2016	WCC
11017	R		RLT7WCC	LT	NA	1185C	Dwi	52	149	116	61	97	7	a		0	Game	Game	Two-way	2016	WCC
11018	R		RLT8WCC	LT	NA	1185C	Dwi	52	149	116	61	97	8	r		1	Game	Game	Two-way	2016	WCC
11019	R		RLT9WCC	LT	NA	1185C	Dwi	52	149	116	61	97	9	r		1	Game	Game	Two-way	2016	WCC		10.90833333
11020	R		RLT10WCC	LT	NA	1185C	Dwi	52	149	116	61	97	10	u		1	Game	Game	Two-way	2016	WCC
11021	R		RLT11WCC	LT	NA	1185C	Dwi	52	149	116	61	97	11	u		1	Game	Game	Two-way	2016	WCC
11022	R		RLT12WCC	LT	NA	1185C	Dwi	52	149	116	61	97	12	r		1	Game	Game	Two-way	2016	WCC
12095	Sci Comm		Sci CommNA1WCC	NA	NA	1185C	Dwi	52	149	116	61	97	1	NA		1	Game	E.Game	One	2016	WCC
12053	Sci Comm		Sci CommNA1WCC	NA	NA	1185C	Dwi	52	149	116	61	97	1	NA		1	Game	E.Game	One	2016	WCC
12209	Sci Comm		Sci CommNA1WCC	NA	NA	1185C	Dwi	52	149	116	61	97	1	NA		1	Game	E.Game	One	2016	WCC
12096	Sci Comm		Sci CommNA2WCC	NA	NA	1185C	Dwi	52	149	116	61	97	2	NA		0	Game	E.Game	One	2016	WCC
12054	Sci Comm		Sci CommNA2WCC	NA	NA	1185C	Dwi	52	149	116	61	97	2	NA		0	Game	E.Game	One	2016	WCC
12210	Sci Comm		Sci CommNA2WCC	NA	NA	1185C	Dwi	52	149	116	61	97	2	NA		0	Game	E.Game	One	2016	WCC
12097	Sci Comm		Sci CommNA3WCC	NA	NA	1185C	Dwi	52	149	116	61	97	3	NA		0	Game	E.Game	One	2016	WCC
12055	Sci Comm		Sci CommNA3WCC	NA	NA	1185C	Dwi	52	149	116	61	97	3	NA		0	Game	E.Game	One	2016	WCC
12211	Sci Comm		Sci CommNA3WCC	NA	NA	1185C	Dwi	52	149	116	61	97	3	NA		0	Game	E.Game	One	2016	WCC
12098	Sci Comm		Sci CommNA4WCC	NA	NA	1185C	Dwi	52	149	116	61	97	4	NA		0	Game	E.Game	One	2016	WCC
12056	Sci Comm		Sci CommNA4WCC	NA	NA	1185C	Dwi	52	149	116	61	97	4	NA		0	Game	E.Game	One	2016	WCC
12212	Sci Comm		Sci CommNA4WCC	NA	NA	1185C	Dwi	52	149	116	61	97	4	NA		0	Game	E.Game	One	2016	WCC
12099	Sci Comm		Sci CommNA5WCC	NA	NA	1185C	Dwi	52	149	116	61	97	5	NA		1	Game	E.Game	One	2016	WCC
12057	Sci Comm		Sci CommNA5WCC	NA	NA	1185C	Dwi	52	149	116	61	97	5	NA		0	Game	E.Game	One	2016	WCC
12213	Sci Comm		Sci CommNA5WCC	NA	NA	1185C	Dwi	52	149	116	61	97	5	NA		1	Game	E.Game	One	2016	WCC
12100	Sci Comm		Sci CommNA6WCC	NA	NA	1185C	Dwi	52	149	116	61	97	6	NA		0	Game	E.Game	One	2016	WCC
12058	Sci Comm		Sci CommNA6WCC	NA	NA	1185C	Dwi	52	149	116	61	97	6	NA		0	Game	E.Game	One	2016	WCC
12214	Sci Comm		Sci CommNA6WCC	NA	NA	1185C	Dwi	52	149	116	61	97	6	NA		1	Game	E.Game	One	2016	WCC
11199	Socio-conservation I	2	Socio-conservation ILT1WCC	LT	NA	1185C	Dwi	52	149	116	61	97	1	a		1	DI	DI	Two-way	2016	WCC
11200	Socio-conservation I	2	Socio-conservation ILT2WCC	LT	NA	1185C	Dwi	52	149	116	61	97	2	u		0	DI	DI	Two-way	2016	WCC
11201	Socio-conservation I	2	Socio-conservation ILT3WCC	LT	NA	1185C	Dwi	52	149	116	61	97	3	u		1	DI	DI	Two-way	2016	WCC
11202	Socio-conservation I	2	Socio-conservation ILT4WCC	LT	NA	1185C	Dwi	52	149	116	61	97	4	a		0	DI	DI	Two-way	2016	WCC
11203	Socio-conservation I	2	Socio-conservation ILT5WCC	LT	NA	1185C	Dwi	52	149	116	61	97	5	u		0	DI	DI	Two-way	2016	WCC
11204	Socio-conservation I	2	Socio-conservation ILT6WCC	LT	NA	1185C	Dwi	52	149	116	61	97	6	a		1	DI	DI	Two-way	2016	WCC
11205	Socio-conservation I	2	Socio-conservation ILT7WCC	LT	NA	1185C	Dwi	52	149	116	61	97	7	r		1	DI	DI	Two-way	2016	WCC
11206	Socio-conservation I	2	Socio-conservation ILT8WCC	LT	NA	1185C	Dwi	52	149	116	61	97	8	u		0	DI	DI	Two-way	2016	WCC
11511	Socio-conservation II	2	Socio-conservation IIAfter1WCC	After	After	1185C	Dwi	52	149	116	61	97	1	u		1	Game	E.Game	Two-way	2016	WCC
11512	Socio-conservation II	2	Socio-conservation IIAfter2WCC	After	After	1185C	Dwi	52	149	116	61	97	2	r		0	Game	E.Game	Two-way	2016	WCC
11513	Socio-conservation II	2	Socio-conservation IIAfter3WCC	After	After	1185C	Dwi	52	149	116	61	97	3	r		0	Game	E.Game	Two-way	2016	WCC
11514	Socio-conservation II	2	Socio-conservation IIAfter4WCC	After	After	1185C	Dwi	52	149	116	61	97	4	r		1	Game	E.Game	Two-way	2016	WCC
11515	Socio-conservation II	2	Socio-conservation IIAfter5WCC	After	After	1185C	Dwi	52	149	116	61	97	5	u		0	Game	E.Game	Two-way	2016	WCC
11516	Socio-conservation II	2	Socio-conservation IIAfter6WCC	After	After	1185C	Dwi	52	149	116	61	97	6	a		1	Game	E.Game	Two-way	2016	WCC
11517	Socio-conservation II	2	Socio-conservation IIAfter7WCC	After	After	1185C	Dwi	52	149	116	61	97	7	a		1	Game	E.Game	Two-way	2016	WCC
11518	Socio-conservation II	2	Socio-conservation IIAfter8WCC	After	After	1185C	Dwi	52	149	116	61	97	8	u		0	Game	E.Game	Two-way	2016	WCC
11479	Socio-conservation II	2	Socio-conservation IIb41WCC	b4	b4	1185C	Dwi	52	149	116	61	97	1	u		0	Game	E.Game	Two-way	2016	WCC
11480	Socio-conservation II	2	Socio-conservation IIb42WCC	b4	b4	1185C	Dwi	52	149	116	61	97	2	r		0	Game	E.Game	Two-way	2016	WCC
11481	Socio-conservation II	2	Socio-conservation IIb43WCC	b4	b4	1185C	Dwi	52	149	116	61	97	3	r		0	Game	E.Game	Two-way	2016	WCC
11482	Socio-conservation II	2	Socio-conservation IIb44WCC	b4	b4	1185C	Dwi	52	149	116	61	97	4	r		1	Game	E.Game	Two-way	2016	WCC
11483	Socio-conservation II	2	Socio-conservation IIb45WCC	b4	b4	1185C	Dwi	52	149	116	61	97	5	u		0	Game	E.Game	Two-way	2016	WCC
11484	Socio-conservation II	2	Socio-conservation IIb46WCC	b4	b4	1185C	Dwi	52	149	116	61	97	6	a		0	Game	E.Game	Two-way	2016	WCC
11485	Socio-conservation II	2	Socio-conservation IIb47WCC	b4	b4	1185C	Dwi	52	149	116	61	97	7	a		0	Game	E.Game	Two-way	2016	WCC
11486	Socio-conservation II	2	Socio-conservation IIb48WCC	b4	b4	1185C	Dwi	52	149	116	61	97	8	u		0	Game	E.Game	Two-way	2016	WCC
11639	Socio-conservation II	2	Socio-conservation IILT1WCC	LT	NA	1185C	Dwi	52	149	116	61	97	1	u		1	Game	E.Game	Two-way	2016	WCC
11640	Socio-conservation II	2	Socio-conservation IILT2WCC	LT	NA	1185C	Dwi	52	149	116	61	97	2	r		1	Game	E.Game	Two-way	2016	WCC
11641	Socio-conservation II	2	Socio-conservation IILT3WCC	LT	NA	1185C	Dwi	52	149	116	61	97	3	r		1	Game	E.Game	Two-way	2016	WCC
11642	Socio-conservation II	2	Socio-conservation IILT4WCC	LT	NA	1185C	Dwi	52	149	116	61	97	4	r		1	Game	E.Game	Two-way	2016	WCC
11643	Socio-conservation II	2	Socio-conservation IILT5WCC	LT	NA	1185C	Dwi	52	149	116	61	97	5	u		0	Game	E.Game	Two-way	2016	WCC
11644	Socio-conservation II	2	Socio-conservation IILT6WCC	LT	NA	1185C	Dwi	52	149	116	61	97	6	a		1	Game	E.Game	Two-way	2016	WCC
11645	Socio-conservation II	2	Socio-conservation IILT7WCC	LT	NA	1185C	Dwi	52	149	116	61	97	7	a		1	Game	E.Game	Two-way	2016	WCC
11646	Socio-conservation II	2	Socio-conservation IILT8WCC	LT	NA	1185C	Dwi	52	149	116	61	97	8	u		0	Game	E.Game	Two-way	2016	WCC
11967	Writing		WritingNA1WCC	NA	NA	1185C	Dwi	52	149	116	61	97	1	u		0	Game	E.Game	One	2016	WCC
11968	Writing		WritingNA2WCC	NA	NA	1185C	Dwi	52	149	116	61	97	2	u		1	Game	E.Game	One	2016	WCC
11969	Writing		WritingNA3WCC	NA	NA	1185C	Dwi	52	149	116	61	97	3	u		1	Game	E.Game	One	2016	WCC
11970	Writing		WritingNA4WCC	NA	NA	1185C	Dwi	52	149	116	61	97	4	a		1	Game	E.Game	One	2016	WCC
11971	Writing		WritingNA5WCC	NA	NA	1185C	Dwi	52	149	116	61	97	5	r		0	Game	E.Game	One	2016	WCC
11972	Writing		WritingNA6WCC	NA	NA	1185C	Dwi	52	149	116	61	97	6	a		0	Game	E.Game	One	2016	WCC
11973	Writing		WritingNA7WCC	NA	NA	1185C	Dwi	52	149	116	61	97	7	r		1	Game	E.Game	One	2016	WCC
11974	Writing		WritingNA8WCC	NA	NA	1185C	Dwi	52	149	116	61	97	8	r		0	Game	E.Game	One	2016	WCC
11975	Writing		WritingNA9WCC	NA	NA	1185C	Dwi	52	149	116	61	97	9	u		0	Game	E.Game	One	2016	WCC
11976	Writing		WritingNA10WCC	NA	NA	1185C	Dwi	52	149	116	61	97	10	u		1	Game	E.Game	One	2016	WCC
333	Behav Eco I	2	Behav Eco IAfter1WCC	After	After	117D1	Ean	55	176	133	60	81	1	r		1	DI	DI	Two-way	2015	WCC
344	Behav Eco I	2	Behav Eco IAfter2WCC	After	After	117D1	Ean	55	176	133	60	81	2	u		0	DI	DI	Two-way	2015	WCC
355	Behav Eco I	2	Behav Eco IAfter3WCC	After	After	117D1	Ean	55	176	133	60	81	3	r		1	DI	DI	Two-way	2015	WCC
366	Behav Eco I	2	Behav Eco IAfter4WCC	After	After	117D1	Ean	55	176	133	60	81	4	r		1	DI	DI	Two-way	2015	WCC
377	Behav Eco I	2	Behav Eco IAfter5WCC	After	After	117D1	Ean	55	176	133	60	81	5	r		1	DI	DI	Two-way	2015	WCC
388	Behav Eco I	2	Behav Eco IAfter6WCC	After	After	117D1	Ean	55	176	133	60	81	6	u		1	DI	DI	Two-way	2015	WCC
399	Behav Eco I	2	Behav Eco IAfter7WCC	After	After	117D1	Ean	55	176	133	60	81	7	u		1	DI	DI	Two-way	2015	WCC
410	Behav Eco I	2	Behav Eco IAfter8WCC	After	After	117D1	Ean	55	176	133	60	81	8	r		1	DI	DI	Two-way	2015	WCC
421	Behav Eco I	2	Behav Eco IAfter9WCC	After	After	117D1	Ean	55	176	133	60	81	9	a		0	DI	DI	Two-way	2015	WCC
432	Behav Eco I	2	Behav Eco IAfter10WCC	After	After	117D1	Ean	55	176	133	60	81	10	r		1	DI	DI	Two-way	2015	WCC
223	Behav Eco I	2	Behav Eco Ib41WCC	b4	b4	117D1	Ean	55	176	133	60	81	1	r		1	DI	DI	Two-way	2015	WCC
234	Behav Eco I	2	Behav Eco Ib42WCC	b4	b4	117D1	Ean	55	176	133	60	81	2	u		0	DI	DI	Two-way	2015	WCC
245	Behav Eco I	2	Behav Eco Ib43WCC	b4	b4	117D1	Ean	55	176	133	60	81	3	r		0	DI	DI	Two-way	2015	WCC
256	Behav Eco I	2	Behav Eco Ib44WCC	b4	b4	117D1	Ean	55	176	133	60	81	4	r		0	DI	DI	Two-way	2015	WCC
267	Behav Eco I	2	Behav Eco Ib45WCC	b4	b4	117D1	Ean	55	176	133	60	81	5	r		1	DI	DI	Two-way	2015	WCC
278	Behav Eco I	2	Behav Eco Ib46WCC	b4	b4	117D1	Ean	55	176	133	60	81	6	u		0	DI	DI	Two-way	2015	WCC
289	Behav Eco I	2	Behav Eco Ib47WCC	b4	b4	117D1	Ean	55	176	133	60	81	7	u		0	DI	DI	Two-way	2015	WCC
300	Behav Eco I	2	Behav Eco Ib48WCC	b4	b4	117D1	Ean	55	176	133	60	81	8	r		0	DI	DI	Two-way	2015	WCC
311	Behav Eco I	2	Behav Eco Ib49WCC	b4	b4	117D1	Ean	55	176	133	60	81	9	a		0	DI	DI	Two-way	2015	WCC
322	Behav Eco I	2	Behav Eco Ib410WCC	b4	b4	117D1	Ean	55	176	133	60	81	10	r		1	DI	DI	Two-way	2015	WCC
777	Behav Eco II	2	Behav Eco IIAfter1WCC	After	After	117D1	Ean	55	176	133	60	81	1	r		1	Game	E.Game	Two-way	2015	WCC
788	Behav Eco II	2	Behav Eco IIAfter2WCC	After	After	117D1	Ean	55	176	133	60	81	2	r		0	Game	E.Game	Two-way	2015	WCC
799	Behav Eco II	2	Behav Eco IIAfter3WCC	After	After	117D1	Ean	55	176	133	60	81	3	r		1	Game	E.Game	Two-way	2015	WCC
810	Behav Eco II	2	Behav Eco IIAfter4WCC	After	After	117D1	Ean	55	176	133	60	81	4	u		0	Game	E.Game	Two-way	2015	WCC
821	Behav Eco II	2	Behav Eco IIAfter5WCC	After	After	117D1	Ean	55	176	133	60	81	5	u		1	Game	E.Game	Two-way	2015	WCC
832	Behav Eco II	2	Behav Eco IIAfter6WCC	After	After	117D1	Ean	55	176	133	60	81	6	a		1	Game	E.Game	Two-way	2015	WCC
843	Behav Eco II	2	Behav Eco IIAfter7WCC	After	After	117D1	Ean	55	176	133	60	81	7	r		1	Game	E.Game	Two-way	2015	WCC
854	Behav Eco II	2	Behav Eco IIAfter8WCC	After	After	117D1	Ean	55	176	133	60	81	8	r		1	Game	E.Game	Two-way	2015	WCC
865	Behav Eco II	2	Behav Eco IIAfter9WCC	After	After	117D1	Ean	55	176	133	60	81	9	r		0	Game	E.Game	Two-way	2015	WCC
876	Behav Eco II	2	Behav Eco IIAfter10WCC	After	After	117D1	Ean	55	176	133	60	81	10	u		0	Game	E.Game	Two-way	2015	WCC
663	Behav Eco II	2	Behav Eco IIb41WCC	b4	b4	117D1	Ean	55	176	133	60	81	1	r		0	Game	E.Game	Two-way	2015	WCC
674	Behav Eco II	2	Behav Eco IIb42WCC	b4	b4	117D1	Ean	55	176	133	60	81	2	r		1	Game	E.Game	Two-way	2015	WCC
685	Behav Eco II	2	Behav Eco IIb43WCC	b4	b4	117D1	Ean	55	176	133	60	81	3	r		1	Game	E.Game	Two-way	2015	WCC
696	Behav Eco II	2	Behav Eco IIb44WCC	b4	b4	117D1	Ean	55	176	133	60	81	4	u		1	Game	E.Game	Two-way	2015	WCC
707	Behav Eco II	2	Behav Eco IIb45WCC	b4	b4	117D1	Ean	55	176	133	60	81	5	u		1	Game	E.Game	Two-way	2015	WCC
718	Behav Eco II	2	Behav Eco IIb46WCC	b4	b4	117D1	Ean	55	176	133	60	81	6	a		1	Game	E.Game	Two-way	2015	WCC
729	Behav Eco II	2	Behav Eco IIb47WCC	b4	b4	117D1	Ean	55	176	133	60	81	7	r		1	Game	E.Game	Two-way	2015	WCC
740	Behav Eco II	2	Behav Eco IIb48WCC	b4	b4	117D1	Ean	55	176	133	60	81	8	r		0	Game	E.Game	Two-way	2015	WCC
751	Behav Eco II	2	Behav Eco IIb49WCC	b4	b4	117D1	Ean	55	176	133	60	81	9	r		1	Game	E.Game	Two-way	2015	WCC
762	Behav Eco II	2	Behav Eco IIb410WCC	b4	b4	117D1	Ean	55	176	133	60	81	10	u		0	Game	E.Game	Two-way	2015	WCC
1123	CMR	NA	CMRAfter1WCC	After	After	117D1	Ean	55	176	133	60	81	1	u		1	Game	E.Game	One	2015	WCC
1147	CMR	NA	CMRAfter2WCC	After	After	117D1	Ean	55	176	133	60	81	2	u		1	Game	E.Game	One	2015	WCC
1171	CMR	NA	CMRAfter3WCC	After	After	117D1	Ean	55	176	133	60	81	3	u		1	Game	E.Game	One	2015	WCC
1195	CMR	NA	CMRAfter4WCC	After	After	117D1	Ean	55	176	133	60	81	4	u		0	Game	E.Game	One	2015	WCC
1219	CMR	NA	CMRAfter5WCC	After	After	117D1	Ean	55	176	133	60	81	5	u		0	Game	E.Game	One	2015	WCC
1243	CMR	NA	CMRAfter6WCC	After	After	117D1	Ean	55	176	133	60	81	6	r		0	Game	E.Game	One	2015	WCC
1267	CMR	NA	CMRAfter7WCC	After	After	117D1	Ean	55	176	133	60	81	7	r		1	Game	E.Game	One	2015	WCC
1291	CMR	NA	CMRAfter8WCC	After	After	117D1	Ean	55	176	133	60	81	8	u		1	Game	E.Game	One	2015	WCC
1315	CMR	NA	CMRAfter9WCC	After	After	117D1	Ean	55	176	133	60	81	9	a		0	Game	E.Game	One	2015	WCC
1339	CMR	NA	CMRAfter10WCC	After	After	117D1	Ean	55	176	133	60	81	10	r		1	Game	E.Game	One	2015	WCC
886	CMR	NA	CMRb41WCC	b4	b4	117D1	Ean	55	176	133	60	81	1	u		1	Game	E.Game	One	2015	WCC
910	CMR	NA	CMRb42WCC	b4	b4	117D1	Ean	55	176	133	60	81	2	u		0	Game	E.Game	One	2015	WCC
934	CMR	NA	CMRb43WCC	b4	b4	117D1	Ean	55	176	133	60	81	3	u		1	Game	E.Game	One	2015	WCC
958	CMR	NA	CMRb44WCC	b4	b4	117D1	Ean	55	176	133	60	81	4	u		1	Game	E.Game	One	2015	WCC
982	CMR	NA	CMRb45WCC	b4	b4	117D1	Ean	55	176	133	60	81	5	u		NA	Game	E.Game	One	2015	WCC
1006	CMR	NA	CMRb46WCC	b4	b4	117D1	Ean	55	176	133	60	81	6	r		1	Game	E.Game	One	2015	WCC
1030	CMR	NA	CMRb47WCC	b4	b4	117D1	Ean	55	176	133	60	81	7	r		1	Game	E.Game	One	2015	WCC
1054	CMR	NA	CMRb48WCC	b4	b4	117D1	Ean	55	176	133	60	81	8	u		1	Game	E.Game	One	2015	WCC
1078	CMR	NA	CMRb49WCC	b4	b4	117D1	Ean	55	176	133	60	81	9	a		1	Game	E.Game	One	2015	WCC
1102	CMR	NA	CMRb410WCC	b4	b4	117D1	Ean	55	176	133	60	81	10	r		0	Game	E.Game	One	2015	WCC
1600	Con gen	NA	Con genAfter1WCC	After	After	117D1	Ean	55	176	133	60	81	1	r		1	Game	E.Game	One	2015	WCC
1624	Con gen	NA	Con genAfter2WCC	After	After	117D1	Ean	55	176	133	60	81	2	u		1	Game	E.Game	One	2015	WCC
1648	Con gen	NA	Con genAfter3WCC	After	After	117D1	Ean	55	176	133	60	81	3	a		0	Game	E.Game	One	2015	WCC
1672	Con gen	NA	Con genAfter4WCC	After	After	117D1	Ean	55	176	133	60	81	4	a		0	Game	E.Game	One	2015	WCC
1696	Con gen	NA	Con genAfter5WCC	After	After	117D1	Ean	55	176	133	60	81	5	u		1	Game	E.Game	One	2015	WCC
1720	Con gen	NA	Con genAfter6WCC	After	After	117D1	Ean	55	176	133	60	81	6	u		1	Game	E.Game	One	2015	WCC
1744	Con gen	NA	Con genAfter7WCC	After	After	117D1	Ean	55	176	133	60	81	7	a		0	Game	E.Game	One	2015	WCC
1768	Con gen	NA	Con genAfter8WCC	After	After	117D1	Ean	55	176	133	60	81	8	u		1	Game	E.Game	One	2015	WCC
1792	Con gen	NA	Con genAfter9WCC	After	After	117D1	Ean	55	176	133	60	81	9	r		0	Game	E.Game	One	2015	WCC
1816	Con gen	NA	Con genAfter10WCC	After	After	117D1	Ean	55	176	133	60	81	10	a		1	Game	E.Game	One	2015	WCC
1381	Con gen	NA	Con genb41WCC	b4	b4	117D1	Ean	55	176	133	60	81	1	r		0	Game	E.Game	One	2015	WCC
1405	Con gen	NA	Con genb42WCC	b4	b4	117D1	Ean	55	176	133	60	81	2	u		1	Game	E.Game	One	2015	WCC
1429	Con gen	NA	Con genb43WCC	b4	b4	117D1	Ean	55	176	133	60	81	3	a		0	Game	E.Game	One	2015	WCC
1453	Con gen	NA	Con genb44WCC	b4	b4	117D1	Ean	55	176	133	60	81	4	a		0	Game	E.Game	One	2015	WCC
1477	Con gen	NA	Con genb45WCC	b4	b4	117D1	Ean	55	176	133	60	81	5	u		1	Game	E.Game	One	2015	WCC
1501	Con gen	NA	Con genb46WCC	b4	b4	117D1	Ean	55	176	133	60	81	6	u		0	Game	E.Game	One	2015	WCC
1525	Con gen	NA	Con genb47WCC	b4	b4	117D1	Ean	55	176	133	60	81	7	a		1	Game	E.Game	One	2015	WCC
1549	Con gen	NA	Con genb48WCC	b4	b4	117D1	Ean	55	176	133	60	81	8	u		0	Game	E.Game	One	2015	WCC
1573	Con gen	NA	Con genb49WCC	b4	b4	117D1	Ean	55	176	133	60	81	9	r		0	Game	E.Game	One	2015	WCC
1597	Con gen	NA	Con genb410WCC	b4	b4	117D1	Ean	55	176	133	60	81	10	a		1	Game	E.Game	One	2015	WCC
2081	Expt design	NA	Expt designAfter1WCC	After	After	117D1	Ean	55	176	133	60	81	1	u		1	Game	E.Game	Two-way	2015	WCC
2105	Expt design	NA	Expt designAfter2WCC	After	After	117D1	Ean	55	176	133	60	81	2	u		0	Game	E.Game	Two-way	2015	WCC
2129	Expt design	NA	Expt designAfter3WCC	After	After	117D1	Ean	55	176	133	60	81	3	u		0	Game	E.Game	Two-way	2015	WCC
2153	Expt design	NA	Expt designAfter4WCC	After	After	117D1	Ean	55	176	133	60	81	4	a		1	Game	E.Game	Two-way	2015	WCC
2177	Expt design	NA	Expt designAfter5WCC	After	After	117D1	Ean	55	176	133	60	81	5	u		1	Game	E.Game	Two-way	2015	WCC
2201	Expt design	NA	Expt designAfter6WCC	After	After	117D1	Ean	55	176	133	60	81	6	u		1	Game	E.Game	Two-way	2015	WCC
2225	Expt design	NA	Expt designAfter7WCC	After	After	117D1	Ean	55	176	133	60	81	7	u		1	Game	E.Game	Two-way	2015	WCC
2249	Expt design	NA	Expt designAfter8WCC	After	After	117D1	Ean	55	176	133	60	81	8	u		1	Game	E.Game	Two-way	2015	WCC
2273	Expt design	NA	Expt designAfter9WCC	After	After	117D1	Ean	55	176	133	60	81	9	u		1	Game	E.Game	Two-way	2015	WCC
2297	Expt design	NA	Expt designAfter10WCC	After	After	117D1	Ean	55	176	133	60	81	10	a		1	Game	E.Game	Two-way	2015	WCC
1852	Expt design	NA	Expt designb41WCC	b4	b4	117D1	Ean	55	176	133	60	81	1	u		1	Game	E.Game	Two-way	2015	WCC
1876	Expt design	NA	Expt designb42WCC	b4	b4	117D1	Ean	55	176	133	60	81	2	u		0	Game	E.Game	Two-way	2015	WCC
1900	Expt design	NA	Expt designb43WCC	b4	b4	117D1	Ean	55	176	133	60	81	3	u		0	Game	E.Game	Two-way	2015	WCC
1924	Expt design	NA	Expt designb44WCC	b4	b4	117D1	Ean	55	176	133	60	81	4	a		0	Game	E.Game	Two-way	2015	WCC
1948	Expt design	NA	Expt designb45WCC	b4	b4	117D1	Ean	55	176	133	60	81	5	u		0	Game	E.Game	Two-way	2015	WCC
1972	Expt design	NA	Expt designb46WCC	b4	b4	117D1	Ean	55	176	133	60	81	6	u		0	Game	E.Game	Two-way	2015	WCC
1996	Expt design	NA	Expt designb47WCC	b4	b4	117D1	Ean	55	176	133	60	81	7	u		1	Game	E.Game	Two-way	2015	WCC
2020	Expt design	NA	Expt designb48WCC	b4	b4	117D1	Ean	55	176	133	60	81	8	u		1	Game	E.Game	Two-way	2015	WCC
2044	Expt design	NA	Expt designb49WCC	b4	b4	117D1	Ean	55	176	133	60	81	9	u		0	Game	E.Game	Two-way	2015	WCC
2068	Expt design	NA	Expt designb410WCC	b4	b4	117D1	Ean	55	176	133	60	81	10	a		1	Game	E.Game	Two-way	2015	WCC
2435	HWC I	1	HWC IAfter1WCC	After	After	117D1	Ean	55	176	133	60	81	1	u		0	Game	E.Game	Two-way	2015	WCC
2446	HWC I	1	HWC IAfter2WCC	After	After	117D1	Ean	55	176	133	60	81	2	r		0	Game	E.Game	Two-way	2015	WCC
2457	HWC I	1	HWC IAfter3WCC	After	After	117D1	Ean	55	176	133	60	81	3	r		1	Game	E.Game	Two-way	2015	WCC
2468	HWC I	1	HWC IAfter4WCC	After	After	117D1	Ean	55	176	133	60	81	4	u		0	Game	E.Game	Two-way	2015	WCC
2479	HWC I	1	HWC IAfter5WCC	After	After	117D1	Ean	55	176	133	60	81	5	u		0	Game	E.Game	Two-way	2015	WCC
2490	HWC I	1	HWC IAfter6WCC	After	After	117D1	Ean	55	176	133	60	81	6	a		1	Game	E.Game	Two-way	2015	WCC
2501	HWC I	1	HWC IAfter7WCC	After	After	117D1	Ean	55	176	133	60	81	7	a		0	Game	E.Game	Two-way	2015	WCC
2512	HWC I	1	HWC IAfter8WCC	After	After	117D1	Ean	55	176	133	60	81	8	a		1	Game	E.Game	Two-way	2015	WCC
2523	HWC I	1	HWC IAfter9WCC	After	After	117D1	Ean	55	176	133	60	81	9	a		1	Game	E.Game	Two-way	2015	WCC
2534	HWC I	1	HWC IAfter10WCC	After	After	117D1	Ean	55	176	133	60	81	10	a		0	Game	E.Game	Two-way	2015	WCC
2321	HWC I	1	HWC Ib41WCC	b4	b4	117D1	Ean	55	176	133	60	81	1	u		0	Game	E.Game	Two-way	2015	WCC
2332	HWC I	1	HWC Ib42WCC	b4	b4	117D1	Ean	55	176	133	60	81	2	r		0	Game	E.Game	Two-way	2015	WCC
2343	HWC I	1	HWC Ib43WCC	b4	b4	117D1	Ean	55	176	133	60	81	3	r		0	Game	E.Game	Two-way	2015	WCC
2354	HWC I	1	HWC Ib44WCC	b4	b4	117D1	Ean	55	176	133	60	81	4	u		0	Game	E.Game	Two-way	2015	WCC
2365	HWC I	1	HWC Ib45WCC	b4	b4	117D1	Ean	55	176	133	60	81	5	u		0	Game	E.Game	Two-way	2015	WCC
2376	HWC I	1	HWC Ib46WCC	b4	b4	117D1	Ean	55	176	133	60	81	6	a		0	Game	E.Game	Two-way	2015	WCC
2387	HWC I	1	HWC Ib47WCC	b4	b4	117D1	Ean	55	176	133	60	81	7	a		0	Game	E.Game	Two-way	2015	WCC
2398	HWC I	1	HWC Ib48WCC	b4	b4	117D1	Ean	55	176	133	60	81	8	a		1	Game	E.Game	Two-way	2015	WCC
2409	HWC I	1	HWC Ib49WCC	b4	b4	117D1	Ean	55	176	133	60	81	9	a		1	Game	E.Game	Two-way	2015	WCC
2420	HWC I	1	HWC Ib410WCC	b4	b4	117D1	Ean	55	176	133	60	81	10	a		1	Game	E.Game	Two-way	2015	WCC
2912	HWCII	1	HWCIIAfter1WCC	After	After	117D1	Ean	55	176	133	60	81	1	r		0	DI	DI	Two-way	2015	WCC
2923	HWCII	1	HWCIIAfter2WCC	After	After	117D1	Ean	55	176	133	60	81	2	r		1	DI	DI	Two-way	2015	WCC
2934	HWCII	1	HWCIIAfter3WCC	After	After	117D1	Ean	55	176	133	60	81	3	r		1	DI	DI	Two-way	2015	WCC
2945	HWCII	1	HWCIIAfter4WCC	After	After	117D1	Ean	55	176	133	60	81	4	r		0	DI	DI	Two-way	2015	WCC
2956	HWCII	1	HWCIIAfter5WCC	After	After	117D1	Ean	55	176	133	60	81	5	r		0	DI	DI	Two-way	2015	WCC
2967	HWCII	1	HWCIIAfter6WCC	After	After	117D1	Ean	55	176	133	60	81	6	u		0	DI	DI	Two-way	2015	WCC
2978	HWCII	1	HWCIIAfter7WCC	After	After	117D1	Ean	55	176	133	60	81	7	u		1	DI	DI	Two-way	2015	WCC
2989	HWCII	1	HWCIIAfter8WCC	After	After	117D1	Ean	55	176	133	60	81	8	r		1	DI	DI	Two-way	2015	WCC
3000	HWCII	1	HWCIIAfter9WCC	After	After	117D1	Ean	55	176	133	60	81	9	a		0	DI	DI	Two-way	2015	WCC
3011	HWCII	1	HWCIIAfter10WCC	After	After	117D1	Ean	55	176	133	60	81	10	r		1	DI	DI	Two-way	2015	WCC
2807	HWCII	1	HWCIIb41WCC	b4	b4	117D1	Ean	55	176	133	60	81	1	r		0	DI	DI	Two-way	2015	WCC
2818	HWCII	1	HWCIIb42WCC	b4	b4	117D1	Ean	55	176	133	60	81	2	r		1	DI	DI	Two-way	2015	WCC
2829	HWCII	1	HWCIIb43WCC	b4	b4	117D1	Ean	55	176	133	60	81	3	r		0	DI	DI	Two-way	2015	WCC
2840	HWCII	1	HWCIIb44WCC	b4	b4	117D1	Ean	55	176	133	60	81	4	r		0	DI	DI	Two-way	2015	WCC
2851	HWCII	1	HWCIIb45WCC	b4	b4	117D1	Ean	55	176	133	60	81	5	r		0	DI	DI	Two-way	2015	WCC
2862	HWCII	1	HWCIIb46WCC	b4	b4	117D1	Ean	55	176	133	60	81	6	u		0	DI	DI	Two-way	2015	WCC
2873	HWCII	1	HWCIIb47WCC	b4	b4	117D1	Ean	55	176	133	60	81	7	u		1	DI	DI	Two-way	2015	WCC
2884	HWCII	1	HWCIIb48WCC	b4	b4	117D1	Ean	55	176	133	60	81	8	r		1	DI	DI	Two-way	2015	WCC
2895	HWCII	1	HWCIIb49WCC	b4	b4	117D1	Ean	55	176	133	60	81	9	a		1	DI	DI	Two-way	2015	WCC
2906	HWCII	1	HWCIIb410WCC	b4	b4	117D1	Ean	55	176	133	60	81	10	r		0	DI	DI	Two-way	2015	WCC
3408	PVA I	1	PVA IAfter1WCC	After	After	117D1	Ean	55	176	133	60	81	1	u		1	Game	Game	Two-way	2015	WCC
3420	PVA I	1	PVA IAfter2WCC	After	After	117D1	Ean	55	176	133	60	81	2	u		1	Game	Game	Two-way	2015	WCC
3432	PVA I	1	PVA IAfter3WCC	After	After	117D1	Ean	55	176	133	60	81	3	u		1	Game	Game	Two-way	2015	WCC
[truncated: 13,146 more rows]
