# Supplementary material for: The effect of using games in teaching conservation
Source: PeerJ. 2018 Apr 30;6:e4509. doi: 10.7717/peerj.4509 (PMC5936071; doi:10.7717/peerj.4509)
Supplement: Supplemental Information 11 [file peerj-06-4509-s011.zip › Data submitted/Learning/R script learning all lessons FINAL.R]

library(lattice)
library(lme4)

### Analysis 

rm(list=ls())
mydata<-read.csv("~/Desktop/Pedagogical Research/Raw data/Learning/Quiz scores combined.csv")
library(lattice)
library(lme4)


setwd("~/Desktop/Pedagogical Research/Raw data/Learning")

# Structure

str(mydata)

# Defining factors

mydata2<-subset(mydata,Treatment=="Two-way")
mydata3<-subset(mydata2,B4After.no.NA=="b4"|B4After.no.NA=="After")

mydata2015<-subset(mydata2,Year=="2015")

str(mydata2015)
length(unique(mydata2015$Student))

mydata2016<-subset(mydata2,Year=="2016")


str(mydata2016)
length(unique(mydata2016$Student))


summary(mydata2016)
str(mydata3)
Year1<-as.factor(mydata3$Year)


##########################

##########################

##########################

########################## OVERALL, REGARDLESS OF QUESTION TYPE


#### ALL ANSWERS 2015 and 2016, no long term
mod1<-glmer(correct.or.wrong~(1|Module) +(1|Student)+Lesson.type.specific*B4After.no.NA +  Course+ Year1, mydata3,na.action=na.exclude, family="binomial",glmerControl(optimizer="bobyqa", optCtrl=list(maxfun=1000000)))

mod1a<-glmer(correct.or.wrong~(1|Module) +(1|Student)+Lesson.type.specific+B4After.no.NA + Course + Year1, mydata3,na.action=na.exclude, family="binomial",glmerControl(optimizer="bobyqa", optCtrl=list(maxfun=1000000)))

mod1b<-glmer(correct.or.wrong~(1|Module) +(1|Student)+B4After.no.NA + Course + Year1, mydata3,na.action=na.exclude, family="binomial",glmerControl(optimizer="bobyqa", optCtrl=list(maxfun=1000000)))

mod1c<-glmer(correct.or.wrong~(1|Module) +(1|Student)+Lesson.type.specific + Course + Year1, mydata3,na.action=na.exclude, family="binomial",glmerControl(optimizer="bobyqa", optCtrl=list(maxfun=1000000)))

mod1d<-glmer(correct.or.wrong~(1|Module) +(1|Student)+Lesson.type.specific+B4After.no.NA + Course , mydata3,na.action=na.exclude, family="binomial",glmerControl(optimizer="bobyqa", optCtrl=list(maxfun=1000000)))


mod1e<-glmer(correct.or.wrong~(1|Module) +(1|Student)+Lesson.type.specific+B4After.no.NA  + Year1, mydata3,na.action=na.exclude, family="binomial",glmerControl(optimizer="bobyqa", optCtrl=list(maxfun=1000000)))

# Interacton 

anova(mod1, mod1a)

# Effect of lesson type
anova(mod1a,mod1b)

# Effect of b4 or After
anova(mod1a,mod1c)

# Effect of Year
anova(mod1a,mod1d)

# Effect of Course
anova(mod1a,mod1e)


# check for overdisperson 
mod1

library("blmeco")

dispersion_glmer(mod1a)


### TO ADD##
summary(mod1a)
mod1aCoeff<-summary(mod1a)$coefficients
summary(mod1)
mod1Coeff<-summary(mod1)$coefficients
dataframes2xls::write.xls(c(mod1aCoeff,mod1Coeff),"Results_bothyears_allQtypes_estimates.xls")
### TO ADD##

stddevs <- function(obj)unlist(lapply(VarCorr(obj), function(m) sqrt(diag(m))))

fixed<-c(anova(mod1a,mod1),anova(mod1a,mod1b), anova(mod1a,mod1c), anova(mod1a,mod1d), anova(mod1a,mod1e))

random<-stddevs(mod1)
library(lsmeans)


posthoc<-summary(lsmeans(mod1,pairwise~Lesson.type.specific*B4After.no.NA,adjust="tukey",mode="linear.predictor",type="Score"))
str(fixed)
summary(posthoc)
posthoc2<-data.frame(posthoc = unlist(posthoc))

dataframes2xls::write.xls(c(fixed, random,posthoc2), "Results_bothyears_allQtypes.xls")


#### ALL ANSWERS 2015
str(mydata2015)
mod1<-glmer(correct.or.wrong~(1|Module) +(1|Student)+Lesson.type.specific*B4After.no.NA +  Course, mydata2015,na.action=na.exclude, family="binomial",glmerControl(optimizer="bobyqa", optCtrl=list(maxfun=1000000)))

mod1a<-glmer(correct.or.wrong~(1|Module) +(1|Student)+Lesson.type.specific+B4After.no.NA + Course, mydata2015,na.action=na.exclude, family="binomial",glmerControl(optimizer="bobyqa", optCtrl=list(maxfun=1000000)))

mod1b<-glmer(correct.or.wrong~(1|Module) +(1|Student)+B4After.no.NA + Course , mydata2015,na.action=na.exclude, family="binomial",glmerControl(optimizer="bobyqa", optCtrl=list(maxfun=1000000)))

mod1c<-glmer(correct.or.wrong~(1|Module) +(1|Student)+Lesson.type.specific + Course , mydata2015,na.action=na.exclude, family="binomial",glmerControl(optimizer="bobyqa", optCtrl=list(maxfun=1000000)))


mod1e<-glmer(correct.or.wrong~(1|Module) +(1|Student)+Lesson.type.specific+B4After.no.NA , mydata2015,na.action=na.exclude, family="binomial",glmerControl(optimizer="bobyqa", optCtrl=list(maxfun=1000000)))

# Interacton 

anova(mod1, mod1a)

# Effect of lesson type
anova(mod1a,mod1b)

# Effect of b4 or After
anova(mod1a,mod1c)


# Effect of Course
anova(mod1a,mod1e)


# check for overdisperson 
mod1


### TO ADD##
summary(mod1a)
mod1aCoeff<-summary(mod1a)$coefficients
summary(mod1)
mod1Coeff<-summary(mod1)$coefficients
dataframes2xls::write.xls(c(mod1aCoeff,mod1Coeff),"Results_year2015_allQtypes_estimates.xls")
### TO ADD##


stddevs <- function(obj)unlist(lapply(VarCorr(obj), function(m) sqrt(diag(m))))

fixed<-c(anova(mod1a,mod1),anova(mod1a,mod1b), anova(mod1a,mod1c), anova(mod1a,mod1e))

random<-stddevs(mod1)
library(lsmeans)


posthoc<-summary(lsmeans(mod1,pairwise~Lesson.type.specific*B4After.no.NA,adjust="tukey",mode="linear.predictor",type="Score"))
str(fixed)
summary(posthoc)
posthoc2<-data.frame(posthoc = unlist(posthoc))

dataframes2xls::write.xls(c(fixed, random,posthoc2), "Results_year2015_allQtypes.xls")


#### ALL ANSWERS 2016, including LT
str(mydata2016)

mydata2016<-subset(mydata2016,B4After.specific=="b4"|B4After.specific=="After"|B4After.specific=="LT")

mod1<-glmer(correct.or.wrong~(1|Module) +(1|Student)+Lesson.type.specific*B4After.specific +  Course, mydata2016,na.action=na.exclude, family="binomial",glmerControl(optimizer="bobyqa", optCtrl=list(maxfun=1000000)))

mod1a<-glmer(correct.or.wrong~(1|Module) +(1|Student)+Lesson.type.specific+B4After.specific + Course, mydata2016,na.action=na.exclude, family="binomial",glmerControl(optimizer="bobyqa", optCtrl=list(maxfun=1000000)))

mod1b<-glmer(correct.or.wrong~(1|Module) +(1|Student)+B4After.specific + Course , mydata2016,na.action=na.exclude, family="binomial",glmerControl(optimizer="bobyqa", optCtrl=list(maxfun=1000000)))

mod1c<-glmer(correct.or.wrong~(1|Module) +(1|Student)+Lesson.type.specific + Course , mydata2016,na.action=na.exclude, family="binomial",glmerControl(optimizer="bobyqa", optCtrl=list(maxfun=1000000)))


mod1e<-glmer(correct.or.wrong~(1|Module) +(1|Student)+Lesson.type.specific+B4After.specific , mydata2016,na.action=na.exclude, family="binomial",glmerControl(optimizer="bobyqa", optCtrl=list(maxfun=1000000)))

# Interacton 

anova(mod1, mod1a)

# Effect of lesson type
anova(mod1a,mod1b)

# Effect of b4 or After
anova(mod1a,mod1c)


# Effect of Course
anova(mod1a,mod1e)


# check for overdisperson 
mod1


### TO ADD##
summary(mod1a)
mod1aCoeff<-summary(mod1a)$coefficients
summary(mod1)
mod1Coeff<-summary(mod1)$coefficients
dataframes2xls::write.xls(c(mod1aCoeff,mod1Coeff),"Results_year2016_allQtypes_estimates.xls")
### TO ADD##


stddevs <- function(obj)unlist(lapply(VarCorr(obj), function(m) sqrt(diag(m))))

fixed<-c(anova(mod1a,mod1),anova(mod1a,mod1b), anova(mod1a,mod1c), anova(mod1a,mod1e))

random<-stddevs(mod1)
library(lsmeans)


posthoc<-summary(lsmeans(mod1,pairwise~Lesson.type.specific*B4After.specific,adjust="tukey",mode="linear.predictor",type="Score"))
str(fixed)
summary(posthoc)
posthoc2<-data.frame(posthoc = unlist(posthoc))

dataframes2xls::write.xls(c(fixed, random,posthoc2), "Results_year2016_allQtypes.xls")


#### ALL ANSWERS 2016, b4After
str(mydata2016)

mydata2016<-subset(mydata2016,B4After.specific=="b4"|B4After.specific=="After")

mod1<-glmer(correct.or.wrong~(1|Module) +(1|Student)+Lesson.type.specific*B4After.specific +  Course, mydata2016,na.action=na.exclude, family="binomial",glmerControl(optimizer="bobyqa", optCtrl=list(maxfun=1000000)))

mod1a<-glmer(correct.or.wrong~(1|Module) +(1|Student)+Lesson.type.specific+B4After.specific + Course, mydata2016,na.action=na.exclude, family="binomial",glmerControl(optimizer="bobyqa", optCtrl=list(maxfun=1000000)))

mod1b<-glmer(correct.or.wrong~(1|Module) +(1|Student)+B4After.specific + Course , mydata2016,na.action=na.exclude, family="binomial",glmerControl(optimizer="bobyqa", optCtrl=list(maxfun=1000000)))

mod1c<-glmer(correct.or.wrong~(1|Module) +(1|Student)+Lesson.type.specific + Course , mydata2016,na.action=na.exclude, family="binomial",glmerControl(optimizer="bobyqa", optCtrl=list(maxfun=1000000)))


mod1e<-glmer(correct.or.wrong~(1|Module) +(1|Student)+Lesson.type.specific+B4After.specific , mydata2016,na.action=na.exclude, family="binomial",glmerControl(optimizer="bobyqa", optCtrl=list(maxfun=1000000)))

# Interacton 

anova(mod1, mod1a)

# Effect of lesson type
anova(mod1a,mod1b)

# Effect of b4 or After
anova(mod1a,mod1c)


# Effect of Course
anova(mod1a,mod1e)


# check for overdisperson 
mod1
### TO ADD##
summary(mod1a)
mod1aCoeff<-summary(mod1a)$coefficients
summary(mod1)
mod1Coeff<-summary(mod1)$coefficients
dataframes2xls::write.xls(c(mod1aCoeff,mod1Coeff),"Results_year2016_B4After_estimates.xls")
### TO ADD##

stddevs <- function(obj)unlist(lapply(VarCorr(obj), function(m) sqrt(diag(m))))

fixed<-c(anova(mod1a,mod1),anova(mod1a,mod1b), anova(mod1a,mod1c), anova(mod1a,mod1e))

random<-stddevs(mod1)
library(lsmeans)


posthoc<-summary(lsmeans(mod1,pairwise~Lesson.type.specific*B4After.specific,adjust="tukey",mode="linear.predictor",type="Score"))
str(fixed)
summary(posthoc)
posthoc2<-data.frame(posthoc = unlist(posthoc))

dataframes2xls::write.xls(c(fixed, random,posthoc2), "Results_year2016_B4After.xls")

### ALL ANSWERS 2016, AfterLT
str(mydata2016)
mydata2016<-subset(mydata2,Year=="2016")

mydata2016<-subset(mydata2016,B4After.specific=="LT"|B4After.specific=="After")

mod1<-glmer(correct.or.wrong~(1|Module) +(1|Student)+Lesson.type.specific*B4After.specific +  Course, mydata2016,na.action=na.exclude, family="binomial",glmerControl(optimizer="bobyqa", optCtrl=list(maxfun=1000000)))

mod1a<-glmer(correct.or.wrong~(1|Module) +(1|Student)+Lesson.type.specific+B4After.specific + Course, mydata2016,na.action=na.exclude, family="binomial",glmerControl(optimizer="bobyqa", optCtrl=list(maxfun=1000000)))

mod1b<-glmer(correct.or.wrong~(1|Module) +(1|Student)+B4After.specific + Course , mydata2016,na.action=na.exclude, family="binomial",glmerControl(optimizer="bobyqa", optCtrl=list(maxfun=1000000)))

mod1c<-glmer(correct.or.wrong~(1|Module) +(1|Student)+Lesson.type.specific + Course , mydata2016,na.action=na.exclude, family="binomial",glmerControl(optimizer="bobyqa", optCtrl=list(maxfun=1000000)))


mod1e<-glmer(correct.or.wrong~(1|Module) +(1|Student)+Lesson.type.specific+B4After.specific , mydata2016,na.action=na.exclude, family="binomial",glmerControl(optimizer="bobyqa", optCtrl=list(maxfun=1000000)))

# Interacton 

anova(mod1, mod1a)

# Effect of lesson type
anova(mod1a,mod1b)

# Effect of b4 or After
anova(mod1a,mod1c)


# Effect of Course
anova(mod1a,mod1e)


# check for overdisperson 
mod1

### TO ADD##
summary(mod1a)
mod1aCoeff<-summary(mod1a)$coefficients
summary(mod1)
mod1Coeff<-summary(mod1)$coefficients
dataframes2xls::write.xls(c(mod1aCoeff,mod1Coeff),"Results_year2016_AfterLT_estimates.xls")
### TO ADD##
stddevs <- function(obj)unlist(lapply(VarCorr(obj), function(m) sqrt(diag(m))))

fixed<-c(anova(mod1a,mod1),anova(mod1a,mod1b), anova(mod1a,mod1c), anova(mod1a,mod1e))

random<-stddevs(mod1)
library(lsmeans)


posthoc<-summary(lsmeans(mod1,pairwise~Lesson.type.specific*B4After.specific,adjust="tukey",mode="linear.predictor",type="Score"))
str(fixed)
summary(posthoc)
posthoc2<-data.frame(posthoc = unlist(posthoc))

dataframes2xls::write.xls(c(fixed, random,posthoc2), "Results_year2016_AfterLT.xls")


# Plot
library(plotrix)
# # # # # # # # # # # # BOTH YEARS BEFORE AND AFTER
# Before
mydata2b4<-subset(mydata2,B4After.specific=="b4")
str(mydata2b4)
head(mydata)
mydataTable<-as.matrix(tapply(mydata2b4$correct.or.wrong , list(mydata2b4$Student, mydata2b4$Lesson.type.specific), mean, na.rm = TRUE))
meanScore<-mean(mydataTable[, "DI"],na.rm=TRUE)
seScore<-std.error(mydataTable[, "DI"])
meanScore
seScore
meanScore<-mean(mydataTable[, "Game"],na.rm=TRUE)
seScore<-std.error(mydataTable[, "Game"])
meanScore
seScore
meanScore<-mean(mydataTable[, "E.Game"],na.rm=TRUE)
seScore<-std.error(mydataTable[, "E.Game"])
meanScore
seScore


# After


mydata2b4<-subset(mydata2,B4After.specific=="After")

mydataTable<-as.matrix(tapply(mydata2b4$correct.or.wrong , list(mydata2b4$Student, mydata2b4$Lesson.type.specific), mean, na.rm = TRUE))
meanScore<-mean(mydataTable[, "DI"],na.rm=TRUE)
seScore<-std.error(mydataTable[, "DI"])
meanScore
seScore
meanScore<-mean(mydataTable[, "Game"],na.rm=TRUE)
seScore<-std.error(mydataTable[, "Game"])
meanScore
seScore
meanScore<-mean(mydataTable[, "E.Game"],na.rm=TRUE)
seScore<-std.error(mydataTable[, "E.Game"])
meanScore
seScore


# 2015 only
library(plotrix)

# Before
mydata2b4<-subset(mydata2015,B4After.specific=="b4")
str(mydata2b4)
head(mydata)
mydataTable<-as.matrix(tapply(mydata2b4$correct.or.wrong , list(mydata2b4$Student, mydata2b4$Lesson.type.specific), mean, na.rm = TRUE))
meanScore<-mean(mydataTable[, "DI"],na.rm=TRUE)
seScore<-std.error(mydataTable[, "DI"])
meanScore
seScore
meanScore<-mean(mydataTable[, "Game"],na.rm=TRUE)
seScore<-std.error(mydataTable[, "Game"])
meanScore
seScore
meanScore<-mean(mydataTable[, "E.Game"],na.rm=TRUE)
seScore<-std.error(mydataTable[, "E.Game"])
meanScore
seScore


# After


mydata2b4<-subset(mydata2015,B4After.specific=="After")

mydataTable<-as.matrix(tapply(mydata2b4$correct.or.wrong , list(mydata2b4$Student, mydata2b4$Lesson.type.specific), mean, na.rm = TRUE))
meanScore<-mean(mydataTable[, "DI"],na.rm=TRUE)
seScore<-std.error(mydataTable[, "DI"])
meanScore
seScore
meanScore<-mean(mydataTable[, "Game"],na.rm=TRUE)
seScore<-std.error(mydataTable[, "Game"])
meanScore
seScore
meanScore<-mean(mydataTable[, "E.Game"],na.rm=TRUE)
seScore<-std.error(mydataTable[, "E.Game"])
meanScore
seScore

###### 2016 
# Before
mydata2b4<-subset(mydata2016,B4After.specific=="b4")
str(mydata2b4)
head(mydata)
mydataTable<-as.matrix(tapply(mydata2b4$correct.or.wrong , list(mydata2b4$Student, mydata2b4$Lesson.type.specific), mean, na.rm = TRUE))
meanScore<-mean(mydataTable[, "DI"],na.rm=TRUE)
seScore<-std.error(mydataTable[, "DI"])
meanScore
seScore
meanScore<-mean(mydataTable[, "Game"],na.rm=TRUE)
seScore<-std.error(mydataTable[, "Game"])
meanScore
seScore
meanScore<-mean(mydataTable[, "E.Game"],na.rm=TRUE)
seScore<-std.error(mydataTable[, "E.Game"])
meanScore
seScore


# After


mydata2b4<-subset(mydata2016,B4After.specific=="After")

mydataTable<-as.matrix(tapply(mydata2b4$correct.or.wrong , list(mydata2b4$Student, mydata2b4$Lesson.type.specific), mean, na.rm = TRUE))
meanScore<-mean(mydataTable[, "DI"],na.rm=TRUE)
seScore<-std.error(mydataTable[, "DI"])
meanScore
seScore
meanScore<-mean(mydataTable[, "Game"],na.rm=TRUE)
seScore<-std.error(mydataTable[, "Game"])
meanScore
seScore
meanScore<-mean(mydataTable[, "E.Game"],na.rm=TRUE)
seScore<-std.error(mydataTable[, "E.Game"])
meanScore
seScore


# LT


mydata2b4<-subset(mydata2016,B4After.specific=="LT")

mydataTable<-as.matrix(tapply(mydata2b4$correct.or.wrong , list(mydata2b4$Student, mydata2b4$Lesson.type.specific), mean, na.rm = TRUE))
meanScore<-mean(mydataTable[, "DI"],na.rm=TRUE)
seScore<-std.error(mydataTable[, "DI"])
meanScore
seScore
meanScore<-mean(mydataTable[, "Game"],na.rm=TRUE)
seScore<-std.error(mydataTable[, "Game"])
meanScore
seScore

meanScore<-mean(mydataTable[, "E.Game"],na.rm=TRUE)
seScore<-std.error(mydataTable[, "E.Game"])
meanScore
seScore

##########################
##################################################################################################################################
#####
##########################

##########################

##########################
##########################
##################################################################################################################################
#####
##########################

##########################

##########################

########### REPRODUCTION

mydata2<-subset(mydata,Treatment=="Two-way")

mydata2<-subset(mydata2,Type..R..M..A..specific=="r")

mydata3<-subset(mydata2,B4After.no.NA=="b4"|B4After.no.NA=="After")

mydata2015<-subset(mydata2,Year=="2015")

str(mydata2015)

mydata2016<-subset(mydata2,Year=="2016")


str(mydata2016)
str(mydata2)
Year1<-as.factor(mydata3$Year)

#### both 2015 and 2016 no LT

mod1<-glmer(correct.or.wrong~(1|Module) +(1|Student)+Lesson.type.specific*B4After.no.NA +  Course+ Year1 +Reproduction.directed, mydata3,na.action=na.exclude, family="binomial",glmerControl(optimizer="bobyqa", optCtrl=list(maxfun=1000000)))

mod1a<-glmer(correct.or.wrong~(1|Module) +(1|Student)+Lesson.type.specific+B4After.no.NA + Course + Year1+Reproduction.directed, mydata3,na.action=na.exclude, family="binomial",glmerControl(optimizer="bobyqa", optCtrl=list(maxfun=1000000)))

mod1b<-glmer(correct.or.wrong~(1|Module) +(1|Student)+B4After.no.NA + Course + Year1+Reproduction.directed, mydata3,na.action=na.exclude, family="binomial",glmerControl(optimizer="bobyqa", optCtrl=list(maxfun=1000000)))

mod1c<-glmer(correct.or.wrong~(1|Module) +(1|Student)+Lesson.type.specific + Course + Year1+Reproduction.directed, mydata3,na.action=na.exclude, family="binomial",glmerControl(optimizer="bobyqa", optCtrl=list(maxfun=1000000)))

mod1d<-glmer(correct.or.wrong~(1|Module) +(1|Student)+Lesson.type.specific+B4After.no.NA + Course+Reproduction.directed , mydata3,na.action=na.exclude, family="binomial",glmerControl(optimizer="bobyqa", optCtrl=list(maxfun=1000000)))


mod1e<-glmer(correct.or.wrong~(1|Module) +(1|Student)+Lesson.type.specific+B4After.no.NA  + Year1+Reproduction.directed, mydata3,na.action=na.exclude, family="binomial",glmerControl(optimizer="bobyqa", optCtrl=list(maxfun=1000000)))

mod1f<-glmer(correct.or.wrong~(1|Module) +(1|Student)+Lesson.type.specific+B4After.no.NA + Course + Year1, mydata3,na.action=na.exclude, family="binomial",glmerControl(optimizer="bobyqa", optCtrl=list(maxfun=1000000)))

# Interacton 

anova(mod1, mod1a)

# Effect of lesson type
anova(mod1a,mod1b)

# Effect of b4 or After
anova(mod1a,mod1c)

# Effect of Year
anova(mod1a,mod1d)

# Effect of Course
anova(mod1a,mod1e)

# Effect of Reproduction directed learning
anova(mod1a,mod1f)

# check for overdisperson 
mod1

### TO ADD##
summary(mod1a)
mod1aCoeff<-summary(mod1a)$coefficients
summary(mod1)
mod1Coeff<-summary(mod1)$coefficients
dataframes2xls::write.xls(c(mod1aCoeff,mod1Coeff),"Results_bothyears_repro_estimates.xls")
### TO ADD##

stddevs <- function(obj)unlist(lapply(VarCorr(obj), function(m) sqrt(diag(m))))

fixed<-c(anova(mod1a,mod1),anova(mod1a,mod1b), anova(mod1a,mod1c), anova(mod1a,mod1d), anova(mod1a,mod1e), anova(mod1a,mod1f))

random<-stddevs(mod1)
library(lsmeans)


posthoc<-summary(lsmeans(mod1,pairwise~Lesson.type.specific*B4After.no.NA,adjust="tukey",mode="linear.predictor",type="Score"))
str(fixed)
summary(posthoc)
posthoc2<-data.frame(posthoc = unlist(posthoc))

dataframes2xls::write.xls(c(fixed, random,posthoc2), "Results_bothyears_repro.xls")


#### REPRO 2015
str(mydata2015)
mod1<-glmer(correct.or.wrong~(1|Module) +(1|Student)+Lesson.type.specific*B4After.no.NA +  Course+Reproduction.directed, mydata2015,na.action=na.exclude, family="binomial",glmerControl(optimizer="bobyqa", optCtrl=list(maxfun=1000000)))

mod1a<-glmer(correct.or.wrong~(1|Module) +(1|Student)+Lesson.type.specific+B4After.no.NA + Course+Reproduction.directed, mydata2015,na.action=na.exclude, family="binomial",glmerControl(optimizer="bobyqa", optCtrl=list(maxfun=1000000)))

mod1b<-glmer(correct.or.wrong~(1|Module) +(1|Student)+B4After.no.NA + Course +Reproduction.directed, mydata2015,na.action=na.exclude, family="binomial",glmerControl(optimizer="bobyqa", optCtrl=list(maxfun=1000000)))

mod1c<-glmer(correct.or.wrong~(1|Module) +(1|Student)+Lesson.type.specific + Course +Reproduction.directed, mydata2015,na.action=na.exclude, family="binomial",glmerControl(optimizer="bobyqa", optCtrl=list(maxfun=1000000)))

mod1e<-glmer(correct.or.wrong~(1|Module) +(1|Student)+Lesson.type.specific+B4After.no.NA +Reproduction.directed, mydata2015,na.action=na.exclude, family="binomial",glmerControl(optimizer="bobyqa", optCtrl=list(maxfun=1000000)))


mod1f<-glmer(correct.or.wrong~(1|Module) +(1|Student)+Lesson.type.specific+B4After.no.NA + Course, mydata2015,na.action=na.exclude, family="binomial",glmerControl(optimizer="bobyqa", optCtrl=list(maxfun=1000000)))
# Interacton 

anova(mod1, mod1a)

# Effect of lesson type
anova(mod1a,mod1b)

# Effect of b4 or After
anova(mod1a,mod1c)


# Effect of Course
anova(mod1a,mod1e)

# Effect of Reproduction directed learning
anova(mod1a,mod1f)


# check for overdisperson 
mod1

### TO ADD##
summary(mod1a)
mod1aCoeff<-summary(mod1a)$coefficients
summary(mod1)
mod1Coeff<-summary(mod1)$coefficients
dataframes2xls::write.xls(c(mod1aCoeff,mod1Coeff),"Results_year2015_repro_estimates.xls")

stddevs <- function(obj)unlist(lapply(VarCorr(obj), function(m) sqrt(diag(m))))

fixed<-c(anova(mod1a,mod1),anova(mod1a,mod1b), anova(mod1a,mod1c), anova(mod1a,mod1e),anova(mod1a,mod1f))

random<-stddevs(mod1)
library(lsmeans)


posthoc<-summary(lsmeans(mod1,pairwise~Lesson.type.specific*B4After.no.NA,adjust="tukey",mode="linear.predictor",type="Score"))
str(fixed)
summary(posthoc)
posthoc2<-data.frame(posthoc = unlist(posthoc))

dataframes2xls::write.xls(c(fixed, random,posthoc2), "Results_year2015_repro.xls")


#### REPRO 2016, including LT

mydata2016<-subset(mydata2016,B4After.specific=="b4"|B4After.specific=="After"|B4After.specific=="LT")

str(mydata2016)

mod1<-glmer(correct.or.wrong~(1|Module) +(1|Student)+Lesson.type.specific*B4After.specific +  Course +Reproduction.directed, mydata2016,na.action=na.exclude, family="binomial",glmerControl(optimizer="bobyqa", optCtrl=list(maxfun=1000000)))

mod1a<-glmer(correct.or.wrong~(1|Module) +(1|Student)+Lesson.type.specific+B4After.specific + Course +Reproduction.directed, mydata2016,na.action=na.exclude, family="binomial",glmerControl(optimizer="bobyqa", optCtrl=list(maxfun=1000000)))

mod1b<-glmer(correct.or.wrong~(1|Module) +(1|Student)+B4After.specific + Course  +Reproduction.directed, mydata2016,na.action=na.exclude, family="binomial",glmerControl(optimizer="bobyqa", optCtrl=list(maxfun=1000000)))

mod1c<-glmer(correct.or.wrong~(1|Module) +(1|Student)+Lesson.type.specific + Course  +Reproduction.directed, mydata2016,na.action=na.exclude, family="binomial",glmerControl(optimizer="bobyqa", optCtrl=list(maxfun=1000000)))


mod1e<-glmer(correct.or.wrong~(1|Module) +(1|Student)+Lesson.type.specific+B4After.specific +Reproduction.directed , mydata2016,na.action=na.exclude, family="binomial",glmerControl(optimizer="bobyqa", optCtrl=list(maxfun=1000000)))


mod1f<-glmer(correct.or.wrong~(1|Module) +(1|Student)+Lesson.type.specific+B4After.specific + Course, mydata2016,na.action=na.exclude, family="binomial",glmerControl(optimizer="bobyqa", optCtrl=list(maxfun=1000000)))

# Interacton 

anova(mod1, mod1a)

# Effect of lesson type
anova(mod1a,mod1b)

# Effect of b4 or After
anova(mod1a,mod1c)

# Effect of Course
anova(mod1a,mod1e)

# Effect of Reproduction directed learning
anova(mod1a,mod1f)


# check for overdisperson 
mod1


### TO ADD##
summary(mod1a)
mod1aCoeff<-summary(mod1a)$coefficients
summary(mod1)
mod1Coeff<-summary(mod1)$coefficients
dataframes2xls::write.xls(c(mod1aCoeff,mod1Coeff),"Results_year2016_repro_overall_estimates.xls")


stddevs <- function(obj)unlist(lapply(VarCorr(obj), function(m) sqrt(diag(m))))

fixed<-c(anova(mod1a,mod1),anova(mod1a,mod1b), anova(mod1a,mod1c), anova(mod1a,mod1e),anova(mod1a,mod1f))

random<-stddevs(mod1)
library(lsmeans)


posthoc<-summary(lsmeans(mod1,pairwise~Lesson.type.specific*B4After.specific,adjust="tukey",mode="linear.predictor",type="Score"))
str(fixed)
summary(posthoc)
posthoc2<-data.frame(posthoc = unlist(posthoc))

dataframes2xls::write.xls(c(fixed, random,posthoc2), "Results_year2016_repro_overall.xls")


#### REPRO 2016, b4After
mydata2016<-subset(mydata2,Year=="2016")

mydata2016<-subset(mydata2016,B4After.specific=="b4"|B4After.specific=="After")

str(mydata2016)

mod1<-glmer(correct.or.wrong~(1|Module) +(1|Student)+Lesson.type.specific*B4After.specific +  Course +Reproduction.directed, mydata2016,na.action=na.exclude, family="binomial",glmerControl(optimizer="bobyqa", optCtrl=list(maxfun=1000000)))

mod1a<-glmer(correct.or.wrong~(1|Module) +(1|Student)+Lesson.type.specific+B4After.specific + Course +Reproduction.directed, mydata2016,na.action=na.exclude, family="binomial",glmerControl(optimizer="bobyqa", optCtrl=list(maxfun=1000000)))

mod1b<-glmer(correct.or.wrong~(1|Module) +(1|Student)+B4After.specific + Course  +Reproduction.directed, mydata2016,na.action=na.exclude, family="binomial",glmerControl(optimizer="bobyqa", optCtrl=list(maxfun=1000000)))

mod1c<-glmer(correct.or.wrong~(1|Module) +(1|Student)+Lesson.type.specific + Course  +Reproduction.directed, mydata2016,na.action=na.exclude, family="binomial",glmerControl(optimizer="bobyqa", optCtrl=list(maxfun=1000000)))


mod1e<-glmer(correct.or.wrong~(1|Module) +(1|Student)+Lesson.type.specific+B4After.specific +Reproduction.directed , mydata2016,na.action=na.exclude, family="binomial",glmerControl(optimizer="bobyqa", optCtrl=list(maxfun=1000000)))


mod1f<-glmer(correct.or.wrong~(1|Module) +(1|Student)+Lesson.type.specific+B4After.specific + Course, mydata2016,na.action=na.exclude, family="binomial",glmerControl(optimizer="bobyqa", optCtrl=list(maxfun=1000000)))

# Interacton 

anova(mod1, mod1a)

# Effect of lesson type
anova(mod1a,mod1b)

# Effect of b4 or After
anova(mod1a,mod1c)

# Effect of Course
anova(mod1a,mod1e)

# Effect of Reproduction directed learning
anova(mod1a,mod1f)


# check for overdisperson 
mod1


### TO ADD##
summary(mod1a)
mod1aCoeff<-summary(mod1a)$coefficients
summary(mod1)
mod1Coeff<-summary(mod1)$coefficients
dataframes2xls::write.xls(c(mod1aCoeff,mod1Coeff),"Results_year2016_repro_b4After_estimates.xls")


stddevs <- function(obj)unlist(lapply(VarCorr(obj), function(m) sqrt(diag(m))))

fixed<-c(anova(mod1a,mod1),anova(mod1a,mod1b), anova(mod1a,mod1c), anova(mod1a,mod1e),anova(mod1a,mod1f))

random<-stddevs(mod1)
library(lsmeans)


posthoc<-summary(lsmeans(mod1,pairwise~Lesson.type.specific*B4After.specific,adjust="tukey",mode="linear.predictor",type="Score"))
str(fixed)
summary(posthoc)
posthoc2<-data.frame(posthoc = unlist(posthoc))

dataframes2xls::write.xls(c(fixed, random,posthoc2), "Results_year2016_repro_b4After.xls")


#### REPRO 2016, AfterLT
mydata2016<-subset(mydata2,Year=="2016")

mydata2016<-subset(mydata2016,B4After.specific=="LT"|B4After.specific=="After")

str(mydata2016)

mod1<-glmer(correct.or.wrong~(1|Module) +(1|Student)+Lesson.type.specific*B4After.specific +  Course +Reproduction.directed, mydata2016,na.action=na.exclude, family="binomial",glmerControl(optimizer="bobyqa", optCtrl=list(maxfun=1000000)))

mod1a<-glmer(correct.or.wrong~(1|Module) +(1|Student)+Lesson.type.specific+B4After.specific + Course +Reproduction.directed, mydata2016,na.action=na.exclude, family="binomial",glmerControl(optimizer="bobyqa", optCtrl=list(maxfun=1000000)))

mod1b<-glmer(correct.or.wrong~(1|Module) +(1|Student)+B4After.specific + Course  +Reproduction.directed, mydata2016,na.action=na.exclude, family="binomial",glmerControl(optimizer="bobyqa", optCtrl=list(maxfun=1000000)))

mod1c<-glmer(correct.or.wrong~(1|Module) +(1|Student)+Lesson.type.specific + Course  +Reproduction.directed, mydata2016,na.action=na.exclude, family="binomial",glmerControl(optimizer="bobyqa", optCtrl=list(maxfun=1000000)))


mod1e<-glmer(correct.or.wrong~(1|Module) +(1|Student)+Lesson.type.specific+B4After.specific +Reproduction.directed , mydata2016,na.action=na.exclude, family="binomial",glmerControl(optimizer="bobyqa", optCtrl=list(maxfun=1000000)))


mod1f<-glmer(correct.or.wrong~(1|Module) +(1|Student)+Lesson.type.specific+B4After.specific + Course, mydata2016,na.action=na.exclude, family="binomial",glmerControl(optimizer="bobyqa", optCtrl=list(maxfun=1000000)))

# Interacton 

anova(mod1, mod1a)

# Effect of lesson type
anova(mod1a,mod1b)

# Effect of b4 or After
anova(mod1a,mod1c)

# Effect of Course
anova(mod1a,mod1e)

# Effect of Reproduction directed learning
anova(mod1a,mod1f)


# check for overdisperson 
mod1

### TO ADD##
summary(mod1a)
mod1aCoeff<-summary(mod1a)$coefficients
summary(mod1)
mod1Coeff<-summary(mod1)$coefficients
dataframes2xls::write.xls(c(mod1aCoeff,mod1Coeff),"Results_year2016_repro_AfterLT_estimates.xls")


stddevs <- function(obj)unlist(lapply(VarCorr(obj), function(m) sqrt(diag(m))))

fixed<-c(anova(mod1a,mod1),anova(mod1a,mod1b), anova(mod1a,mod1c), anova(mod1a,mod1e),anova(mod1a,mod1f))

random<-stddevs(mod1)
library(lsmeans)


posthoc<-summary(lsmeans(mod1,pairwise~Lesson.type.specific*B4After.specific,adjust="tukey",mode="linear.predictor",type="Score"))
str(fixed)
summary(posthoc)
posthoc2<-data.frame(posthoc = unlist(posthoc))

dataframes2xls::write.xls(c(fixed, random,posthoc2), "Results_year2016_repro_AfterLT.xls")


###### 2015 and 2016 no LT
# Plot
library(plotrix)

# Before
mydata2b4<-subset(mydata2,B4After.specific=="b4")

mydataTable<-as.matrix(tapply(mydata2b4$correct.or.wrong , list(mydata2b4$Student, mydata2b4$Lesson.type.specific), mean,na.rm = TRUE))
meanScore<-mean(mydataTable[, "DI"],na.rm=TRUE)
seScore<-std.error(mydataTable[, "DI"])
meanScore
seScore
meanScore<-mean(mydataTable[, "Game"],na.rm=TRUE)
seScore<-std.error(mydataTable[, "Game"])
meanScore
seScore
meanScore<-mean(mydataTable[, "E.Game"],na.rm=TRUE)
seScore<-std.error(mydataTable[, "E.Game"])
meanScore
seScore

# After


mydata2b4<-subset(mydata2,B4After.specific=="After")

mydataTable<-as.matrix(tapply(mydata2b4$correct.or.wrong , list(mydata2b4$Student, mydata2b4$Lesson.type.specific), mean,na.rm = TRUE))
meanScore<-mean(mydataTable[, "DI"],na.rm=TRUE)
seScore<-std.error(mydataTable[, "DI"])
meanScore
seScore
meanScore<-mean(mydataTable[, "Game"],na.rm=TRUE)
seScore<-std.error(mydataTable[, "Game"])
meanScore
seScore
meanScore<-mean(mydataTable[, "E.Game"],na.rm=TRUE)
seScore<-std.error(mydataTable[, "E.Game"])
meanScore
seScore


###### 2015 no LT
# Plot
library(plotrix)

# Before
mydata2b4<-subset(mydata2015,B4After.specific=="b4")

mydataTable<-as.matrix(tapply(mydata2b4$correct.or.wrong , list(mydata2b4$Student, mydata2b4$Lesson.type.specific), mean,na.rm = TRUE))
meanScore<-mean(mydataTable[, "DI"],na.rm=TRUE)
seScore<-std.error(mydataTable[, "DI"])
meanScore
seScore
meanScore<-mean(mydataTable[, "Game"],na.rm=TRUE)
seScore<-std.error(mydataTable[, "Game"])
meanScore
seScore
meanScore<-mean(mydataTable[, "E.Game"],na.rm=TRUE)
seScore<-std.error(mydataTable[, "E.Game"])
meanScore
seScore

# After


mydata2b4<-subset(mydata2015,B4After.specific=="After")

mydataTable<-as.matrix(tapply(mydata2b4$correct.or.wrong , list(mydata2b4$Student, mydata2b4$Lesson.type.specific), mean,na.rm = TRUE))
meanScore<-mean(mydataTable[, "DI"],na.rm=TRUE)
seScore<-std.error(mydataTable[, "DI"])
meanScore
seScore
meanScore<-mean(mydataTable[, "Game"],na.rm=TRUE)
seScore<-std.error(mydataTable[, "Game"])
meanScore
seScore
meanScore<-mean(mydataTable[, "E.Game"],na.rm=TRUE)
seScore<-std.error(mydataTable[, "E.Game"])
meanScore
seScore


###### 2016 with LT
# Plot
library(plotrix)

# Before
mydata2b4<-subset(mydata2016,B4After.specific=="b4")

mydataTable<-as.matrix(tapply(mydata2b4$correct.or.wrong , list(mydata2b4$Student, mydata2b4$Lesson.type.specific), mean,na.rm = TRUE))
meanScore<-mean(mydataTable[, "DI"],na.rm=TRUE)
seScore<-std.error(mydataTable[, "DI"])
meanScore
seScore
meanScore<-mean(mydataTable[, "Game"],na.rm=TRUE)
seScore<-std.error(mydataTable[, "Game"])
meanScore
seScore
meanScore<-mean(mydataTable[, "E.Game"],na.rm=TRUE)
seScore<-std.error(mydataTable[, "E.Game"])
meanScore
seScore

# After


mydata2b4<-subset(mydata2016,B4After.specific=="After")

mydataTable<-as.matrix(tapply(mydata2b4$correct.or.wrong , list(mydata2b4$Student, mydata2b4$Lesson.type.specific), mean,na.rm = TRUE))
meanScore<-mean(mydataTable[, "DI"],na.rm=TRUE)
seScore<-std.error(mydataTable[, "DI"])
meanScore
seScore
meanScore<-mean(mydataTable[, "Game"],na.rm=TRUE)
seScore<-std.error(mydataTable[, "Game"])
meanScore
seScore
meanScore<-mean(mydataTable[, "E.Game"],na.rm=TRUE)
seScore<-std.error(mydataTable[, "E.Game"])
meanScore
seScore


# LT


mydata2b4<-subset(mydata2016,B4After.specific=="LT")

mydataTable<-as.matrix(tapply(mydata2b4$correct.or.wrong , list(mydata2b4$Student, mydata2b4$Lesson.type.specific), mean,na.rm = TRUE))
meanScore<-mean(mydataTable[, "DI"],na.rm=TRUE)
seScore<-std.error(mydataTable[, "DI"])
meanScore
seScore
meanScore<-mean(mydataTable[, "Game"],na.rm=TRUE)
seScore<-std.error(mydataTable[, "Game"])
meanScore
seScore
meanScore<-mean(mydataTable[, "E.Game"],na.rm=TRUE)
seScore<-std.error(mydataTable[, "E.Game"])
meanScore
seScore

###################################################################################################################################################################################################################################################################################
##########################
########### Understanding
mydata2<-subset(mydata,Treatment=="Two-way")

mydata2<-subset(mydata2,Type..R..M..A..specific=="u")

mydata3<-subset(mydata2,B4After.no.NA=="b4"|B4After.no.NA=="After")

mydata2015<-subset(mydata2,Year=="2015")

str(mydata2015)
str(mydata)

mydata2016<-subset(mydata2,Year=="2016")


str(mydata2016)
str(mydata2)
Year1<-as.factor(mydata3$Year)

#### both 2015 and 2016 no LT

mod1<-glmer(correct.or.wrong~(1|Module) +(1|Student)+Lesson.type.specific*B4After.no.NA +  Course+ Year1 +Meaning.directed, mydata3,na.action=na.exclude, family="binomial",glmerControl(optimizer="bobyqa", optCtrl=list(maxfun=1000000)))

mod1a<-glmer(correct.or.wrong~(1|Module) +(1|Student)+Lesson.type.specific+B4After.no.NA + Course + Year1+Meaning.directed, mydata3,na.action=na.exclude, family="binomial",glmerControl(optimizer="bobyqa", optCtrl=list(maxfun=1000000)))

mod1b<-glmer(correct.or.wrong~(1|Module) +(1|Student)+B4After.no.NA + Course + Year1+Meaning.directed, mydata3,na.action=na.exclude, family="binomial",glmerControl(optimizer="bobyqa", optCtrl=list(maxfun=1000000)))

mod1c<-glmer(correct.or.wrong~(1|Module) +(1|Student)+Lesson.type.specific + Course + Year1+Meaning.directed, mydata3,na.action=na.exclude, family="binomial",glmerControl(optimizer="bobyqa", optCtrl=list(maxfun=1000000)))

mod1d<-glmer(correct.or.wrong~(1|Module) +(1|Student)+Lesson.type.specific+B4After.no.NA + Course+Meaning.directed , mydata3,na.action=na.exclude, family="binomial",glmerControl(optimizer="bobyqa", optCtrl=list(maxfun=1000000)))


mod1e<-glmer(correct.or.wrong~(1|Module) +(1|Student)+Lesson.type.specific+B4After.no.NA  + Year1+Meaning.directed, mydata3,na.action=na.exclude, family="binomial",glmerControl(optimizer="bobyqa", optCtrl=list(maxfun=1000000)))

mod1f<-glmer(correct.or.wrong~(1|Module) +(1|Student)+Lesson.type.specific+B4After.no.NA + Course + Year1, mydata3,na.action=na.exclude, family="binomial",glmerControl(optimizer="bobyqa", optCtrl=list(maxfun=1000000)))

# Interacton 

anova(mod1, mod1a)

# Effect of lesson type
anova(mod1a,mod1b)

# Effect of b4 or After
anova(mod1a,mod1c)

# Effect of Year
anova(mod1a,mod1d)

# Effect of Course
anova(mod1a,mod1e)

# Effect of Reproduction directed learning
anova(mod1a,mod1f)

# check for overdisperson 
mod1

### TO ADD##
summary(mod1a)
mod1aCoeff<-summary(mod1a)$coefficients
summary(mod1)
mod1Coeff<-summary(mod1)$coefficients
dataframes2xls::write.xls(c(mod1aCoeff,mod1Coeff),"Results_bothyears_under_estimates.xls")


stddevs <- function(obj)unlist(lapply(VarCorr(obj), function(m) sqrt(diag(m))))

fixed<-c(anova(mod1a,mod1),anova(mod1a,mod1b), anova(mod1a,mod1c), anova(mod1a,mod1d), anova(mod1a,mod1e), anova(mod1a,mod1f))

random<-stddevs(mod1)
library(lsmeans)


posthoc<-summary(lsmeans(mod1,pairwise~Lesson.type.specific*B4After.no.NA,adjust="tukey",mode="linear.predictor",type="Score"))
str(fixed)
summary(posthoc)
posthoc2<-data.frame(posthoc = unlist(posthoc))

dataframes2xls::write.xls(c(fixed, random,posthoc2), "Results_bothyears_under.xls")


#### REPRO 2015
str(mydata2015)
mod1<-glmer(correct.or.wrong~(1|Module) +(1|Student)+Lesson.type.specific*B4After.no.NA +  Course+Meaning.directed, mydata2015,na.action=na.exclude, family="binomial",glmerControl(optimizer="bobyqa", optCtrl=list(maxfun=1000000)))

mod1a<-glmer(correct.or.wrong~(1|Module) +(1|Student)+Lesson.type.specific+B4After.no.NA + Course+Meaning.directed, mydata2015,na.action=na.exclude, family="binomial",glmerControl(optimizer="bobyqa", optCtrl=list(maxfun=1000000)))

mod1b<-glmer(correct.or.wrong~(1|Module) +(1|Student)+B4After.no.NA + Course +Meaning.directed, mydata2015,na.action=na.exclude, family="binomial",glmerControl(optimizer="bobyqa", optCtrl=list(maxfun=1000000)))

mod1c<-glmer(correct.or.wrong~(1|Module) +(1|Student)+Lesson.type.specific + Course +Meaning.directed, mydata2015,na.action=na.exclude, family="binomial",glmerControl(optimizer="bobyqa", optCtrl=list(maxfun=1000000)))

mod1e<-glmer(correct.or.wrong~(1|Module) +(1|Student)+Lesson.type.specific+B4After.no.NA +Meaning.directed, mydata2015,na.action=na.exclude, family="binomial",glmerControl(optimizer="bobyqa", optCtrl=list(maxfun=1000000)))


mod1f<-glmer(correct.or.wrong~(1|Module) +(1|Student)+Lesson.type.specific+B4After.no.NA + Course, mydata2015,na.action=na.exclude, family="binomial",glmerControl(optimizer="bobyqa", optCtrl=list(maxfun=1000000)))
# Interacton 

anova(mod1, mod1a)

# Effect of lesson type
anova(mod1a,mod1b)

# Effect of b4 or After
anova(mod1a,mod1c)


# Effect of Course
anova(mod1a,mod1e)

# Effect of Understanding directed learning
anova(mod1a,mod1f)


# check for overdisperson 
mod1


### TO ADD##
summary(mod1a)
mod1aCoeff<-summary(mod1a)$coefficients
summary(mod1)
mod1Coeff<-summary(mod1)$coefficients
dataframes2xls::write.xls(c(mod1aCoeff,mod1Coeff),"Results_year2015_under_estimates.xls")

stddevs <- function(obj)unlist(lapply(VarCorr(obj), function(m) sqrt(diag(m))))

fixed<-c(anova(mod1a,mod1),anova(mod1a,mod1b), anova(mod1a,mod1c), anova(mod1a,mod1e),anova(mod1a,mod1f))

random<-stddevs(mod1)
library(lsmeans)


posthoc<-summary(lsmeans(mod1,pairwise~Lesson.type.specific*B4After.no.NA,adjust="tukey",mode="linear.predictor",type="Score"))
str(fixed)
summary(posthoc)
posthoc2<-data.frame(posthoc = unlist(posthoc))

dataframes2xls::write.xls(c(fixed, random,posthoc2), "Results_year2015_under.xls")


#### REPRO 2016, including LT

mydata2016<-subset(mydata2016,B4After.specific=="b4"|B4After.specific=="After"|B4After.specific=="LT")

str(mydata2016)

mod1<-glmer(correct.or.wrong~(1|Module) +(1|Student)+Lesson.type.specific*B4After.specific +  Course +Meaning.directed, mydata2016,na.action=na.exclude, family="binomial",glmerControl(optimizer="bobyqa", optCtrl=list(maxfun=1000000)))

mod1a<-glmer(correct.or.wrong~(1|Module) +(1|Student)+Lesson.type.specific+B4After.specific + Course +Meaning.directed, mydata2016,na.action=na.exclude, family="binomial",glmerControl(optimizer="bobyqa", optCtrl=list(maxfun=1000000)))

mod1b<-glmer(correct.or.wrong~(1|Module) +(1|Student)+B4After.specific + Course  +Meaning.directed, mydata2016,na.action=na.exclude, family="binomial",glmerControl(optimizer="bobyqa", optCtrl=list(maxfun=1000000)))

mod1c<-glmer(correct.or.wrong~(1|Module) +(1|Student)+Lesson.type.specific + Course  +Meaning.directed, mydata2016,na.action=na.exclude, family="binomial",glmerControl(optimizer="bobyqa", optCtrl=list(maxfun=1000000)))


mod1e<-glmer(correct.or.wrong~(1|Module) +(1|Student)+Lesson.type.specific+B4After.specific +Meaning.directed , mydata2016,na.action=na.exclude, family="binomial",glmerControl(optimizer="bobyqa", optCtrl=list(maxfun=1000000)))


mod1f<-glmer(correct.or.wrong~(1|Module) +(1|Student)+Lesson.type.specific+B4After.specific + Course, mydata2016,na.action=na.exclude, family="binomial",glmerControl(optimizer="bobyqa", optCtrl=list(maxfun=1000000)))

# Interacton 

anova(mod1, mod1a)

# Effect of lesson type
anova(mod1a,mod1b)

# Effect of b4 or After
anova(mod1a,mod1c)

# Effect of Course
anova(mod1a,mod1e)

# Effect of Reproduction directed learning
anova(mod1a,mod1f)


# check for overdisperson 
mod1

### TO ADD##
summary(mod1a)
mod1aCoeff<-summary(mod1a)$coefficients
summary(mod1)
mod1Coeff<-summary(mod1)$coefficients
dataframes2xls::write.xls(c(mod1aCoeff,mod1Coeff),"Results_year2016_under_overall_estimates.xls")

stddevs <- function(obj)unlist(lapply(VarCorr(obj), function(m) sqrt(diag(m))))

fixed<-c(anova(mod1a,mod1),anova(mod1a,mod1b), anova(mod1a,mod1c), anova(mod1a,mod1e),anova(mod1a,mod1f))

random<-stddevs(mod1)
library(lsmeans)


posthoc<-summary(lsmeans(mod1,pairwise~Lesson.type.specific*B4After.specific,adjust="tukey",mode="linear.predictor",type="Score"))
str(fixed)
summary(posthoc)
posthoc2<-data.frame(posthoc = unlist(posthoc))

dataframes2xls::write.xls(c(fixed, random,posthoc2), "Results_year2016_under_overall.xls")


#### REPRO 2016, b4After
mydata2016<-subset(mydata2,Year=="2016")

mydata2016<-subset(mydata2016,B4After.specific=="b4"|B4After.specific=="After")

str(mydata2016)

mod1<-glmer(correct.or.wrong~(1|Module) +(1|Student)+Lesson.type.specific*B4After.specific +  Course +Meaning.directed, mydata2016,na.action=na.exclude, family="binomial",glmerControl(optimizer="bobyqa", optCtrl=list(maxfun=1000000)))

mod1a<-glmer(correct.or.wrong~(1|Module) +(1|Student)+Lesson.type.specific+B4After.specific + Course +Meaning.directed, mydata2016,na.action=na.exclude, family="binomial",glmerControl(optimizer="bobyqa", optCtrl=list(maxfun=1000000)))

mod1b<-glmer(correct.or.wrong~(1|Module) +(1|Student)+B4After.specific + Course  +Meaning.directed, mydata2016,na.action=na.exclude, family="binomial",glmerControl(optimizer="bobyqa", optCtrl=list(maxfun=1000000)))

mod1c<-glmer(correct.or.wrong~(1|Module) +(1|Student)+Lesson.type.specific + Course  +Meaning.directed, mydata2016,na.action=na.exclude, family="binomial",glmerControl(optimizer="bobyqa", optCtrl=list(maxfun=1000000)))


mod1e<-glmer(correct.or.wrong~(1|Module) +(1|Student)+Lesson.type.specific+B4After.specific +Meaning.directed, mydata2016,na.action=na.exclude, family="binomial",glmerControl(optimizer="bobyqa", optCtrl=list(maxfun=1000000)))


mod1f<-glmer(correct.or.wrong~(1|Module) +(1|Student)+Lesson.type.specific+B4After.specific + Course, mydata2016,na.action=na.exclude, family="binomial",glmerControl(optimizer="bobyqa", optCtrl=list(maxfun=1000000)))

# Interacton 

anova(mod1, mod1a)

# Effect of lesson type
anova(mod1a,mod1b)

# Effect of b4 or After
anova(mod1a,mod1c)

# Effect of Course
anova(mod1a,mod1e)

# Effect of Reproduction directed learning
anova(mod1a,mod1f)


# check for overdisperson 
mod1
### TO ADD##
summary(mod1a)
mod1aCoeff<-summary(mod1a)$coefficients
summary(mod1)
mod1Coeff<-summary(mod1)$coefficients
dataframes2xls::write.xls(c(mod1aCoeff,mod1Coeff),"Results_year2016_under_b4After_estimates.xls")

stddevs <- function(obj)unlist(lapply(VarCorr(obj), function(m) sqrt(diag(m))))

fixed<-c(anova(mod1a,mod1),anova(mod1a,mod1b), anova(mod1a,mod1c), anova(mod1a,mod1e),anova(mod1a,mod1f))

random<-stddevs(mod1)
library(lsmeans)


posthoc<-summary(lsmeans(mod1,pairwise~Lesson.type.specific*B4After.specific,adjust="tukey",mode="linear.predictor",type="Score"))
str(fixed)
summary(posthoc)
posthoc2<-data.frame(posthoc = unlist(posthoc))

dataframes2xls::write.xls(c(fixed, random,posthoc2), "Results_year2016_under_b4After.xls")


#### REPRO 2016, AfterLT
mydata2016<-subset(mydata2,Year=="2016")

mydata2016<-subset(mydata2016,B4After.specific=="LT"|B4After.specific=="After")

str(mydata2016)

mod1<-glmer(correct.or.wrong~(1|Module) +(1|Student)+Lesson.type.specific*B4After.specific +  Course +Meaning.directed, mydata2016,na.action=na.exclude, family="binomial",glmerControl(optimizer="bobyqa", optCtrl=list(maxfun=1000000)))

mod1a<-glmer(correct.or.wrong~(1|Module) +(1|Student)+Lesson.type.specific+B4After.specific + Course +Meaning.directed, mydata2016,na.action=na.exclude, family="binomial",glmerControl(optimizer="bobyqa", optCtrl=list(maxfun=1000000)))

mod1b<-glmer(correct.or.wrong~(1|Module) +(1|Student)+B4After.specific + Course  +Meaning.directed, mydata2016,na.action=na.exclude, family="binomial",glmerControl(optimizer="bobyqa", optCtrl=list(maxfun=1000000)))

mod1c<-glmer(correct.or.wrong~(1|Module) +(1|Student)+Lesson.type.specific + Course  +Meaning.directed, mydata2016,na.action=na.exclude, family="binomial",glmerControl(optimizer="bobyqa", optCtrl=list(maxfun=1000000)))


mod1e<-glmer(correct.or.wrong~(1|Module) +(1|Student)+Lesson.type.specific+B4After.specific +Meaning.directed , mydata2016,na.action=na.exclude, family="binomial",glmerControl(optimizer="bobyqa", optCtrl=list(maxfun=1000000)))


mod1f<-glmer(correct.or.wrong~(1|Module) +(1|Student)+Lesson.type.specific+B4After.specific + Course, mydata2016,na.action=na.exclude, family="binomial",glmerControl(optimizer="bobyqa", optCtrl=list(maxfun=1000000)))

# Interacton 

anova(mod1, mod1a)

# Effect of lesson type
anova(mod1a,mod1b)

# Effect of b4 or After
anova(mod1a,mod1c)

# Effect of Course
anova(mod1a,mod1e)

# Effect of Reproduction directed learning
anova(mod1a,mod1f)


# check for overdisperson 
mod1

### TO ADD##
summary(mod1a)
mod1aCoeff<-summary(mod1a)$coefficients
summary(mod1)
mod1Coeff<-summary(mod1)$coefficients
dataframes2xls::write.xls(c(mod1aCoeff,mod1Coeff),"Results_year2016_under_AfterLT_estimates.xls")
stddevs <- function(obj)unlist(lapply(VarCorr(obj), function(m) sqrt(diag(m))))

fixed<-c(anova(mod1a,mod1),anova(mod1a,mod1b), anova(mod1a,mod1c), anova(mod1a,mod1e),anova(mod1a,mod1f))

random<-stddevs(mod1)
library(lsmeans)


posthoc<-summary(lsmeans(mod1,pairwise~Lesson.type.specific*B4After.specific,adjust="tukey",mode="linear.predictor",type="Score"))
str(fixed)
summary(posthoc)
posthoc2<-data.frame(posthoc = unlist(posthoc))

dataframes2xls::write.xls(c(fixed, random,posthoc2), "Results_year2016_under_AfterLT.xls")


#### 2015 no LT
str(mydata2)
Year1<-as.factor(mydata2$Year)
mod1<-glmer(correct.or.wrong~(1|Module) +(1|Student)+Lesson.type.specific*B4After.specific + Course, mydata2015,na.action=na.exclude, family="binomial")

mod1a<-glmer(correct.or.wrong~(1|Module) +(1|Student)+Lesson.type.specific+B4After.specific + Course, mydata2015,na.action=na.exclude, family="binomial")
summary(mydata2$B4After.no.NA)

# Interacton 

anova(mod1, mod1a)
summary(mod1)


#### 2016 with LT
str(mydata2)
Year1<-as.factor(mydata2$Year)
mod1<-glmer(correct.or.wrong~(1|Module) +(1|Student)+Lesson.type.specific*B4After.specific + Course, mydata2016,na.action=na.exclude, family="binomial")

mod1a<-glmer(correct.or.wrong~(1|Module) +(1|Student)+Lesson.type.specific+B4After.specific + Course, mydata2016,na.action=na.exclude, family="binomial")
summary(mydata2$B4After.no.NA)

# Interacton 

anova(mod1, mod1a)
summary(mod1)

# Plot
library(plotrix)


###### 2015 and 2016 no LT
# Plot
library(plotrix)

# Before
mydata2b4<-subset(mydata2,B4After.specific=="b4")

mydataTable<-as.matrix(tapply(mydata2b4$correct.or.wrong , list(mydata2b4$Student, mydata2b4$Lesson.type.specific), mean,na.rm = TRUE))
meanScore<-mean(mydataTable[, "DI"],na.rm=TRUE)
seScore<-std.error(mydataTable[, "DI"])
meanScore
seScore
meanScore<-mean(mydataTable[, "Game"],na.rm=TRUE)
seScore<-std.error(mydataTable[, "Game"])
meanScore
seScore
meanScore<-mean(mydataTable[, "E.Game"],na.rm=TRUE)
seScore<-std.error(mydataTable[, "E.Game"])
meanScore
seScore

# After


mydata2b4<-subset(mydata2,B4After.specific=="After")

mydataTable<-as.matrix(tapply(mydata2b4$correct.or.wrong , list(mydata2b4$Student, mydata2b4$Lesson.type.specific), mean,na.rm = TRUE))
meanScore<-mean(mydataTable[, "DI"],na.rm=TRUE)
seScore<-std.error(mydataTable[, "DI"])
meanScore
seScore
meanScore<-mean(mydataTable[, "Game"],na.rm=TRUE)
seScore<-std.error(mydataTable[, "Game"])
meanScore
seScore
meanScore<-mean(mydataTable[, "E.Game"],na.rm=TRUE)
seScore<-std.error(mydataTable[, "E.Game"])
meanScore
seScore


###### 2015 no LT
# Plot
library(plotrix)

# Before
mydata2b4<-subset(mydata2015,B4After.specific=="b4")

mydataTable<-as.matrix(tapply(mydata2b4$correct.or.wrong , list(mydata2b4$Student, mydata2b4$Lesson.type.specific), mean,na.rm = TRUE))
meanScore<-mean(mydataTable[, "DI"],na.rm=TRUE)
seScore<-std.error(mydataTable[, "DI"])
meanScore
seScore
meanScore<-mean(mydataTable[, "Game"],na.rm=TRUE)
seScore<-std.error(mydataTable[, "Game"])
meanScore
seScore
meanScore<-mean(mydataTable[, "E.Game"],na.rm=TRUE)
seScore<-std.error(mydataTable[, "E.Game"])
meanScore
seScore

# After


mydata2b4<-subset(mydata2015,B4After.specific=="After")

mydataTable<-as.matrix(tapply(mydata2b4$correct.or.wrong , list(mydata2b4$Student, mydata2b4$Lesson.type.specific), mean,na.rm = TRUE))
meanScore<-mean(mydataTable[, "DI"],na.rm=TRUE)
seScore<-std.error(mydataTable[, "DI"])
meanScore
seScore
meanScore<-mean(mydataTable[, "Game"],na.rm=TRUE)
seScore<-std.error(mydataTable[, "Game"])
meanScore
seScore
meanScore<-mean(mydataTable[, "E.Game"],na.rm=TRUE)
seScore<-std.error(mydataTable[, "E.Game"])
meanScore
seScore


###### 2016 with LT
# Plot
library(plotrix)

# Before
mydata2b4<-subset(mydata2016,B4After.specific=="b4")

mydataTable<-as.matrix(tapply(mydata2b4$correct.or.wrong , list(mydata2b4$Student, mydata2b4$Lesson.type.specific), mean,na.rm = TRUE))
meanScore<-mean(mydataTable[, "DI"],na.rm=TRUE)
seScore<-std.error(mydataTable[, "DI"])
meanScore
seScore
meanScore<-mean(mydataTable[, "Game"],na.rm=TRUE)
seScore<-std.error(mydataTable[, "Game"])
meanScore
seScore
meanScore<-mean(mydataTable[, "E.Game"],na.rm=TRUE)
seScore<-std.error(mydataTable[, "E.Game"])
meanScore
seScore

# After


mydata2b4<-subset(mydata2016,B4After.specific=="After")

mydataTable<-as.matrix(tapply(mydata2b4$correct.or.wrong , list(mydata2b4$Student, mydata2b4$Lesson.type.specific), mean,na.rm = TRUE))
meanScore<-mean(mydataTable[, "DI"],na.rm=TRUE)
seScore<-std.error(mydataTable[, "DI"])
meanScore
seScore
meanScore<-mean(mydataTable[, "Game"],na.rm=TRUE)
seScore<-std.error(mydataTable[, "Game"])
meanScore
seScore
meanScore<-mean(mydataTable[, "E.Game"],na.rm=TRUE)
seScore<-std.error(mydataTable[, "E.Game"])
meanScore
seScore


# LT


mydata2b4<-subset(mydata2016,B4After.specific=="LT")

mydataTable<-as.matrix(tapply(mydata2b4$correct.or.wrong , list(mydata2b4$Student, mydata2b4$Lesson.type.specific), mean,na.rm = TRUE))
meanScore<-mean(mydataTable[, "DI"],na.rm=TRUE)
seScore<-std.error(mydataTable[, "DI"])
meanScore
seScore
meanScore<-mean(mydataTable[, "Game"],na.rm=TRUE)
seScore<-std.error(mydataTable[, "Game"])
meanScore
seScore
meanScore<-mean(mydataTable[, "E.Game"],na.rm=TRUE)
seScore<-std.error(mydataTable[, "E.Game"])
meanScore
seScore

##########################
##########################
##########################
##########################
##########################

##########################
########### Application

mydata2<-subset(mydata,Treatment=="Two-way")

mydata2<-subset(mydata2,Type..R..M..A..specific=="a")

mydata3<-subset(mydata2,B4After.no.NA=="b4"|B4After.no.NA=="After")

mydata2015<-subset(mydata2,Year=="2015")

str(mydata2015)
str(mydata)

mydata2016<-subset(mydata2,Year=="2016")


str(mydata2016)
str(mydata2)
Year1<-as.factor(mydata3$Year)

#### both 2015 and 2016 no LT

mod1<-glmer(correct.or.wrong~(1|Module) +(1|Student)+Lesson.type.specific*B4After.no.NA +  Course+ Year1 +Application.directed, mydata3,na.action=na.exclude, family="binomial",glmerControl(optimizer="bobyqa", optCtrl=list(maxfun=1000000)))

mod1a<-glmer(correct.or.wrong~(1|Module) +(1|Student)+Lesson.type.specific+B4After.no.NA + Course + Year1+Application.directed, mydata3,na.action=na.exclude, family="binomial",glmerControl(optimizer="bobyqa", optCtrl=list(maxfun=1000000)))

mod1b<-glmer(correct.or.wrong~(1|Module) +(1|Student)+B4After.no.NA + Course + Year1+Application.directed, mydata3,na.action=na.exclude, family="binomial",glmerControl(optimizer="bobyqa", optCtrl=list(maxfun=1000000)))

mod1c<-glmer(correct.or.wrong~(1|Module) +(1|Student)+Lesson.type.specific + Course + Year1+Application.directed, mydata3,na.action=na.exclude, family="binomial",glmerControl(optimizer="bobyqa", optCtrl=list(maxfun=1000000)))

mod1d<-glmer(correct.or.wrong~(1|Module) +(1|Student)+Lesson.type.specific+B4After.no.NA + Course+Application.directed , mydata3,na.action=na.exclude, family="binomial",glmerControl(optimizer="bobyqa", optCtrl=list(maxfun=1000000)))


mod1e<-glmer(correct.or.wrong~(1|Module) +(1|Student)+Lesson.type.specific+B4After.no.NA  + Year1+Application.directed, mydata3,na.action=na.exclude, family="binomial",glmerControl(optimizer="bobyqa", optCtrl=list(maxfun=1000000)))

mod1f<-glmer(correct.or.wrong~(1|Module) +(1|Student)+Lesson.type.specific+B4After.no.NA + Course + Year1, mydata3,na.action=na.exclude, family="binomial",glmerControl(optimizer="bobyqa", optCtrl=list(maxfun=1000000)))

# Interacton 

anova(mod1, mod1a)

# Effect of lesson type
anova(mod1a,mod1b)

# Effect of b4 or After
anova(mod1a,mod1c)

# Effect of Year
anova(mod1a,mod1d)

# Effect of Course
anova(mod1a,mod1e)

# Effect of Reproduction directed learning
anova(mod1a,mod1f)

# check for overdisperson 
mod1

### TO ADD##
summary(mod1a)
mod1aCoeff<-summary(mod1a)$coefficients
summary(mod1)
mod1Coeff<-summary(mod1)$coefficients
dataframes2xls::write.xls(c(mod1aCoeff,mod1Coeff),"Results_bothyears_appl_estimates.xls")

stddevs <- function(obj)unlist(lapply(VarCorr(obj), function(m) sqrt(diag(m))))

fixed<-c(anova(mod1a,mod1),anova(mod1a,mod1b), anova(mod1a,mod1c), anova(mod1a,mod1d), anova(mod1a,mod1e), anova(mod1a,mod1f))

random<-stddevs(mod1)
library(lsmeans)


posthoc<-summary(lsmeans(mod1,pairwise~Lesson.type.specific*B4After.no.NA,adjust="tukey",mode="linear.predictor",type="Score"))
str(fixed)
summary(posthoc)
posthoc2<-data.frame(posthoc = unlist(posthoc))

dataframes2xls::write.xls(c(fixed, random,posthoc2), "Results_bothyears_appl.xls")


#### Appli 2015
str(mydata2015)
mod1<-glmer(correct.or.wrong~(1|Module) +(1|Student)+Lesson.type.specific*B4After.no.NA +  Course+Application.directed, mydata2015,na.action=na.exclude, family="binomial",glmerControl(optimizer="bobyqa", optCtrl=list(maxfun=1000000)))

mod1a<-glmer(correct.or.wrong~(1|Module) +(1|Student)+Lesson.type.specific+B4After.no.NA + Course+Application.directed, mydata2015,na.action=na.exclude, family="binomial",glmerControl(optimizer="bobyqa", optCtrl=list(maxfun=1000000)))

mod1b<-glmer(correct.or.wrong~(1|Module) +(1|Student)+B4After.no.NA + Course +Application.directed, mydata2015,na.action=na.exclude, family="binomial",glmerControl(optimizer="bobyqa", optCtrl=list(maxfun=1000000)))

mod1c<-glmer(correct.or.wrong~(1|Module) +(1|Student)+Lesson.type.specific + Course +Application.directed, mydata2015,na.action=na.exclude, family="binomial",glmerControl(optimizer="bobyqa", optCtrl=list(maxfun=1000000)))

mod1e<-glmer(correct.or.wrong~(1|Module) +(1|Student)+Lesson.type.specific+B4After.no.NA +Application.directed, mydata2015,na.action=na.exclude, family="binomial",glmerControl(optimizer="bobyqa", optCtrl=list(maxfun=1000000)))


mod1f<-glmer(correct.or.wrong~(1|Module) +(1|Student)+Lesson.type.specific+B4After.no.NA + Course, mydata2015,na.action=na.exclude, family="binomial",glmerControl(optimizer="bobyqa", optCtrl=list(maxfun=1000000)))
# Interacton 

anova(mod1, mod1a)

# Effect of lesson type
anova(mod1a,mod1b)

# Effect of b4 or After
anova(mod1a,mod1c)


# Effect of Course
anova(mod1a,mod1e)

# Effect of Understanding directed learning
anova(mod1a,mod1f)


# check for overdisperson 
mod1

### TO ADD##
summary(mod1a)
mod1aCoeff<-summary(mod1a)$coefficients
summary(mod1)
mod1Coeff<-summary(mod1)$coefficients
dataframes2xls::write.xls(c(mod1aCoeff,mod1Coeff),"Results_year2015_appl_estimates.xls")


stddevs <- function(obj)unlist(lapply(VarCorr(obj), function(m) sqrt(diag(m))))

fixed<-c(anova(mod1a,mod1),anova(mod1a,mod1b), anova(mod1a,mod1c), anova(mod1a,mod1e),anova(mod1a,mod1f))

random<-stddevs(mod1)
library(lsmeans)


posthoc<-summary(lsmeans(mod1,pairwise~Lesson.type.specific*B4After.no.NA,adjust="tukey",mode="linear.predictor",type="Score"))
str(fixed)
summary(posthoc)
posthoc2<-data.frame(posthoc = unlist(posthoc))

dataframes2xls::write.xls(c(fixed, random,posthoc2), "Results_year2015_appl.xls")


#### REPRO 2016, including LT

mydata2016<-subset(mydata2016,B4After.specific=="b4"|B4After.specific=="After"|B4After.specific=="LT")

str(mydata2016)

mod1<-glmer(correct.or.wrong~(1|Module) +(1|Student)+Lesson.type.specific*B4After.specific +  Course +Application.directed, mydata2016,na.action=na.exclude, family="binomial",glmerControl(optimizer="bobyqa", optCtrl=list(maxfun=1000000)))

mod1a<-glmer(correct.or.wrong~(1|Module) +(1|Student)+Lesson.type.specific+B4After.specific + Course +Application.directed, mydata2016,na.action=na.exclude, family="binomial",glmerControl(optimizer="bobyqa", optCtrl=list(maxfun=1000000)))

mod1b<-glmer(correct.or.wrong~(1|Module) +(1|Student)+B4After.specific + Course  +Application.directed, mydata2016,na.action=na.exclude, family="binomial",glmerControl(optimizer="bobyqa", optCtrl=list(maxfun=1000000)))

mod1c<-glmer(correct.or.wrong~(1|Module) +(1|Student)+Lesson.type.specific + Course  +Application.directed, mydata2016,na.action=na.exclude, family="binomial",glmerControl(optimizer="bobyqa", optCtrl=list(maxfun=1000000)))


mod1e<-glmer(correct.or.wrong~(1|Module) +(1|Student)+Lesson.type.specific+B4After.specific +Application.directed , mydata2016,na.action=na.exclude, family="binomial",glmerControl(optimizer="bobyqa", optCtrl=list(maxfun=1000000)))


mod1f<-glmer(correct.or.wrong~(1|Module) +(1|Student)+Lesson.type.specific+B4After.specific + Course, mydata2016,na.action=na.exclude, family="binomial",glmerControl(optimizer="bobyqa", optCtrl=list(maxfun=1000000)))

# Interacton 

anova(mod1, mod1a)

# Effect of lesson type
anova(mod1a,mod1b)

# Effect of b4 or After
anova(mod1a,mod1c)

# Effect of Course
anova(mod1a,mod1e)

# Effect of Reproduction directed learning
anova(mod1a,mod1f)


# check for overdisperson 
mod1

### TO ADD##
summary(mod1a)
mod1aCoeff<-summary(mod1a)$coefficients
summary(mod1)
mod1Coeff<-summary(mod1)$coefficients
dataframes2xls::write.xls(c(mod1aCoeff,mod1Coeff),"Results_year2016_appl_overall_estimates.xls")


stddevs <- function(obj)unlist(lapply(VarCorr(obj), function(m) sqrt(diag(m))))


fixed<-c(anova(mod1a,mod1),anova(mod1a,mod1b), anova(mod1a,mod1c), anova(mod1a,mod1e),anova(mod1a,mod1f))

random<-stddevs(mod1)
library(lsmeans)


posthoc<-summary(lsmeans(mod1,pairwise~Lesson.type.specific*B4After.specific,adjust="tukey",mode="linear.predictor",type="Score"))
str(fixed)
summary(posthoc)
posthoc2<-data.frame(posthoc = unlist(posthoc))

dataframes2xls::write.xls(c(fixed, random,posthoc2), "Results_year2016_appl_overall.xls")


#### REPRO 2016, b4After
mydata2016<-subset(mydata2,Year=="2016")

mydata2016<-subset(mydata2016,B4After.specific=="b4"|B4After.specific=="After")

str(mydata2016)

mod1<-glmer(correct.or.wrong~(1|Module) +(1|Student)+Lesson.type.specific*B4After.specific +  Course +Application.directed, mydata2016,na.action=na.exclude, family="binomial",glmerControl(optimizer="bobyqa", optCtrl=list(maxfun=1000000)))

mod1a<-glmer(correct.or.wrong~(1|Module) +(1|Student)+Lesson.type.specific+B4After.specific + Course +Application.directed, mydata2016,na.action=na.exclude, family="binomial",glmerControl(optimizer="bobyqa", optCtrl=list(maxfun=1000000)))

mod1b<-glmer(correct.or.wrong~(1|Module) +(1|Student)+B4After.specific + Course  +Application.directed, mydata2016,na.action=na.exclude, family="binomial",glmerControl(optimizer="bobyqa", optCtrl=list(maxfun=1000000)))

mod1c<-glmer(correct.or.wrong~(1|Module) +(1|Student)+Lesson.type.specific + Course  +Application.directed, mydata2016,na.action=na.exclude, family="binomial",glmerControl(optimizer="bobyqa", optCtrl=list(maxfun=1000000)))


mod1e<-glmer(correct.or.wrong~(1|Module) +(1|Student)+Lesson.type.specific+B4After.specific +Application.directed, mydata2016,na.action=na.exclude, family="binomial",glmerControl(optimizer="bobyqa", optCtrl=list(maxfun=1000000)))


mod1f<-glmer(correct.or.wrong~(1|Module) +(1|Student)+Lesson.type.specific+B4After.specific + Course, mydata2016,na.action=na.exclude, family="binomial",glmerControl(optimizer="bobyqa", optCtrl=list(maxfun=1000000)))

# Interacton 

anova(mod1, mod1a)

# Effect of lesson type
anova(mod1a,mod1b)

# Effect of b4 or After
anova(mod1a,mod1c)

# Effect of Course
anova(mod1a,mod1e)

# Effect of Reproduction directed learning
anova(mod1a,mod1f)


# check for overdisperson 
mod1

### TO ADD##
summary(mod1a)
mod1aCoeff<-summary(mod1a)$coefficients
summary(mod1)
mod1Coeff<-summary(mod1)$coefficients
dataframes2xls::write.xls(c(mod1aCoeff,mod1Coeff),"Results_year2016_appl_b4After_estimates.xls")


stddevs <- function(obj)unlist(lapply(VarCorr(obj), function(m) sqrt(diag(m))))

fixed<-c(anova(mod1a,mod1),anova(mod1a,mod1b), anova(mod1a,mod1c), anova(mod1a,mod1e),anova(mod1a,mod1f))

random<-stddevs(mod1)
library(lsmeans)


posthoc<-summary(lsmeans(mod1,pairwise~Lesson.type.specific*B4After.specific,adjust="tukey",mode="linear.predictor",type="Score"))
str(fixed)
summary(posthoc)
posthoc2<-data.frame(posthoc = unlist(posthoc))

dataframes2xls::write.xls(c(fixed, random,posthoc2), "Results_year2016_appl_b4After.xls")


#### REPRO 2016, AfterLT
mydata2016<-subset(mydata2,Year=="2016")

mydata2016<-subset(mydata2016,B4After.specific=="LT"|B4After.specific=="After")

str(mydata2016)

mod1<-glmer(correct.or.wrong~(1|Module) +(1|Student)+Lesson.type.specific*B4After.specific +  Course +Application.directed, mydata2016,na.action=na.exclude, family="binomial",glmerControl(optimizer="bobyqa", optCtrl=list(maxfun=1000000)))

mod1a<-glmer(correct.or.wrong~(1|Module) +(1|Student)+Lesson.type.specific+B4After.specific + Course +Application.directed, mydata2016,na.action=na.exclude, family="binomial",glmerControl(optimizer="bobyqa", optCtrl=list(maxfun=1000000)))

mod1b<-glmer(correct.or.wrong~(1|Module) +(1|Student)+B4After.specific + Course  +Application.directed, mydata2016,na.action=na.exclude, family="binomial",glmerControl(optimizer="bobyqa", optCtrl=list(maxfun=1000000)))

mod1c<-glmer(correct.or.wrong~(1|Module) +(1|Student)+Lesson.type.specific + Course  +Application.directed, mydata2016,na.action=na.exclude, family="binomial",glmerControl(optimizer="bobyqa", optCtrl=list(maxfun=1000000)))


mod1e<-glmer(correct.or.wrong~(1|Module) +(1|Student)+Lesson.type.specific+B4After.specific +Application.directed , mydata2016,na.action=na.exclude, family="binomial",glmerControl(optimizer="bobyqa", optCtrl=list(maxfun=1000000)))


mod1f<-glmer(correct.or.wrong~(1|Module) +(1|Student)+Lesson.type.specific+B4After.specific + Course, mydata2016,na.action=na.exclude, family="binomial",glmerControl(optimizer="bobyqa", optCtrl=list(maxfun=1000000)))

# Interacton 

anova(mod1, mod1a)

# Effect of lesson type
anova(mod1a,mod1b)

# Effect of b4 or After
anova(mod1a,mod1c)

# Effect of Course
anova(mod1a,mod1e)

# Effect of Reproduction directed learning
anova(mod1a,mod1f)


# check for overdisperson 
mod1


### TO ADD##
summary(mod1a)
mod1aCoeff<-summary(mod1a)$coefficients
summary(mod1)
mod1Coeff<-summary(mod1)$coefficients
dataframes2xls::write.xls(c(mod1aCoeff,mod1Coeff),"Results_year2016_appl_AfterLT_estimates.xls")

stddevs <- function(obj)unlist(lapply(VarCorr(obj), function(m) sqrt(diag(m))))

fixed<-c(anova(mod1a,mod1),anova(mod1a,mod1b), anova(mod1a,mod1c), anova(mod1a,mod1e),anova(mod1a,mod1f))

random<-stddevs(mod1)
library(lsmeans)


posthoc<-summary(lsmeans(mod1,pairwise~Lesson.type.specific*B4After.specific,adjust="tukey",mode="linear.predictor",type="Score"))
str(fixed)
summary(posthoc)
posthoc2<-data.frame(posthoc = unlist(posthoc))

dataframes2xls::write.xls(c(fixed, random,posthoc2), "Results_year2016_appl_AfterLT.xls")

#### both 2015 and 2016 no LT
str(mydata2)
Year1<-as.factor(mydata2$Year)
mod1<-glmer(correct.or.wrong~(1|Module) +(1|Student)+Lesson.type.specific*B4After.no.NA + Year1+ Course, mydata2,na.action=na.exclude, family="binomial")

mod1a<-glmer(correct.or.wrong~(1|Module) +(1|Student)+Lesson.type.specific+B4After.no.NA + Year1+ Course, mydata2,na.action=na.exclude, family="binomial")
summary(mydata2$B4After.no.NA)

# Interacton 

anova(mod1, mod1a)
summary(mod1)

#### 2015 no LT
str(mydata2)
Year1<-as.factor(mydata2$Year)
mod1<-glmer(correct.or.wrong~(1|Module) +(1|Student)+Lesson.type.specific*B4After.specific + Course, mydata2015,na.action=na.exclude, family="binomial")

mod1a<-glmer(correct.or.wrong~(1|Module) +(1|Student)+Lesson.type.specific+B4After.specific + Course, mydata2015,na.action=na.exclude, family="binomial")
summary(mydata2$B4After.no.NA)

# Interacton 

anova(mod1, mod1a)
summary(mod1)


#### 2016 with LT
str(mydata2)
Year1<-as.factor(mydata2$Year)
mod1<-glmer(correct.or.wrong~(1|Module) +(1|Student)+Lesson.type.specific*B4After.specific + Course, mydata2016,na.action=na.exclude, family="binomial")

mod1a<-glmer(correct.or.wrong~(1|Module) +(1|Student)+Lesson.type.specific+B4After.specific + Course, mydata2016,na.action=na.exclude, family="binomial")
summary(mydata2$B4After.no.NA)

# Interacton 

anova(mod1, mod1a)
summary(mod1)

# Plot
library(plotrix)


###### 2015 and 2016 no LT
# Plot
library(plotrix)

# Before
mydata2b4<-subset(mydata2,B4After.specific=="b4")

mydataTable<-as.matrix(tapply(mydata2b4$correct.or.wrong , list(mydata2b4$Student, mydata2b4$Lesson.type.specific), mean,na.rm = TRUE))
meanScore<-mean(mydataTable[, "DI"],na.rm=TRUE)
seScore<-std.error(mydataTable[, "DI"])
meanScore
seScore
meanScore<-mean(mydataTable[, "Game"],na.rm=TRUE)
seScore<-std.error(mydataTable[, "Game"])
meanScore
seScore
meanScore<-mean(mydataTable[, "E.Game"],na.rm=TRUE)
seScore<-std.error(mydataTable[, "E.Game"])
meanScore
seScore

# After


mydata2b4<-subset(mydata2,B4After.specific=="After")

mydataTable<-as.matrix(tapply(mydata2b4$correct.or.wrong , list(mydata2b4$Student, mydata2b4$Lesson.type.specific), mean,na.rm = TRUE))
meanScore<-mean(mydataTable[, "DI"],na.rm=TRUE)
seScore<-std.error(mydataTable[, "DI"])
meanScore
seScore
meanScore<-mean(mydataTable[, "Game"],na.rm=TRUE)
seScore<-std.error(mydataTable[, "Game"])
meanScore
seScore
meanScore<-mean(mydataTable[, "E.Game"],na.rm=TRUE)
seScore<-std.error(mydataTable[, "E.Game"])
meanScore
seScore


###### 2015 no LT
# Plot
library(plotrix)

# Before
mydata2b4<-subset(mydata2015,B4After.specific=="b4")

mydataTable<-as.matrix(tapply(mydata2b4$correct.or.wrong , list(mydata2b4$Student, mydata2b4$Lesson.type.specific), mean,na.rm = TRUE))
meanScore<-mean(mydataTable[, "DI"],na.rm=TRUE)
seScore<-std.error(mydataTable[, "DI"])
meanScore
seScore
meanScore<-mean(mydataTable[, "Game"],na.rm=TRUE)
seScore<-std.error(mydataTable[, "Game"])
meanScore
seScore
meanScore<-mean(mydataTable[, "E.Game"],na.rm=TRUE)
seScore<-std.error(mydataTable[, "E.Game"])
meanScore
seScore

# After


mydata2b4<-subset(mydata2015,B4After.specific=="After")

mydataTable<-as.matrix(tapply(mydata2b4$correct.or.wrong , list(mydata2b4$Student, mydata2b4$Lesson.type.specific), mean,na.rm = TRUE))
meanScore<-mean(mydataTable[, "DI"],na.rm=TRUE)
seScore<-std.error(mydataTable[, "DI"])
meanScore
seScore
meanScore<-mean(mydataTable[, "Game"],na.rm=TRUE)
seScore<-std.error(mydataTable[, "Game"])
meanScore
seScore
meanScore<-mean(mydataTable[, "E.Game"],na.rm=TRUE)
seScore<-std.error(mydataTable[, "E.Game"])
meanScore
seScore


###### 2016 with LT
# Plot
library(plotrix)

# Before
mydata2b4<-subset(mydata2016,B4After.specific=="b4")

mydataTable<-as.matrix(tapply(mydata2b4$correct.or.wrong , list(mydata2b4$Student, mydata2b4$Lesson.type.specific), mean,na.rm = TRUE))
meanScore<-mean(mydataTable[, "DI"],na.rm=TRUE)
seScore<-std.error(mydataTable[, "DI"])
meanScore
seScore
meanScore<-mean(mydataTable[, "Game"],na.rm=TRUE)
seScore<-std.error(mydataTable[, "Game"])
meanScore
seScore
meanScore<-mean(mydataTable[, "E.Game"],na.rm=TRUE)
seScore<-std.error(mydataTable[, "E.Game"])
meanScore
seScore

# After


mydata2b4<-subset(mydata2016,B4After.specific=="After")

mydataTable<-as.matrix(tapply(mydata2b4$correct.or.wrong , list(mydata2b4$Student, mydata2b4$Lesson.type.specific), mean,na.rm = TRUE))
meanScore<-mean(mydataTable[, "DI"],na.rm=TRUE)
seScore<-std.error(mydataTable[, "DI"])
meanScore
seScore
meanScore<-mean(mydataTable[, "Game"],na.rm=TRUE)
seScore<-std.error(mydataTable[, "Game"])
meanScore
seScore
meanScore<-mean(mydataTable[, "E.Game"],na.rm=TRUE)
seScore<-std.error(mydataTable[, "E.Game"])
meanScore
seScore
###### LT


mydata2b4<-subset(mydata2016,B4After.specific=="LT")

mydataTable<-as.matrix(tapply(mydata2b4$correct.or.wrong , list(mydata2b4$Student, mydata2b4$Lesson.type.specific), mean,na.rm = TRUE))
mydataTable
meanScore<-mean(mydataTable[, "DI"],na.rm=TRUE)
seScore<-std.error(mydataTable[, "DI"])
meanScore
seScore
meanScore<-mean(mydataTable[, "Game"],na.rm=TRUE)
seScore<-std.error(mydataTable[, "Game"])
meanScore
seScore
meanScore<-mean(mydataTable[, "E.Game"],na.rm=TRUE)
seScore<-std.error(mydataTable[, "E.Game"])
meanScore
seScore
