# Supplementary material for: The effect of using games in teaching conservation
Source: PeerJ. 2018 Apr 30;6:e4509. doi: 10.7717/peerj.4509 (PMC5936071; doi:10.7717/peerj.4509)
Supplement: Supplemental Information 11 [file peerj-06-4509-s011.zip › Data submitted/Perception/Bondedness FINAL.csv]

S/No.	Lesson type specific	Lesson type	Course	Treatment	Name	Other	Age	Gender	AgeOther	GenderOther	Before rs	After rs	How well you know	Repeated measure	Difference in relation b4 after
R2	Game	Game	Panther	Two-way	Af	Ge	f	3	m	4	4	5	5	1034	1	1
R3a	DI	DI	Panther	Two-way	Af	Ge	f	3	m	4	5	4	3	1042	-1	-1
R3b	Game	Game	Panther	Two-way	Af	Ge	f	3	m	4	4	4	2	1050	0	0
CMR I & II	E.Game	Game	Panther	Two-way	Af	Ki	f	3	m	4	4	4	4	k	0	0
CMR III & IV	DI	DI	Panther	Two-way	Af	Ki	f	3	m	4	4	4	4	j	0	0
BE1	E.Game	Game	Panther	Two-way	Af	Lio	f	3	m	3	4	4	4	1017	0	0
BE2	DI	DI	Panther	Two-way	Af	Lio	f	3	m	3	4	4	4	lll	0	0
GFC1	DI	DI	Panther	Two-way	Af	Sa	f	3	f	4	4	4	4	1018	0	0
Activity Patterns I	DI	DI	Panther	Two-way	Af	Se	f	3	m	5	4	4	4	1001	0	0
Activity Patterns II	E.Game	Game	Panther	Two-way	Af	Se	f	3	m	5	4	4	4	1009	0	0
CMR I & II	E.Game	Game	Panther	Two-way	Af	Se	f	3	m	5	4	4	4	k	0	0
CMR III & IV	DI	DI	Panther	Two-way	Af	Se	f	3	m	5	4	4	4	j	0	0
Veg	Game	Game	Panther	Two-way	Af	Ta	f	3	f	4	5	5	5	1058	0	0
R1	DI	DI	Panther	Two-way	Ge	Af	m	4	f	3	3	5	2	1026	2	2
R1	DI	DI	Panther	Two-way	Ge	Af	m	4	f	3	4	4	4	1027	0	0
R2	Game	Game	Panther	Two-way	Ge	Af	m	4	f	3	2	3	3	1035	1	1
R3a	DI	DI	Panther	Two-way	Ge	Af	m	4	f	3	4	5	6	1043	1	1
R3b	Game	Game	Panther	Two-way	Ge	Af	m	4	f	3	4	5	7	1051	1	1
Activity Patterns I	DI	DI	Panther	Two-way	Ge	Sa	m	4	f	4	6	7	7	1002	1	1
Activity Patterns II	E.Game	Game	Panther	Two-way	Ge	Sa	m	4	f	4	5	6	7	1010	1	1
BE1	E.Game	Game	Panther	Two-way	Ge	Sa	m	4	f	4	5	6	6	Eee	1	1
BE2	DI	DI	Panther	Two-way	Ge	Sa	m	4	f	4	5	6	6	mmm	1	1
CMR I & II	E.Game	Game	Panther	Two-way	Ge	Sa	m	4	f	4	5	6	7	i	1	1
GFC1	DI	DI	Panther	Two-way	Ge	Se	m	4	m	5	5	6	6	1019	1	1
CMR I & II	E.Game	Game	Panther	Two-way	Ge	Ta	m	4	f	4	5	6	7	i	1	1
CMR III & IV	DI	DI	Panther	Two-way	Ge	Ta	m	4	f	4	6	7	7	c	1	1
CMR III & IV	DI	DI	Panther	Two-way	Ge	Ta	m	4	f	4	6	7	7	c	1	1
Veg	Game	Game	Panther	Two-way	La	Ge	f	4	m	4	2	2	3	1059	0	0
CMR I & II	E.Game	Game	Panther	Two-way	La	Lio	f	4	m	3	2	2	3	m	0	0
CMR III & IV	DI	DI	Panther	Two-way	La	Lio	f	4	m	3	3	3	3	m	0	0
R1	DI	DI	Panther	Two-way	La	Se	f	4	m	5	3	3	1	1028	0	0
R2	Game	Game	Panther	Two-way	La	Se	f	4	m	5	3	4	5	1036	1	1
R3a	DI	DI	Panther	Two-way	La	Se	f	4	m	5	3	3	5	1044	0	0
R3b	Game	Game	Panther	Two-way	La	Se	f	4	m	5	3	3	5	1052	0	0
Activity Patterns I	DI	DI	Panther	Two-way	La	Ta	f	4	f	4	5	5	4	1003	0	0
Activity Patterns II	E.Game	Game	Panther	Two-way	La	Ta	f	4	f	4	5	5	4	1011	0	0
GFC1	DI	DI	Panther	Two-way	La	Ta	f	4	f	4	4	4	5	1020	0	0
BE1	E.Game	Game	Panther	Two-way	La	Ug	f	4	m	4	4	4	6	fff	0	0
BE2	DI	DI	Panther	Two-way	La	Ug	f	4	m	4	4	4	4	nnn	0	0
CMR I & II	E.Game	Game	Panther	Two-way	La	Ug	f	4	m	4	2	2	3	m	0	0
CMR III & IV	DI	DI	Panther	Two-way	La	Ug	f	4	m	4	3	3	3	m	0	0
BE1	E.Game	Game	Panther	Two-way	Lio	Af	m	3	f	3	7	7	7	ggg	0	0
BE2	DI	DI	Panther	Two-way	Lio	Af	m	3	f	3	7	7	7	ooo	0	0
CMR I & II	E.Game	Game	Panther	Two-way	Lio	La	m	3	f	4	7	7	7	f	0	0
CMR III & IV	DI	DI	Panther	Two-way	Lio	La	m	3	f	4	7	7	7	l	0	0
R1	DI	DI	Panther	Two-way	Lio	Sa	m	3	f	4	6	6	6	1029	0	0
R2	Game	Game	Panther	Two-way	Lio	Sa	m	3	f	4	7	7	7	1037	0	0
R3a	DI	DI	Panther	Two-way	Lio	Sa	m	3	f	4	6	7	7	1045	1	1
R3b	Game	Game	Panther	Two-way	Lio	Sa	m	3	f	4	6	7	7	1053	1	1
Veg	Game	Game	Panther	Two-way	Lio	Se	m	3	m	5	6	7	7	1060	1	1
Activity Patterns I	DI	DI	Panther	Two-way	Lio	Ug	m	3	m	4	7	7	7	1004	0	0
Activity Patterns II	E.Game	Game	Panther	Two-way	Lio	Ug	m	3	m	4	7	7	7	1012	0	0
CMR I & II	E.Game	Game	Panther	Two-way	Lio	Ug	m	3	m	4	7	7	7	f	0	0
CMR III & IV	DI	DI	Panther	Two-way	Lio	Ug	m	3	m	4	7	7	7	l	0	0
GFC1	DI	DI	Panther	Two-way	Lio	Ug	m	3	m	4	7	7	7	1021	0	0
GFC1	DI	DI	Panther	Two-way	Sa	Af	f	4	f	3	3	4	4	1022	1	1
Activity Patterns I	DI	DI	Panther	Two-way	Sa	Ge	f	4	m	4	4	4	4	1005	0	0
Activity Patterns II	E.Game	Game	Panther	Two-way	Sa	Ge	f	4	m	4	4	5	3	1013	1	1
BE1	E.Game	Game	Panther	Two-way	Sa	Ge	f	4	m	4	3	4	3	hhh	1	1
BE2	DI	DI	Panther	Two-way	Sa	Ge	f	4	m	4	2	3	2	CCC	1	1
CMR I & II	E.Game	Game	Panther	Two-way	Sa	Ge	f	4	m	4	3	4	4	h	1	1
CMR III & IV	DI	DI	Panther	Two-way	Sa	Ge	f	4	m	4	3	4	4	b	1	1
R1	DI	DI	Panther	Two-way	Sa	Lio	f	4	m	3	3	3	3	1030	0	0
R2	Game	Game	Panther	Two-way	Sa	Lio	f	4	m	3	4	4	3	1038	0	0
R3a	DI	DI	Panther	Two-way	Sa	Lio	f	4	m	3	3	3	3	1046	0	0
R3b	Game	Game	Panther	Two-way	Sa	Lio	f	4	m	3	3	3	3	1054	0	0
CMR I & II	E.Game	Game	Panther	Two-way	Sa	Ta	f	4	f	4	3	4	4	h	1	1
CMR III & IV	DI	DI	Panther	Two-way	Sa	Ta	f	4	f	4	3	4	4	b	1	1
Veg	Game	Game	Panther	Two-way	Sa	Ug	f	4	m	4	4	4	4	1061	0	0
Activity Patterns I	DI	DI	Panther	Two-way	Se	Af	m	5	f	3	1	2	4	1006	1	1
Activity Patterns II	E.Game	Game	Panther	Two-way	Se	Af	m	5	f	3	2	4	4	1014	2	2
CMR I & II	E.Game	Game	Panther	Two-way	Se	Af	m	5	f	3	4	4	6	d	0	0
CMR III & IV	DI	DI	Panther	Two-way	Se	Af	m	5	f	3	3	5	4	a	2	2
GFC1	DI	DI	Panther	Two-way	Se	Ge	m	5	m	4	4	5	5	1023	1	1
CMR I & II	E.Game	Game	Panther	Two-way	Se	Ki	m	5	m	4	2	2	2	d	0	0
CMR III & IV	DI	DI	Panther	Two-way	Se	Ki	m	5	m	4	2	2	2	a	0	0
R1	DI	DI	Panther	Two-way	Se	La	m	5	f	4	1	2	1	1031	1	1
R2	Game	Game	Panther	Two-way	Se	La	m	5	f	4	3	3	2	1039	0	0
R3a	DI	DI	Panther	Two-way	Se	La	m	5	f	4	1	1	3	1047	0	0
R3b	Game	Game	Panther	Two-way	Se	La	m	5	f	4	3	2	5	1055	-1	-1
BE1	E.Game	Game	Panther	Two-way	Se	Ta	m	5	f	4	3	4	5	iii	1	1
BE2	DI	DI	Panther	Two-way	Se	Ta	m	5	f	4	1	1	1	DDD	0	0
Veg	Game	Game	Panther	Two-way	Ta	Af	f	4	f	3	5	5	5	1062	0	0
CMR I & II	E.Game	Game	Panther	Two-way	Ta	Ge	f	4	m	4	5	5	5	g	0	0
CMR III & IV	DI	DI	Panther	Two-way	Ta	Ge	f	4	m	4	5	5	5		0	0
Activity Patterns I	DI	DI	Panther	Two-way	Ta	La	f	4	f	4	6	6	6	1007	0	0
Activity Patterns II	E.Game	Game	Panther	Two-way	Ta	La	f	4	f	4	6	6	6	1015	0	0
GFC1	DI	DI	Panther	Two-way	Ta	La	f	4	f	4	6	6	6	1024	0	0
CMR I & II	E.Game	Game	Panther	Two-way	Ta	Sa	f	4	f	4	4	4	5	g	0	0
BE1	E.Game	Game	Panther	Two-way	Ta	Se	f	4	m	5	4	5	3	jjj	1	1
BE2	DI	DI	Panther	Two-way	Ta	Se	f	4	m	5	4	4	3	AAA	0	0
R1	DI	DI	Panther	Two-way	Ta	Ug	f	4	m	4	5	5	5	1032	0	0
R2	Game	Game	Panther	Two-way	Ta	Ug	f	4	m	4	6	6	5	1040	0	0
R3a	DI	DI	Panther	Two-way	Ta	Ug	f	4	m	4	6	6	6	1048	0	0
R3b	Game	Game	Panther	Two-way	Ta	Ug	f	4	m	4	5	5	7	1056	0	0
BE1	E.Game	Game	Panther	Two-way	Ug	La	m	4	f	4	4	4	4	kkk	0	0
BE2	DI	DI	Panther	Two-way	Ug	La	m	4	f	4	3	1	3	BBB	-2	-2
CMR I & II	E.Game	Game	Panther	Two-way	Ug	La	m	4	f	4	4	5	5	e	1	1
Veg	Game	Game	Panther	Two-way	Ug	La	m	4	f	4	6	7	6	1064	1	1
Activity Patterns I	DI	DI	Panther	Two-way	Ug	Lio	m	4	m	3	5	6	4	1008	1	1
Activity Patterns II	E.Game	Game	Panther	Two-way	Ug	Lio	m	4	m	3	5	6	4	1016	1	1
CMR I & II	E.Game	Game	Panther	Two-way	Ug	Lio	m	4	m	3	4	5	5	e	1	1
GFC1	DI	DI	Panther	Two-way	Ug	Lio	m	4	m	3	5	5	5	1025	0	0
Veg	Game	Game	Panther	Two-way	Ug	Sa	m	4	f	4	5	5	4	1063	0	0
CMR III & IV	DI	DI	Panther	Two-way	Ug	Se	m	4	m	5	4	5	5		1	1
R1	DI	DI	Panther	Two-way	Ug	Ta	m	4	f	4	4	5	4	1033	1	1
R2	Game	Game	Panther	Two-way	Ug	Ta	m	4	f	4	3	5	4	1041	2	2
R3a	DI	DI	Panther	Two-way	Ug	Ta	m	4	f	4	3	5	4	1049	2	2
R3b	Game	Game	Panther	Two-way	Ug	Ta	m	4	f	4	4	5	4	1057	1	1
SOCIAL 1	DI	DI	WCC	Two-way	CA	FI	f	6	f	3	3	4	4	OO	1	1
SOCIAL 2	E.Game	Game	WCC	Two-way	CA	FI	f	6	f	3	3	4	6	210	1	1
R	Game	Game	WCC	Two-way	CA	KA	f	6	f	3	3	3	3	HHHH	0	0
EXPDES 2	E.Game	Game	WCC	Two-way	CA	KE	f	6	m	5	4	5	5	1b	1	1
SPATEM 1	E.Game	Game	WCC	Two-way	CA	KE	f	6	m	5	2	3	4	64	1	1
SPATEM 2	DI	DI	WCC	Two-way	CA	KE	f	6	m	5	2	3	5	87	1	1
CMR 1	Game	Game	WCC	Two-way	CA	LE	f	6	f	4	4	5	7	9C	1	1
CMR 2	E.Game	Game	WCC	Two-way	CA	LE	f	6	f	4	4	5	6	27C	1	1
CMR 3	DI	DI	WCC	Two-way	CA	LE	f	6	f	4	3	4	6	41C	1	1
CONGEN	E.Game	Game	WCC	Two-way	CA	MA	f	6	f	4	3	4	6	Y	1	1
R	Game	Game	WCC	Two-way	CA	RE	f	6	f	3	3	3	3	HHHH	0	0
BE1	E.Game	Game	WCC	Two-way	CA	SI	f	6	f	3	2	3	3	38	1	1
BE2	DI	DI	WCC	Two-way	CA	SI	f	6	f	3	3	4	4	52	1	1
EXPDES 2	E.Game	Game	WCC	Two-way	CA	SI	f	6	f	3	4	5	5	1b	1	1
CMR 1	Game	Game	WCC	Two-way	CA	WI	f	6	m	3	4	5	7	9C	1	1
CONGEN	E.Game	Game	WCC	Two-way	CA	WI	f	6	m	3	3	4	6	Y	1	1
CMR 2	E.Game	Game	WCC	Two-way	CA	WI	f	6	m	3	4	5	6	27C	1	1
CMR 3	DI	DI	WCC	Two-way	CA	WI	f	6	m	3	3	4	6	41C	1	1
CMR 1	Game	Game	WCC	Two-way	DW	FI	m	3	f	3	4	5	5	2C	1	1
CMR 3	DI	DI	WCC	Two-way	DW	FI	m	3	f	3	3	5	5	31C	2	2
R	Game	Game	WCC	Two-way	DW	FI	m	3	f	3	3	4	4	FFFF	1	1
BE1	DI	DI	WCC	Two-way	DW	KA	m	3	f	3	3	4	3	36	1	1
BE2	E.Game	Game	WCC	Two-way	DW	KA	m	3	f	3	3	5	5	57	2	2
SPATEM 1	DI	DI	WCC	Two-way	DW	LE	m	3	f	4	3	4	4	72	1	1
SPATEM 2	E.Game	Game	WCC	Two-way	DW	LE	m	3	f	4	3	4	4	83	1	1
R	Game	Game	WCC	Two-way	DW	LE	m	3	f	4	3	4	4	FFFF	1	1
SOCIAL 2	E.Game	Game	WCC	Two-way	DW	MA	m	3	f	4	3	6	5	212	3	3
CMR 1	Game	Game	WCC	Two-way	DW	NU	m	3	f	3	4	5	5	2C	1	1
CMR 3	DI	DI	WCC	Two-way	DW	NU	m	3	f	3	3	5	5	31C	2	2
R	Game	Game	WCC	Two-way	EK	GE	f	3	m	6	1	4	5	CCCC	3	3
CMR 1	Game	Game	WCC	Two-way	EK	IR	f	3	f	4	4	6	7	6C	2	2
CMR 2	E.Game	Game	WCC	Two-way	EK	IR	f	3	f	4	4	6	7	21C	2	2
CMR 3	DI	DI	WCC	Two-way	EK	IR	f	3	f	4	4	6	7	35C	2	2
R	Game	Game	WCC	Two-way	EK	IR	f	3	f	4	2	5	5	CCCC	3	3
CONGEN	E.Game	Game	WCC	Two-way	EK	JA	f	3	f	4	4	6	7	Q	2	2
EXPDES 2	E.Game	Game	WCC	Two-way	EK	KA	f	3	f	3	3	4	5	14b	1	1
SOCIAL 2	E.Game	Game	WCC	Two-way	EK	KA	f	3	f	3	1	5	6	213	4	4
SPATEM 1	E.Game	Game	WCC	Two-way	EK	KA	f	3	f	3	2	3	3	62	1	1
SPATEM 2	DI	DI	WCC	Two-way	EK	KA	f	3	f	3	2	3	4	89	1	1
CMR 1	Game	Game	WCC	Two-way	EK	KE	f	3	m	5	4	6	7	6C	2	2
CONGEN	E.Game	Game	WCC	Two-way	EK	KE	f	3	m	5	4	6	7	Q	2	2
CMR 2	E.Game	Game	WCC	Two-way	EK	KE	f	3	m	5	4	6	7	21C	2	2
CMR 3	DI	DI	WCC	Two-way	EK	KE	f	3	m	5	4	6	7	35C	2	2
EXPDES 2	E.Game	Game	WCC	Two-way	EK	LE	f	3	f	4	4	5	7	14b	1	1
SOCIAL 1	DI	DI	WCC	Two-way	EK	MA	f	3	f	4	4	6	6	QQ	2	2
BE1	E.Game	Game	WCC	Two-way	EK	SA	f	3	f	5		4	5	33	4	4
BE2	DI	DI	WCC	Two-way	EK	SA	f	3	f	5	3	4	5	46	1	1
SOCIAL 1	DI	DI	WCC	Two-way	FI	CA	f	3	f	6	3	4	3	NN	1	1
SOCIAL 2	E.Game	Game	WCC	Two-way	FI	CA	f	3	f	6	3	4	3	209	1	1
CMR 1	Game	Game	WCC	Two-way	FI	DW	f	3	m	3	4	5	3	3C	1	1
CMR 2	E.Game	Game	WCC	Two-way	FI	DW	f	3	m	3	4	5	4	17C	1	1
CMR 3	DI	DI	WCC	Two-way	FI	DW	f	3	m	3	4	5	4	30C	1	1
R	Game	Game	WCC	Two-way	FI	DW	f	3	m	3	3	5	2	MMMM	2	2
EXPDES 2	E.Game	Game	WCC	Two-way	FI	JA	f	3	f	4	3	4	2	4b	1	1
CONGEN	E.Game	Game	WCC	Two-way	FI	KA	f	3	f	3	4	6	4	T	2	2
BE1	DI	DI	WCC	Two-way	FI	KE	f	3	m	5	3	4	5	43	1	1
R	Game	Game	WCC	Two-way	FI	LE	f	3	f	4	3	5	2	MMMM	2	2
CMR 1	Game	Game	WCC	Two-way	FI	NU	f	3	f	3	4	5	3	3C	1	1
BE2	E.Game	Game	WCC	Two-way	FI	NU	f	3	f	3	3	5	6	59	2	2
CMR 2	E.Game	Game	WCC	Two-way	FI	NU	f	3	f	3	4	5	4	17C	1	1
CMR 3	DI	DI	WCC	Two-way	FI	NU	f	3	f	3	4	5	4	30C	1	1
BE1	DI	DI	WCC	Two-way	FI	RE	f	3	f	3	3	4	5	43	1	1
EXPDES 2	E.Game	Game	WCC	Two-way	FI	SA	f	3	f	5	3	4	2	4b	1	1
SPATEM 1	DI	DI	WCC	Two-way	FI	SA	f	3	f	5	2	3	5	76	1	1
SPATEM 2	E.Game	Game	WCC	Two-way	FI	SA	f	3	f	5	4	5	5	81	1	1
CONGEN	E.Game	Game	WCC	Two-way	FI	SI	f	3	f	3	3	5	3	T	2	2
R	Game	Game	WCC	Two-way	GE	EK	m	6	f	3	2	4	4	OOOO	2	2
SOCIAL 1	E.Game	Game	WCC	Two-way	GE	IR	m	6	f	4	6	5	6	DD	-1	-1
SOCIAL 2	DI	DI	WCC	Two-way	GE	IR	m	6	f	4	4	4	4	SS	0	0
R	Game	Game	WCC	Two-way	GE	IR	m	6	f	4	3	4	4	OOOO	1	1
CMR 1	Game	Game	WCC	Two-way	GE	JA	m	6	f	4	5	6	7	10C	1	1
BE1	E.Game	Game	WCC	Two-way	GE	JA	m	6	f	4	3	5	3	45	2	2
BE2	DI	DI	WCC	Two-way	GE	JA	m	6	f	4	4	5	5	47	1	1
CMR 2	E.Game	Game	WCC	Two-way	GE	JA	m	6	f	4	4	5	5	26C	1	1
CMR 3	DI	DI	WCC	Two-way	GE	JA	m	6	f	4	5	6	5	40C	1	1
CMR 1	Game	Game	WCC	Two-way	GE	KA	m	6	f	3	5	6	7	10C	1	1
CMR 2	E.Game	Game	WCC	Two-way	GE	KA	m	6	f	3	5	6	6	26C	1	1
CMR 3	DI	DI	WCC	Two-way	GE	KA	m	6	f	3	6	6	6	40C	0	0
EXPDES 2	E.Game	Game	WCC	Two-way	GE	MA	m	6	f	4	4	5	5	12b	1	1
CONGEN	E.Game	Game	WCC	Two-way	GE	NU	m	6	f	3	3	4	4	V	1	1
SPATEM 1	DI	DI	WCC	Two-way	GE	NU	m	6	f	3	1	2	2	75	1	1
SPATEM 2	E.Game	Game	WCC	Two-way	GE	NU	m	6	f	3	3	5	5	79	2	2
EXPDES 2	E.Game	Game	WCC	Two-way	GE	RE	m	6	f	3	4	5	5	12b	1	1
CONGEN	E.Game	Game	WCC	Two-way	GE	SA	m	6	f	5	3	4	4	V	1	1
CMR 1	Game	Game	WCC	Two-way	IR	EK	f	4	f	3	5	6	6	4C	1	1
CMR 2	E.Game	Game	WCC	Two-way	IR	EK	f	4	f	3	5	5	5	22C	0	0
CMR 3	DI	DI	WCC	Two-way	IR	EK	f	4	f	3	5	5	5	37C	0	0
R	Game	Game	WCC	Two-way	IR	EK	f	4	f	3	3	4	4	IIII	1	1
SOCIAL 1	E.Game	Game	WCC	Two-way	IR	GE	f	4	m	6	5	5	5	EE	0	0
SOCIAL 2	DI	DI	WCC	Two-way	IR	GE	f	4	m	6	5	5	5	TT	0	0
R	Game	Game	WCC	Two-way	IR	GE	f	4	m	6	3	4	4	IIII	1	1
CMR 1	Game	Game	WCC	Two-way	IR	KE	f	4	m	5	5	6	6	4C	1	1
CMR 2	E.Game	Game	WCC	Two-way	IR	KE	f	4	m	5	5	5	5	22C	0	0
CMR 3	DI	DI	WCC	Two-way	IR	KE	f	4	m	5	5	5	5	37C	0	0
CONGEN	E.Game	Game	WCC	Two-way	IR	LE	f	4	f	4	3	4	3	BB	1	1
EXPDES 2	E.Game	Game	WCC	Two-way	IR	NU	f	4	f	3	4	4	4	9b	0	0
CONGEN	E.Game	Game	WCC	Two-way	IR	RE	f	4	f	3	3	4	3	BB	1	1
SPATEM 1	DI	DI	WCC	Two-way	IR	RE	f	4	f	3	2	3	3	73	1	1
SPATEM 2	E.Game	Game	WCC	Two-way	IR	RE	f	4	f	3	3	4	4	85	1	1
BE1	DI	DI	WCC	Two-way	IR	WI	f	4	m	3	4	4	4	39	0	0
BE2	E.Game	Game	WCC	Two-way	IR	WI	f	4	m	3	4	5	4	61	1	1
EXPDES 2	E.Game	Game	WCC	Two-way	IR	WI	f	4	m	3	4	4	4	9b	0	0
CONGEN	E.Game	Game	WCC	Two-way	JA	EK	f	4	f	3	4	5	5	P	1	1
EXPDES 2	E.Game	Game	WCC	Two-way	JA	FI	f	4	f	3	4	5	5	5b	1	1
CMR 1	Game	Game	WCC	Two-way	JA	GE	f	4	m	6	5	6	6	12C	1	1
BE1	E.Game	Game	WCC	Two-way	JA	GE	f	4	m	6	6	7	7	44	1	1
BE2	DI	DI	WCC	Two-way	JA	GE	f	4	m	6	5	6	7	49	1	1
CMR 2	E.Game	Game	WCC	Two-way	JA	GE	f	4	m	6	5	6	7	25C	1	1
CMR 3	DI	DI	WCC	Two-way	JA	GE	f	4	m	6	6	7	7	39C	1	1
CMR 1	Game	Game	WCC	Two-way	JA	KA	f	4	f	3	5	6	6	12C	1	1
CMR 2	E.Game	Game	WCC	Two-way	JA	KA	f	4	f	3	5	6	7	25C	1	1
CMR 3	DI	DI	WCC	Two-way	JA	KA	f	4	f	3	6	7	7	39C	1	1
CONGEN	E.Game	Game	WCC	Two-way	JA	KE	f	4	m	5	4	5	5	P	1	1
R	Game	Game	WCC	Two-way	JA	KE	f	4	m	5	4	6	5	NNNN	2	2
SOCIAL 1	E.Game	Game	WCC	Two-way	JA	LE	f	4	f	4	5	4	7	JJ	-1	-1
SOCIAL 2	DI	DI	WCC	Two-way	JA	LE	f	4	f	4	5	6	6	201	1	1
SPATEM 1	E.Game	Game	WCC	Two-way	JA	MA	f	4	f	4	3	5	4	69	2	2
SPATEM 2	DI	DI	WCC	Two-way	JA	MA	f	4	f	4	5	6	6	92	1	1
R	Game	Game	WCC	Two-way	JA	MA	f	4	f	4	4	6	5	NNNN	2	2
EXPDES 2	E.Game	Game	WCC	Two-way	JA	SA	f	4	f	5	3	5	5	5b	2	2
R	Game	Game	WCC	Two-way	KA	CA	f	3	f	6	2	3	2	EEEE	1	1
BE1	DI	DI	WCC	Two-way	KA	DW	f	3	m	3	2	3	3	35	1	1
BE2	E.Game	Game	WCC	Two-way	KA	DW	f	3	m	3	2	3	3	56	1	1
EXPDES 2	E.Game	Game	WCC	Two-way	KA	EK	f	3	f	3	3	4	3	15b	1	1
SPATEM 1	E.Game	Game	WCC	Two-way	KA	EK	f	3	f	3	2	2	2	63	0	0
SPATEM 2	DI	DI	WCC	Two-way	KA	EK	f	3	f	3	2	2	3	88	0	0
CONGEN	E.Game	Game	WCC	Two-way	KA	FI	f	3	f	3	3	4	3	S	1	1
CMR 1	Game	Game	WCC	Two-way	KA	GE	f	3	m	6	5	5	5	11C	0	0
CMR 2	E.Game	Game	WCC	Two-way	KA	GE	f	3	m	6	5	5	5	24C	0	0
CMR 3	DI	DI	WCC	Two-way	KA	GE	f	3	m	6	5	5	5	38C	0	0
CMR 1	Game	Game	WCC	Two-way	KA	JA	f	3	f	4	3	3	3	11C	0	0
CMR 2	E.Game	Game	WCC	Two-way	KA	JA	f	3	f	4	3	4	3	24C	1	1
CMR 3	DI	DI	WCC	Two-way	KA	JA	f	3	f	4	3	3	3	38C	0	0
EXPDES 2	E.Game	Game	WCC	Two-way	KA	LE	f	3	f	4	2	3	2	15b	1	1
R	Game	Game	WCC	Two-way	KA	RE	f	3	f	3	2	3	2	EEEE	1	1
CONGEN	E.Game	Game	WCC	Two-way	KA	SI	f	3	f	3	2	3	2	S	1	1
SOCIAL 1	E.Game	Game	WCC	Two-way	KA	SI	f	3	f	3	2	3	3	FF	1	1
SOCIAL 2	DI	DI	WCC	Two-way	KA	SI	f	3	f	3	3	3	2	205	0	0
EXPDES 2	E.Game	Game	WCC	Two-way	KE	CA	m	5	f	6	3	4	4	3b	1	1
SPATEM 1	E.Game	Game	WCC	Two-way	KE	CA	m	5	f	6	2	2	1	65	0	0
SPATEM 2	DI	DI	WCC	Two-way	KE	CA	m	5	f	6	2	3	4	86	1	1
CMR 1	Game	Game	WCC	Two-way	KE	EK	m	5	f	3	4	5	4	5C	1	1
CONGEN	E.Game	Game	WCC	Two-way	KE	EK	m	5	f	3	4	5	3	R	1	1
CMR 2	E.Game	Game	WCC	Two-way	KE	EK	m	5	f	3	4	5	5	23C	1	1
CMR 3	DI	DI	WCC	Two-way	KE	EK	m	5	f	3	5	5	5	36C	0	0
BE1	DI	DI	WCC	Two-way	KE	FI	m	5	f	3	2	2	2	40	0	0
CMR 1	Game	Game	WCC	Two-way	KE	IR	m	5	f	4	4	5	4	5C	1	1
CMR 2	E.Game	Game	WCC	Two-way	KE	IR	m	5	f	4	4	5	5	23C	1	1
CMR 3	DI	DI	WCC	Two-way	KE	IR	m	5	f	4	5	5	5	36C	0	0
CONGEN	E.Game	Game	WCC	Two-way	KE	JA	m	5	f	4	3	4	4	R	1	1
R	Game	Game	WCC	Two-way	KE	JA	m	5	f	4	2	3	1	JJJJ	1	1
BE2	E.Game	Game	WCC	Two-way	KE	LE	m	5	f	4	2	4	2	54	2	2
R	Game	Game	WCC	Two-way	KE	MA	m	5	f	4	1	3	1	JJJJ	2	2
SOCIAL 1	DI	DI	WCC	Two-way	KE	NU	m	5	f	3	2	3	2	MM	1	1
SOCIAL 2	E.Game	Game	WCC	Two-way	KE	NU	m	5	f	3	2	4	2	208	2	2
BE1	DI	DI	WCC	Two-way	KE	RE	m	5	f	3	1	2	1	40	1	1
EXPDES 2	E.Game	Game	WCC	Two-way	KE	SI	m	5	f	3	1	3	1	3b	2	2
CMR 1	Game	Game	WCC	Two-way	LE	CA	f	4	f	6	4	2	3	7C	-2	-2
CMR 2	E.Game	Game	WCC	Two-way	LE	CA	f	4	f	6	2	3	3	28C	1	1
CMR 3	DI	DI	WCC	Two-way	LE	CA	f	4	f	6	3	4	3	42C	1	1
SPATEM 1	DI	DI	WCC	Two-way	LE	DW	f	4	m	3	2	3	3	74	1	1
SPATEM 2	E.Game	Game	WCC	Two-way	LE	DW	f	4	m	3	3	4	3	82	1	1
R	Game	Game	WCC	Two-way	LE	DW	f	4	m	3	2	3	3	KKKK	1	1
EXPDES 2	E.Game	Game	WCC	Two-way	LE	EK	f	4	f	3	4	5	4	13b	1	1
R	Game	Game	WCC	Two-way	LE	FI	f	4	f	3	3	4	3	KKKK	1	1
CONGEN	E.Game	Game	WCC	Two-way	LE	IR	f	4	f	4	3	4	3	AA	1	1
SOCIAL 1	E.Game	Game	WCC	Two-way	LE	JA	f	4	f	4	3	4	3	KK	1	1
SOCIAL 2	DI	DI	WCC	Two-way	LE	JA	f	4	f	4	3	4	3	202	1	1
EXPDES 2	E.Game	Game	WCC	Two-way	LE	KA	f	4	f	3	2	3	3	13b	1	1
BE1	E.Game	Game	WCC	Two-way	LE	MA	f	4	f	4	3	4	2	41	1	1
BE2	DI	DI	WCC	Two-way	LE	MA	f	4	f	4	3	4	2	48	1	1
CONGEN	E.Game	Game	WCC	Two-way	LE	RE	f	4	f	3	3	7	1	AA	4	4
CMR 1	Game	Game	WCC	Two-way	LE	WI	f	4	m	3	3	4	3	7C	1	1
CMR 2	E.Game	Game	WCC	Two-way	LE	WI	f	4	m	3	3	4	3	28C	1	1
CMR 3	DI	DI	WCC	Two-way	LE	WI	f	4	m	3	3	4	3	42C	1	1
CONGEN	E.Game	Game	WCC	Two-way	MA	CA	f	4	f	6	4	6	6	Z	2	2
SOCIAL 2	E.Game	Game	WCC	Two-way	MA	DW	f	4	m	3	4	6	6	211	2	2
SOCIAL 1	DI	DI	WCC	Two-way	MA	EK	f	4	f	3	4	6	6	PP	2	2
EXPDES 2	E.Game	Game	WCC	Two-way	MA	GE	f	4	m	6	3	6	6	10b	3	3
SPATEM 1	E.Game	Game	WCC	Two-way	MA	JA	f	4	f	4	1	3	4	68	2	2
SPATEM 2	DI	DI	WCC	Two-way	MA	JA	f	4	f	4	4	6	6	91	2	2
R	Game	Game	WCC	Two-way	MA	JA	f	4	f	4	1	2	2	AAAA	1	1
R	Game	Game	WCC	Two-way	MA	KE	f	4	m	5	1	4	3	AAAA	3	3
BE1	E.Game	Game	WCC	Two-way	MA	LE	f	4	f	4	1	4	5	31	3	3
BE2	DI	DI	WCC	Two-way	MA	LE	f	4	f	4	2	3	4	50	1	1
CMR 1	Game	Game	WCC	Two-way	MA	RE	f	4	f	3	4	6	6	14C	2	2
CMR 2	E.Game	Game	WCC	Two-way	MA	RE	f	4	f	3	4	6	6	18C	2	2
CMR 3	DI	DI	WCC	Two-way	MA	RE	f	4	f	3	4	6	6	32C	2	2
EXPDES 2	E.Game	Game	WCC	Two-way	MA	RE	f	4	f	3	3	6	6	10b	3	3
SOCIAL 1	DI	DI	WCC	Two-way	MA	SA	f	4	f	5	4	6	6	PP	2	2
CMR 1	Game	Game	WCC	Two-way	MA	SI	f	4	f	3	4	6	6	14C	2	2
CMR 2	E.Game	Game	WCC	Two-way	MA	SI	f	4	f	3	4	6	6	18C	2	2
CMR 3	DI	DI	WCC	Two-way	MA	SI	f	4	f	3	4	6	6	32C	2	2
CONGEN	E.Game	Game	WCC	Two-way	MA	WI	f	4	m	3	4	6	6	Z	2	2
CMR 1	Game	Game	WCC	Two-way	NU	DW	f	3	m	3	5	6	6	1C	1	1
CMR 2	E.Game	Game	WCC	Two-way	NU	DW	f	3	m	3	5	6	6	16C	1	1
CMR 3	DI	DI	WCC	Two-way	NU	DW	f	3	m	3	5	6	6	29C	1	1
CMR 1	Game	Game	WCC	Two-way	NU	FI	f	3	f	3	5	6	6	1C	1	1
BE2	E.Game	Game	WCC	Two-way	NU	FI	f	3	f	3	4	5	6	58	1	1
CMR 2	E.Game	Game	WCC	Two-way	NU	FI	f	3	f	3	5	6	6	16C	1	1
CMR 3	DI	DI	WCC	Two-way	NU	FI	f	3	f	3	5	6	6	29C	1	1
CONGEN	E.Game	Game	WCC	Two-way	NU	GE	f	3	m	6	4	5	5	X	1	1
SPATEM 1	DI	DI	WCC	Two-way	NU	GE	f	3	m	6	1	2	2	70	1	1
SPATEM 2	E.Game	Game	WCC	Two-way	NU	GE	f	3	m	6	1	3	3	78	2	2
EXPDES 2	E.Game	Game	WCC	Two-way	NU	IR	f	3	f	4	5	6	6	7b	1	1
SOCIAL 1	DI	DI	WCC	Two-way	NU	KE	f	3	m	5	2	3	3	LL	1	1
SOCIAL 2	E.Game	Game	WCC	Two-way	NU	KE	f	3	m	5	3	4	4	207	1	1
CONGEN	E.Game	Game	WCC	Two-way	NU	SA	f	3	f	5	4	5	5	X	1	1
EXPDES 2	E.Game	Game	WCC	Two-way	NU	WI	f	3	m	3	3	4	5	7b	1	1
R	Game	Game	WCC	Two-way	RE	CA	f	3	f	6	4	6	6	BBBB	2	2
BE1	DI	DI	WCC	Two-way	RE	FI	f	3	f	3	3	4	2	32	1	1
EXPDES 2	E.Game	Game	WCC	Two-way	RE	GE	f	3	m	6	6	7	7	11b	1	1
SPATEM 1	DI	DI	WCC	Two-way	RE	IR	f	3	f	4	6	7	7	71	1	1
SPATEM 2	E.Game	Game	WCC	Two-way	RE	IR	f	3	f	4	7	7	7	84	0	0
R	Game	Game	WCC	Two-way	RE	KA	f	3	f	3	5	6	6	BBBB	1	1
BE1	DI	DI	WCC	Two-way	RE	KE	f	3	m	5	3	4	2	32	1	1
BE2	E.Game	Game	WCC	Two-way	RE	KE	f	3	m	5	3	6	6	55	3	3
CONGEN	E.Game	Game	WCC	Two-way	RE	LE	f	3	f	4	6	7	7	CC	1	1
CMR 1	Game	Game	WCC	Two-way	RE	MA	f	3	f	4	7	7	7	13C	0	0
CMR 2	E.Game	Game	WCC	Two-way	RE	MA	f	3	f	4	7	7	7	19C	0	0
CMR 3	DI	DI	WCC	Two-way	RE	MA	f	3	f	4	7	7	7	33C	0	0
EXPDES 2	E.Game	Game	WCC	Two-way	RE	MA	f	3	f	4	7	7	7	11b	0	0
CONGEN	E.Game	Game	WCC	Two-way	RE	RE	f	3	f	3	6	7	7	CC	1	1
CMR 1	Game	Game	WCC	Two-way	RE	SI	f	3	f	3	7	7	7	13C	0	0
CMR 2	E.Game	Game	WCC	Two-way	RE	SI	f	3	f	3	7	7	7	19C	0	0
CMR 3	DI	DI	WCC	Two-way	RE	SI	f	3	f	3	7	7	7	33C	0	0
SOCIAL 1	E.Game	Game	WCC	Two-way	RE	WI	f	3	m	3	5	6	7	HH	1	1
SOCIAL 2	DI	DI	WCC	Two-way	RE	WI	f	3	m	3	4	6	5	204	2	2
CMR 3	DI	DI	WCC	Two-way	SA	CA	f	5	f	6	4	5	5	44C	1	1
BE1	E.Game	Game	WCC	Two-way	SA	EK	f	5	f	3	3	5	4	37	2	2
BE2	DI	DI	WCC	Two-way	SA	EK	f	5	f	3	4	4	4	53	0	0
SOCIAL 1	DI	DI	WCC	Two-way	SA	EK	f	5	f	3	4	5	4	RR	1	1
EXPDES 2	E.Game	Game	WCC	Two-way	SA	FI	f	5	f	3	4	5	5	6b	1	1
SPATEM 1	DI	DI	WCC	Two-way	SA	FI	f	5	f	3	1	3	3	77	2	2
SPATEM 2	E.Game	Game	WCC	Two-way	SA	FI	f	5	f	3	3	5	4	80	2	2
CONGEN	E.Game	Game	WCC	Two-way	SA	GE	f	5	m	6	4	5	5	W	1	1
EXPDES 2	E.Game	Game	WCC	Two-way	SA	JA	f	5	f	4	2	3	3	6b	1	1
CMR 3	DI	DI	WCC	Two-way	SA	LE	f	5	f	4	4	5	5	44C	1	1
SOCIAL 1	DI	DI	WCC	Two-way	SA	MA	f	5	f	4	4	5	4	RR	1	1
CONGEN	E.Game	Game	WCC	Two-way	SA	NU	f	5	f	3	4	5	5	W	1	1
R	Game	Game	WCC	Two-way	SA	SI	f	5	f	3	2	3	3	GGGG	1	1
CMR 3	DI	DI	WCC	Two-way	SA	WI	f	5	m	3	4	5	5	44C	1	1
R	Game	Game	WCC	Two-way	SA	WI	f	5	m	3	2	3	3	GGGG	1	1
BE1	E.Game	Game	WCC	Two-way	SI	CA	f	3	f	6	4	5	6	34	1	1
BE2	DI	DI	WCC	Two-way	SI	CA	f	3	f	6	3	4	5	51	1	1
EXPDES 2	E.Game	Game	WCC	Two-way	SI	CA	f	3	f	6	5	5	6	2b	0	0
CONGEN	E.Game	Game	WCC	Two-way	SI	FI	f	3	f	3	3	4	4	U	1	1
CONGEN	E.Game	Game	WCC	Two-way	SI	KA	f	3	f	3	5	5	6	U	0	0
SOCIAL 1	E.Game	Game	WCC	Two-way	SI	KA	f	3	f	3	4	5	6	GG	1	1
SOCIAL 2	DI	DI	WCC	Two-way	SI	KA	f	3	f	3	4	5	6	206	1	1
EXPDES 2	E.Game	Game	WCC	Two-way	SI	KE	f	3	m	5	4	4	4	2b	0	0
CMR 1	Game	Game	WCC	Two-way	SI	MA	f	3	f	4	5	6	7	15C	1	1
CMR 2	E.Game	Game	WCC	Two-way	SI	MA	f	3	f	4	5	6	7	20C	1	1
CMR 3	DI	DI	WCC	Two-way	SI	MA	f	3	f	4	5	6	7	34C	1	1
CMR 1	Game	Game	WCC	Two-way	SI	RE	f	3	f	3	5	6	7	15C	1	1
CMR 2	E.Game	Game	WCC	Two-way	SI	RE	f	3	f	3	5	6	7	20C	1	1
CMR 3	DI	DI	WCC	Two-way	SI	RE	f	3	f	3	5	6	7	34C	1	1
R	Game	Game	WCC	Two-way	SI	SA	f	3	f	5	5	5	6	DDDD	0	0
SPATEM 1	E.Game	Game	WCC	Two-way	SI	WI	f	3	m	3	5	5	6	66	0	0
SPATEM 2	DI	DI	WCC	Two-way	SI	WI	f	3	m	3	5	5	6	90	0	0
R	Game	Game	WCC	Two-way	SI	WI	f	3	m	3	5	5	6	DDDD	0	0
CMR 1	Game	Game	WCC	Two-way	WI	CA	m	3	f	6	3	3	5	8C	0	0
CMR 3	DI	DI	WCC	Two-way	WI	CA	m	3	f	6	4	4	3	43C	0	0
BE1	DI	DI	WCC	Two-way	WI	IR	m	3	f	4	4	4	4	42	0	0
BE2	E.Game	Game	WCC	Two-way	WI	IR	m	3	f	4	6	6	6	60	0	0
EXPDES 2	E.Game	Game	WCC	Two-way	WI	IR	m	3	f	4	4	4	3	8b	0	0
CMR 1	Game	Game	WCC	Two-way	WI	LE	m	3	f	4	3	3	3	8C	0	0
CMR 3	DI	DI	WCC	Two-way	WI	LE	m	3	f	4	4	4	3	43C	0	0
EXPDES 2	E.Game	Game	WCC	Two-way	WI	NU	m	3	f	3	3	3	3	8b	0	0
SOCIAL 1	E.Game	Game	WCC	Two-way	WI	RE	m	3	f	3	3	4	3	II	1	1
SOCIAL 2	DI	DI	WCC	Two-way	WI	RE	m	3	f	3	3	3	3	203	0	0
R	Game	Game	WCC	Two-way	WI	SA	m	3	f	5	1	2	1	LLLL	1	1
SPATEM 1	E.Game	Game	WCC	Two-way	WI	SI	m	3	f	3	1	3	2	67	2	2
R	Game	Game	WCC	Two-way	WI	SI	m	3	f	3	1	2	1	LLLL	1	1
