# Supplementary material for: The effect of using games in teaching conservation
Source: PeerJ. 2018 Apr 30;6:e4509. doi: 10.7717/peerj.4509 (PMC5936071; doi:10.7717/peerj.4509)
Supplement: Supplemental Information 11 [file peerj-06-4509-s011.zip › Data submitted/Perception/Perception FINAL.csv]

S/No.	Year	Course	Subject	Treatment	Application directed	Meaning directed	Non-learning style specific	Reproduction directed	Undirected	Student	A score	C score	E score	N score	O score	Lesson type specific	More content	Stimulates interest	Learn after lesson	Fun	Attention-retention	Increase understanding	Remember	Engagement with tutor	Engagement with student	Broader perspective	Encouragement to ask questions	Learning from peers	Connection with peers	Overall benefit	OTHERS	Challenging	Creative thinking		Appreciation of application	Enjoyment while working on lessons	Nervous	Choice to do lesson	Good at lesson	Lesson is interesting	Tense while doing lesson	DId well in activity	Doing lesson was fun	Relaxed	Enjoyed lessons	No choice about doing lesson	Satisfied with performance	Anxious while doing lesson	Lesson was boring
133	2015	WCC	BE I	Two-way	35	129	77	34	76	HN	31.5	31	11.5	23.5	24	DI	1	2	3	1	1	3	1	2	3	3	NA	NA	NA	2		2	1		NA	NA	NA	NA	NA	NA	NA	NA	NA	NA	NA	NA	NA	NA	NA
314	2015	WCC	EXPT DESIGN	Two-way	49	163	114	48	83	LA	26	29	16	19	35	Z.Game	1	2	5	2	2	1	1	4	4	3	NA	NA	NA	2.555555556		4	2		NA	NA	NA	NA	NA	NA	NA	NA	NA	NA	NA	NA	NA	NA	NA
162	2015	WCC	PVA II	Two-way	53	150	86	44	87	PR	28	17	19	15	26	DI	1	1	1	1	2	3	2	2	2	2	NA	NA	NA	1.777777778		1	1		NA	NA	NA	NA	NA	NA	NA	NA	NA	NA	NA	NA	NA	NA	NA
630	2015	Panther	R1	Two-way	53	149	94	49	81	Da	22	31	12	23	28	Game	2	3	3	4	4	2	3	4	5	2	4	5	5	3.583333333		4	4		NA	NA	NA	NA	NA	NA	NA	NA	NA	NA	NA	NA	NA	NA	NA
174	2015	WCC	PVA I	Two-way	35	129	77	34	76	HN	31.5	31	11.5	23.5	24	DI	2	3	3	1	3	3	2	3	1	3	NA	NA	NA	2.333333333		3	1		NA	NA	NA	NA	NA	NA	NA	NA	NA	NA	NA	NA	NA	NA	NA
134	2015	WCC	BE I	Two-way	49	163	114	48	83	LA	26	29	16	19	35	Z.Game	2	5	4	5	4	5	4	4	5	3	NA	NA	NA	4		5	5		NA	NA	NA	NA	NA	NA	NA	NA	NA	NA	NA	NA	NA	NA	NA
335	2015	WCC	R1	Two-way	49	163	114	48	83	LA	26	29	16	19	35	Game	2	4	5	4	5	3	3	5	5	5	NA	NA	NA	4.111111111		5	4		NA	NA	NA	NA	NA	NA	NA	NA	NA	NA	NA	NA	NA	NA	NA
142	2015	WCC	BE I	Two-way	55	136	96	59	108	LO	33	19	32	26	24	Z.Game	2	5	5	5	5	4	5	5	5	2	NA	NA	NA	4.111111111		4	4		NA	NA	NA	NA	NA	NA	NA	NA	NA	NA	NA	NA	NA	NA	NA
640	2015	Panther	R3 Expt design	Two-way	55	138	82	41	96.5	Lu	38	19	27	19	32	Z.Game	2	4	4	4	4	2	4	4	4	4	4	4	4	3.666666667		4	4		NA	NA	NA	NA	NA	NA	NA	NA	NA	NA	NA	NA	NA	NA	NA
597	2015	Panther	CMR III	Two-way	49	137	84	60	62	Ma	36	37	24	19	22	DI	2	2	2	1	2	2	2	2	3	3	2	3	3	2.333333333		2	2		NA	NA	NA	NA	NA	NA	NA	NA	NA	NA	NA	NA	NA	NA	NA
604	2015	Panther	Conservation genetics I	Two-way	50	165	98	57	57	Pa	35	36	11	31	20	DI	2	4	3	5	5	5	5	5	5	3	5	5	5	4.416666667		4	5		NA	NA	NA	NA	NA	NA	NA	NA	NA	NA	NA	NA	NA	NA	NA
612	2015	Panther	Conservation genetics II	Two-way	50	165	98	57	57	Pa	35	36	11	31	20	Z.Game	2	5	3	5	5	5	5	5	5	3	5	5	5	4.416666667		4	5		NA	NA	NA	NA	NA	NA	NA	NA	NA	NA	NA	NA	NA	NA	NA
624	2015	Panther	R1	Two-way	50	165	98	57	57	Pa	35	36	11	31	20	Game	2	5	5	5	5	5	5	5	5	4	5	5	5	4.583333333		4	4		NA	NA	NA	NA	NA	NA	NA	NA	NA	NA	NA	NA	NA	NA	NA
138	2015	WCC	BE I	Two-way	54	160	91	49	97	SH	27	31	24	20	17	Z.Game	2	2	3	5	5	4	4	3	4	2	NA	NA	NA	3.444444444		4	4		NA	NA	NA	NA	NA	NA	NA	NA	NA	NA	NA	NA	NA	NA	NA
352	2015	WCC	R1	Two-way	53	153	104	48	89	SR	34	30	25	33	29	Game	2	4	4	4	4	4	3	3	5	4	NA	NA	NA	3.666666667		4	4		NA	NA	NA	NA	NA	NA	NA	NA	NA	NA	NA	NA	NA	NA	NA
582	2015	Panther	CMR II	Two-way	53	149	94	49	81	Da	22	31	12	23	28	Z.Game	3	3	3	5	5	4	4	4	5	3	4	5	5	4		4	3		NA	NA	NA	NA	NA	NA	NA	NA	NA	NA	NA	NA	NA	NA	NA
613	2015	Panther	Conservation genetics II	Two-way	53	149	94	49	81	Da	22	31	12	23	28	Z.Game	3	4	3	5	4	3	3	5	5	3	4	4	4	3.666666667		4	3		NA	NA	NA	NA	NA	NA	NA	NA	NA	NA	NA	NA	NA	NA	NA
625	2015	Panther	R1	Two-way	53	149	94	49	81	Da	22	31	12	23	28	Game	3	3	3	5	4	3	4	3	5	3	3	4	5	3.583333333		4	3		NA	NA	NA	NA	NA	NA	NA	NA	NA	NA	NA	NA	NA	NA	NA
645	2015	Panther	R3 Expt design	Two-way	53	149	94	49	81	Da	22	31	12	23	28	Z.Game	3	4	3	5	4	3	3	4	5	3	3	4	5	3.583333333		5	3		NA	NA	NA	NA	NA	NA	NA	NA	NA	NA	NA	NA	NA	NA	NA
167	2015	WCC	PVA I	Two-way	54	155	104	60	75	ED	35	28	22	32	28	DI	3	3	3	3	3	3	3	3	2	3	NA	NA	NA	3		3	4		NA	NA	NA	NA	NA	NA	NA	NA	NA	NA	NA	NA	NA	NA	NA
351	2015	WCC	R1	Two-way	54	155	104	60	75	ED	35	28	22	32	28	Game	3	5	5	5	5	5	5	5	5	5	NA	NA	NA	4.777777778		5	5		NA	NA	NA	NA	NA	NA	NA	NA	NA	NA	NA	NA	NA	NA	NA
603	2015	Panther	Conservation genetics I	Two-way	45	151	87	47	69	Eh	29	25	17	19	26	DI	3	4	4	4	2	3	4	4	4	3	4	4	5	3.666666667		3	4		NA	NA	NA	NA	NA	NA	NA	NA	NA	NA	NA	NA	NA	NA	NA
611	2015	Panther	Conservation genetics II	Two-way	45	151	87	47	69	Eh	29	25	17	19	26	Z.Game	3	4	4	4	2	4	4	5	5	3	5	5	5	4.083333333		4	4		NA	NA	NA	NA	NA	NA	NA	NA	NA	NA	NA	NA	NA	NA	NA
36	2015	WCC	HWC II	Two-way	53	125	124	56	109	GI	25	24	23	26	18	DI	3	4	3	3	3	4	3	3	2	4	NA	NA	NA	3.111111111		3	3		NA	NA	NA	NA	NA	NA	NA	NA	NA	NA	NA	NA	NA	NA	NA
339	2015	WCC	R1	Two-way	42	141	99	49	95	HA	25	21	21	27	27	Game	3	4	4	3	4	4	4	4	4	4	NA	NA	NA	3.888888889		4	4		NA	NA	NA	NA	NA	NA	NA	NA	NA	NA	NA	NA	NA	NA	NA
41	2015	WCC	HWC II	Two-way	35	129	77	34	76	HN	31.5	31	11.5	23.5	24	DI	3	3	3	3	3	3	3	4	3	3	NA	NA	NA	3		2	2		NA	NA	NA	NA	NA	NA	NA	NA	NA	NA	NA	NA	NA	NA	NA
149	2015	WCC	PVA II	Two-way	35	129	77	34	76	HN	31.5	31	11.5	23.5	24	Game	3	4	4	4	4	4	4	4	4	4	NA	NA	NA	4		4	5		NA	NA	NA	NA	NA	NA	NA	NA	NA	NA	NA	NA	NA	NA	NA
119	2015	WCC	BE II	Two-way	48	142	112.5	45	92	KA	32	22	29	24	33	DI	3	4	4	4	4	4	4	4	3	3	NA	NA	NA	3.555555556		4	3		NA	NA	NA	NA	NA	NA	NA	NA	NA	NA	NA	NA	NA	NA	NA
94	2015	WCC	HWC I	Two-way	48	142	112.5	45	92	KA	32	22	29	24	33	DI	3	3	4	4	3	4	3	3	3	3	NA	NA	NA	3.333333333		3	4		NA	NA	NA	NA	NA	NA	NA	NA	NA	NA	NA	NA	NA	NA	NA
172	2015	WCC	PVA I	Two-way	55	136	96	59	108	LO	33	19	32	26	24	DI	3	3	3	3	3	3	3	3	3	3	NA	NA	NA	2.888888889		2	2		NA	NA	NA	NA	NA	NA	NA	NA	NA	NA	NA	NA	NA	NA	NA
601	2015	Panther	Conservation genetics I	Two-way	49	137	84	60	62	Ma	36	37	24	19	22	DI	3	3	3	2	3	3	3	3	2	2	1	2	3	2.583333333		2	3		NA	NA	NA	NA	NA	NA	NA	NA	NA	NA	NA	NA	NA	NA	NA
629	2015	Panther	R1	Two-way	49	137	84	60	62	Ma	36	37	24	19	22	Game	3	4	4	4	5	3	3	5	3	4	5	2	3	3.666666667		3	4		NA	NA	NA	NA	NA	NA	NA	NA	NA	NA	NA	NA	NA	NA	NA
638	2015	Panther	R3 Expt design	Two-way	49	137	84	60	62	Ma	36	37	24	19	22	Z.Game	3	5	5	5	5	4	4	5	4	3	4	3	3	3.833333333		3	3		NA	NA	NA	NA	NA	NA	NA	NA	NA	NA	NA	NA	NA	NA	NA
588	2015	Panther	CMR II	Two-way	50	165	98	57	57	Pa	35	36	11	31	20	Z.Game	3	4	3	4	5	4	3	5	5	3	5	5	5	4.166666667		3	4		NA	NA	NA	NA	NA	NA	NA	NA	NA	NA	NA	NA	NA	NA	NA
40	2015	WCC	HWC II	Two-way	53	150	86	44	87	PR	28	17	19	15	26	DI	3	3	3	3	3	3	3	2	2	3	NA	NA	NA	2.555555556		1	1		NA	NA	NA	NA	NA	NA	NA	NA	NA	NA	NA	NA	NA	NA	NA
88	2015	WCC	HWC I	Two-way	54	160	91	49	97	SH	27	31	24	20	17	DI	3	3	3	2	3	3	3	3	3	3	NA	NA	NA	3		3	3		NA	NA	NA	NA	NA	NA	NA	NA	NA	NA	NA	NA	NA	NA	NA
170	2015	WCC	PVA I	Two-way	54	160	91	49	97	SH	27	31	24	20	17	DI	3	3	3	2	2	3	3	3	3	2	NA	NA	NA	2.555555556		2	1		NA	NA	NA	NA	NA	NA	NA	NA	NA	NA	NA	NA	NA	NA	NA
340	2015	WCC	R1	Two-way	54	160	91	49	97	SH	27	31	24	20	17	Game	3	3	3	5	5	3	4	4	4	3	NA	NA	NA	3.666666667		4	4		NA	NA	NA	NA	NA	NA	NA	NA	NA	NA	NA	NA	NA	NA	NA
317	2015	WCC	EXPT DESIGN	Two-way	53	129	118	62	109	SIT	28	25	16	22	26	Z.Game	3	3	4	3	4	4	3	3	3	3	NA	NA	NA	3.444444444		4	4		NA	NA	NA	NA	NA	NA	NA	NA	NA	NA	NA	NA	NA	NA	NA
140	2015	WCC	BE I	Two-way	53	153	104	48	89	SR	34	30	25	33	29	Z.Game	3	4	5	5	5	4	4	5	5	4	NA	NA	NA	4.444444444		4	5		NA	NA	NA	NA	NA	NA	NA	NA	NA	NA	NA	NA	NA	NA	NA
92	2015	WCC	HWC I	Two-way	53	153	104	48	89	SR	34	30	25	33	29	DI	3	3	3	2	2	3	3	2	2	3	NA	NA	NA	2.555555556		2	2		NA	NA	NA	NA	NA	NA	NA	NA	NA	NA	NA	NA	NA	NA	NA
176	2015	WCC	PVA I	Two-way	53	153	104	48	89	SR	34	30	25	33	29	Game	3	4	4	4	3	3	4	2	4	4	NA	NA	NA	3.444444444		4	4		NA	NA	NA	NA	NA	NA	NA	NA	NA	NA	NA	NA	NA	NA	NA
128	2015	WCC	BE I	Two-way	51	148	117	60	100	AHM	29	32	13	23	23	DI	4	4	4	4	5	5	4	4	4	4	NA	NA	NA	4.333333333		5	5		NA	NA	NA	NA	NA	NA	NA	NA	NA	NA	NA	NA	NA	NA	NA
112	2015	WCC	BE II	Two-way	51	148	117	60	100	AHM	29	32	13	23	23	Z.Game	4	4	5	4	5	4	4	4	4	4	NA	NA	NA	4.333333333		5	5		NA	NA	NA	NA	NA	NA	NA	NA	NA	NA	NA	NA	NA	NA	NA
332	2015	WCC	EXPT DESIGN	Two-way	51	148	117	60	100	AHM	29	32	13	23	23	Z.Game	4	4	4	4	4	4	4	4	4	4	NA	NA	NA	4		5	4		NA	NA	NA	NA	NA	NA	NA	NA	NA	NA	NA	NA	NA	NA	NA
99	2015	WCC	HWC I	Two-way	51	148	117	60	100	AHM	29	32	13	23	23	Z.Game	4	4	4	4	4	4	4	4	4	4	NA	NA	NA	4	4 TO FOCUS TO PLAY INSTEAD OF SUBJECT	4	4		NA	NA	NA	NA	NA	NA	NA	NA	NA	NA	NA	NA	NA	NA	NA
42	2015	WCC	HWC II	Two-way	51	148	117	60	100	AHM	29	32	13	23	23	DI	4	4	4	4	5	4	4	4	4	4	NA	NA	NA	4	CASE STUDY HELP BETTER UNDERSTANDING 4	3	3		NA	NA	NA	NA	NA	NA	NA	NA	NA	NA	NA	NA	NA	NA	NA
166	2015	WCC	PVA I	Two-way	51	148	117	60	100	AHM	29	32	13	23	23	DI	4	4	3	4	4	4	4	4	4	4	NA	NA	NA	3.777777778		3	3		NA	NA	NA	NA	NA	NA	NA	NA	NA	NA	NA	NA	NA	NA	NA
153	2015	WCC	PVA II	Two-way	51	148	117	60	100	AHM	29	32	13	23	23	Game	4	4	4	4	4	4	4	4	4	4	NA	NA	NA	4		3	4		NA	NA	NA	NA	NA	NA	NA	NA	NA	NA	NA	NA	NA	NA	NA
343	2015	WCC	R1	Two-way	51	148	117	60	100	AHM	29	32	13	23	23	Game	4	4	4	4	4	4	3	4	4	4	NA	NA	NA	3.888888889		4	4		NA	NA	NA	NA	NA	NA	NA	NA	NA	NA	NA	NA	NA	NA	NA
129	2015	WCC	BE I	Two-way	49	148	108	64	90	AMR	28	31	19	29	27	DI	4	4	4	5	4	5	5	4	4	4	NA	NA	NA	4.222222222	3 HAVING TIME TO THINK DEEPLY	4	4		NA	NA	NA	NA	NA	NA	NA	NA	NA	NA	NA	NA	NA	NA	NA
110	2015	WCC	BE II	Two-way	49	148	108	64	90	AMR	28	31	19	29	27	Z.Game	4	5	5	5	4	4	4	4	4	4	NA	NA	NA	4.222222222		5	5		NA	NA	NA	NA	NA	NA	NA	NA	NA	NA	NA	NA	NA	NA	NA
318	2015	WCC	EXPT DESIGN	Two-way	49	148	108	64	90	AMR	28	31	19	29	27	Z.Game	4	4	4	4	4	4	4	4	5	4	NA	NA	NA	4.222222222		4	5		NA	NA	NA	NA	NA	NA	NA	NA	NA	NA	NA	NA	NA	NA	NA
86	2015	WCC	HWC I	Two-way	49	148	108	64	90	AMR	28	31	19	29	27	DI	4	4	4	4	4	4	4	4	4	4	NA	NA	NA	4		3	4		NA	NA	NA	NA	NA	NA	NA	NA	NA	NA	NA	NA	NA	NA	NA
25	2015	WCC	HWC II	Two-way	49	148	108	64	90	AMR	28	31	19	29	27	Z.Game	4	4	5	5	5	4	4	4	5	5	NA	NA	NA	4.555555556		5	5		NA	NA	NA	NA	NA	NA	NA	NA	NA	NA	NA	NA	NA	NA	NA
183	2015	WCC	PVA I	Two-way	49	148	108	64	90	AMR	28	31	19	29	27	Game	4	4	4	5	4	4	5	4	5	4	NA	NA	NA	4.333333333		4	5		NA	NA	NA	NA	NA	NA	NA	NA	NA	NA	NA	NA	NA	NA	NA
341	2015	WCC	R1	Two-way	49	148	108	64	90	AMR	28	31	19	29	27	Game	4	4	4	5	4	4	5	4	4	4	NA	NA	NA	4.111111111		5	4		NA	NA	NA	NA	NA	NA	NA	NA	NA	NA	NA	NA	NA	NA	NA
34	2015	WCC	HWC II	Two-way	40	131	131	69	117	ASR	17	13	23	24	20	DI	4	4	4	3	4	5	4	5	5	4	NA	NA	NA	4.222222222		3	3		NA	NA	NA	NA	NA	NA	NA	NA	NA	NA	NA	NA	NA	NA	NA
175	2015	WCC	PVA I	Two-way	40	131	131	69	117	ASR	17	13	23	24	20	DI	4	4	4	3	3	4	3	5	4	4	NA	NA	NA	3.777777778		4	3		NA	NA	NA	NA	NA	NA	NA	NA	NA	NA	NA	NA	NA	NA	NA
593	2015	Panther	CMR III	Two-way	53	149	94	49	81	Da	22	31	12	23	28	DI	4	3	4	2	3	4	3	3	3	3	4	2	3	3.25		2	3		NA	NA	NA	NA	NA	NA	NA	NA	NA	NA	NA	NA	NA	NA	NA
605	2015	Panther	Conservation genetics I	Two-way	53	149	94	49	81	Da	22	31	12	23	28	DI	4	3	4	2	3	4	4	2	2	3	3	2	2	3		3	3		NA	NA	NA	NA	NA	NA	NA	NA	NA	NA	NA	NA	NA	NA	NA
141	2015	WCC	BE I	Two-way	54	155	104	60	75	ED	35	28	22	32	28	Z.Game	4	5	5	5	5	5	5	5	5	5	NA	NA	NA	4.777777778		4	4		NA	NA	NA	NA	NA	NA	NA	NA	NA	NA	NA	NA	NA	NA	NA
89	2015	WCC	HWC I	Two-way	54	155	104	60	75	ED	35	28	22	32	28	DI	4	4	4	4	4	4	4	4	4	4	NA	NA	NA	3.888888889	4	3	3		NA	NA	NA	NA	NA	NA	NA	NA	NA	NA	NA	NA	NA	NA	NA
586	2015	Panther	CMR II	Two-way	45	151	87	47	69	Eh	29	25	17	19	26	Z.Game	4	5	4	5	2	4	4	5	5	4	5	5	5	4.25		2	4		NA	NA	NA	NA	NA	NA	NA	NA	NA	NA	NA	NA	NA	NA	NA
592	2015	Panther	CMR III	Two-way	45	151	87	47	69	Eh	29	25	17	19	26	DI	4	4	5	2	NA	3	3	5	5	5	5	4	5	4.363636364		2	4		NA	NA	NA	NA	NA	NA	NA	NA	NA	NA	NA	NA	NA	NA	NA
627	2015	Panther	R1	Two-way	45	151	87	47	69	Eh	29	25	17	19	26	Game	4	4	4	5	2	4	4	5	4	4	5	5	4	4.083333333		4	4		NA	NA	NA	NA	NA	NA	NA	NA	NA	NA	NA	NA	NA	NA	NA
643	2015	Panther	R3 Expt design	Two-way	45	151	87	47	69	Eh	29	25	17	19	26	Z.Game	4	5	5	5	2		4	5	5	4	4	5	4	4.181818182		4	4		NA	NA	NA	NA	NA	NA	NA	NA	NA	NA	NA	NA	NA	NA	NA
124	2015	WCC	BE I	Two-way	53	125	124	56	109	GI	25	24	23	26	18	DI	4	3	4	5	5	4	5	3	3	4	NA	NA	NA	4		3	4		NA	NA	NA	NA	NA	NA	NA	NA	NA	NA	NA	NA	NA	NA	NA
111	2015	WCC	BE II	Two-way	53	125	124	56	109	GI	25	24	23	26	18	Z.Game	4	4	4	5	5	4	4	4	4	4	NA	NA	NA	4.222222222		4	5		NA	NA	NA	NA	NA	NA	NA	NA	NA	NA	NA	NA	NA	NA	NA
327	2015	WCC	EXPT DESIGN	Two-way	53	125	124	56	109	GI	25	24	23	26	18	Z.Game	4	4	3	4	5	4	3	4	3	3	NA	NA	NA	3.777777778		4	5		NA	NA	NA	NA	NA	NA	NA	NA	NA	NA	NA	NA	NA	NA	NA
173	2015	WCC	PVA I	Two-way	53	125	124	56	109	GI	25	24	23	26	18	DI	4	3	4	3	4	3	3	3	3	3	NA	NA	NA	3.333333333		3	3		NA	NA	NA	NA	NA	NA	NA	NA	NA	NA	NA	NA	NA	NA	NA
150	2015	WCC	PVA II	Two-way	53	125	124	56	109	GI	25	24	23	26	18	Game	4	5	4	5	5	4	4	5	4	4	NA	NA	NA	4.333333333		5	5		NA	NA	NA	NA	NA	NA	NA	NA	NA	NA	NA	NA	NA	NA	NA
347	2015	WCC	R1	Two-way	53	125	124	56	109	GI	25	24	23	26	18	Game	4	4	4	4	5	5	4	4	3	4	NA	NA	NA	4.111111111	5 LEARN NEW THING IN THE STATISTICAL SOFTWARE	4	4		NA	NA	NA	NA	NA	NA	NA	NA	NA	NA	NA	NA	NA	NA	NA
130	2015	WCC	BE I	Two-way	49	140	117	54	113	GU	31	20	24	11	26	DI	4	4	4	5	4	4	4	4	4	4	NA	NA	NA	4		4	4		NA	NA	NA	NA	NA	NA	NA	NA	NA	NA	NA	NA	NA	NA	NA
105	2015	WCC	BE II	Two-way	49	140	117	54	113	GU	31	20	24	11	26	Z.Game	4	4	4	5	4	5	4	5	5	4	NA	NA	NA	4.333333333		5	4		NA	NA	NA	NA	NA	NA	NA	NA	NA	NA	NA	NA	NA	NA	NA
38	2015	WCC	HWC II	Two-way	49	140	117	54	113	GU	31	20	24	11	26	DI	4	4	4	3	4	4	4	3	4	4	NA	NA	NA	3.888888889		3	4		NA	NA	NA	NA	NA	NA	NA	NA	NA	NA	NA	NA	NA	NA	NA
164	2015	WCC	PVA II	Two-way	49	140	117	54	113	GU	31	20	24	11	26	DI	4	4	4	4	4	4	4	4	4	4	NA	NA	NA	4		4	4		NA	NA	NA	NA	NA	NA	NA	NA	NA	NA	NA	NA	NA	NA	NA
131	2015	WCC	BE I	Two-way	42	141	99	49	95	HA	25	21	21	27	27	DI	4	3	4	4	4	4	4	3	3	5	NA	NA	NA	3.777777778		3	3		NA	NA	NA	NA	NA	NA	NA	NA	NA	NA	NA	NA	NA	NA	NA
105	2015	WCC	BE II	Two-way	42	141	99	49	95	HA	25	21	21	27	27	Z.Game	4	3	4	4	4	3	3	4	4	4	NA	NA	NA	3.777777778		3	4		NA	NA	NA	NA	NA	NA	NA	NA	NA	NA	NA	NA	NA	NA	NA
325	2015	WCC	EXPT DESIGN	Two-way	42	141	99	49	95	HA	25	21	21	27	27	Z.Game	4	4	5	3	4	3	4	4	5	4	NA	NA	NA	4.111111111		4	4		NA	NA	NA	NA	NA	NA	NA	NA	NA	NA	NA	NA	NA	NA	NA
33	2015	WCC	HWC II	Two-way	42	141	99	49	95	HA	25	21	21	27	27	Z.Game	4	4	4	5	4	4	4	4	4	4	NA	NA	NA	4.111111111		4	5		NA	NA	NA	NA	NA	NA	NA	NA	NA	NA	NA	NA	NA	NA	NA
186	2015	WCC	PVA I	Two-way	42	141	99	49	95	HA	25	21	21	27	27	Game	4	4	4	4	4	4	4	3	4	3	NA	NA	NA	3.777777778		4	4		NA	NA	NA	NA	NA	NA	NA	NA	NA	NA	NA	NA	NA	NA	NA
107	2015	WCC	BE II	Two-way	35	129	77	34	76	HN	31.5	31	11.5	23.5	24	Z.Game	4	5	5	5	5	4	4	5	4	5	NA	NA	NA	4.444444444		3	4		NA	NA	NA	NA	NA	NA	NA	NA	NA	NA	NA	NA	NA	NA	NA
350	2015	WCC	R1	Two-way	35	129	77	34	76	HN	31.5	31	11.5	23.5	24	Game	4	4	3	4	4	4	4	5	4	4	NA	NA	NA	3.888888889		3	3		NA	NA	NA	NA	NA	NA	NA	NA	NA	NA	NA	NA	NA	NA	NA
585	2015	Panther	CMR II	Two-way	55	168	140	78	120	Ja	28	32	19	20	27	Z.Game	4	5	5	5	4	5	4	5	5	5	4	4	5	4.583333333		4	5		NA	NA	NA	NA	NA	NA	NA	NA	NA	NA	NA	NA	NA	NA	NA
609	2015	Panther	Conservation genetics II	Two-way	55	168	140	78	120	Ja	28	32	19	20	27	Z.Game	4	4	4	4	4	4	4	4	4	4	4	4	4	4		5	4		NA	NA	NA	NA	NA	NA	NA	NA	NA	NA	NA	NA	NA	NA	NA
626	2015	Panther	R1	Two-way	55	168	140	78	120	Ja	28	32	19	20	27	Game	4	4	5	4	4	3	5	4	4	4	4	4	4	4.083333333		4	4		NA	NA	NA	NA	NA	NA	NA	NA	NA	NA	NA	NA	NA	NA	NA
644	2015	Panther	R3 Expt design	Two-way	55	168	140	78	120	Ja	28	32	19	20	27	Z.Game	4	5	4	4	4	4	4	4	4	4	4	4	4	4		4	4		NA	NA	NA	NA	NA	NA	NA	NA	NA	NA	NA	NA	NA	NA	NA
135	2015	WCC	BE I	Two-way	48	142	112.5	45	92	KA	32	22	29	24	33	Z.Game	4	4	4	5	5	4	3	5	5	5	NA	NA	NA	4.333333333		5	4		NA	NA	NA	NA	NA	NA	NA	NA	NA	NA	NA	NA	NA	NA	NA
316	2015	WCC	EXPT DESIGN	Two-way	48	142	112.5	45	92	KA	32	22	29	24	33	Z.Game	4	4	5	5	3	4	4	5	5	3	NA	NA	NA	4.222222222		4	5		NA	NA	NA	NA	NA	NA	NA	NA	NA	NA	NA	NA	NA	NA	NA
32	2015	WCC	HWC II	Two-way	48	142	112.5	45	92	KA	32	22	29	24	33	Z.Game	4	4	4	5	5	5	5	3	5	5	NA	NA	NA	4.555555556		3	5		NA	NA	NA	NA	NA	NA	NA	NA	NA	NA	NA	NA	NA	NA	NA
185	2015	WCC	PVA I	Two-way	48	142	112.5	45	92	KA	32	22	29	24	33	Game	4	5	5	5	5	5	5	5	5	5	NA	NA	NA	4.888888889		4	5		NA	NA	NA	NA	NA	NA	NA	NA	NA	NA	NA	NA	NA	NA	NA
344	2015	WCC	R1	Two-way	48	142	112.5	45	92	KA	32	22	29	24	33	Game	4	5	5	5	5	5	5	5	5	5	NA	NA	NA	4.777777778		3	4		NA	NA	NA	NA	NA	NA	NA	NA	NA	NA	NA	NA	NA	NA	NA
587	2015	Panther	CMR II	Two-way	51	168	122	66	76	Ke	32	39	20	33	35	Z.Game	4	4	4	4	4	4	4	4	4	4	4	4	4	4		3	4		NA	NA	NA	NA	NA	NA	NA	NA	NA	NA	NA	NA	NA	NA	NA
591	2015	Panther	CMR III	Two-way	51	168	122	66	76	Ke	32	39	20	33	35	DI	4	4	4	4	4	4	4	4	4	4	4	4	4	4		2	4		NA	NA	NA	NA	NA	NA	NA	NA	NA	NA	NA	NA	NA	NA	NA
599	2015	Panther	Conservation genetics I	Two-way	51	168	122	66	76	Ke	32	39	20	33	35	DI	4	4	4	4	4	4	4	4	4	4	4	4	4	4		3	4		NA	NA	NA	NA	NA	NA	NA	NA	NA	NA	NA	NA	NA	NA	NA
607	2015	Panther	Conservation genetics II	Two-way	51	168	122	66	76	Ke	32	39	20	33	35	Z.Game	4	4	4	4	4	4	4	4	4	4	4	4	4	4		3	NA		NA	NA	NA	NA	NA	NA	NA	NA	NA	NA	NA	NA	NA	NA	NA
622	2015	Panther	R1	Two-way	51	168	122	66	76	Ke	32	39	20	33	35	Game	4	4	4	4	4	4	4	4	4	4	4	4	4	4		4	4		NA	NA	NA	NA	NA	NA	NA	NA	NA	NA	NA	NA	NA	NA	NA
642	2015	Panther	R3 Expt design	Two-way	51	168	122	66	76	Ke	32	39	20	33	35	Z.Game	4	4	4	4	4	4	4	4	4	4	4	4	4	4		4	4		NA	NA	NA	NA	NA	NA	NA	NA	NA	NA	NA	NA	NA	NA	NA
29	2015	WCC	HWC II	Two-way	49	163	114	48	83	LA	26	29	16	19	35	Z.Game	4	5	5	5	5	5	5	3	5	5	NA	NA	NA	4.666666667		5	5		NA	NA	NA	NA	NA	NA	NA	NA	NA	NA	NA	NA	NA	NA	NA
179	2015	WCC	PVA I	Two-way	49	163	114	48	83	LA	26	29	16	19	35	Game	4	4	4	5	5	3	3	5	5	5	NA	NA	NA	4.333333333		4	5		NA	NA	NA	NA	NA	NA	NA	NA	NA	NA	NA	NA	NA	NA	NA
313	2015	WCC	EXPT DESIGN	Two-way	55	136	96	59	108	LO	33	19	32	26	24	Z.Game	4	2	5	4	5	2	2	4	3	3	NA	NA	NA	3.555555556		4	4		NA	NA	NA	NA	NA	NA	NA	NA	NA	NA	NA	NA	NA	NA	NA
104	2015	WCC	HWC I	Two-way	55	136	96	59	108	LO	33	19	32	26	24	Z.Game	4	4	4	5	4	4	3	3	4	4	NA	NA	NA	3.777777778		5	4		NA	NA	NA	NA	NA	NA	NA	NA	NA	NA	NA	NA	NA	NA	NA
37	2015	WCC	HWC II	Two-way	55	136	96	59	108	LO	33	19	32	26	24	DI	4	4	4	3	3	4	4	3	3	4	NA	NA	NA	3.666666667		3	4		NA	NA	NA	NA	NA	NA	NA	NA	NA	NA	NA	NA	NA	NA	NA
151	2015	WCC	PVA II	Two-way	55	136	96	59	108	LO	33	19	32	26	24	Game	4	4	4	4	4	4	4	4	4	3	NA	NA	NA	3.888888889		4	4		NA	NA	NA	NA	NA	NA	NA	NA	NA	NA	NA	NA	NA	NA	NA
583	2015	Panther	CMR II	Two-way	55	138	82	41	96.5	Lu	38	19	27	19	32	Z.Game	4	4	4	4	4	4	4	4	4	4	4	4	4	4		4	4		NA	NA	NA	NA	NA	NA	NA	NA	NA	NA	NA	NA	NA	NA	NA
594	2015	Panther	CMR III	Two-way	55	138	82	41	96.5	Lu	38	19	27	19	32	DI	4	4	4	4	4	4	4	4	4	4	4	4	4	4		4	4		NA	NA	NA	NA	NA	NA	NA	NA	NA	NA	NA	NA	NA	NA	NA
600	2015	Panther	Conservation genetics I	Two-way	55	138	82	41	96.5	Lu	38	19	27	19	32	DI	4	4	4	4	4	4	4	4	4	4	4	4	4	4		4	4		NA	NA	NA	NA	NA	NA	NA	NA	NA	NA	NA	NA	NA	NA	NA
610	2015	Panther	Conservation genetics II	Two-way	55	138	82	41	96.5	Lu	38	19	27	19	32	Z.Game	4	4	4	4	4	4	4	4	4	4	4	4	4	4		4	4		NA	NA	NA	NA	NA	NA	NA	NA	NA	NA	NA	NA	NA	NA	NA
628	2015	Panther	R1	Two-way	55	138	82	41	96.5	Lu	38	19	27	19	32	Game	4	4	4	5	3	3	4	4	4	4	4	4	4	3.833333333		4	4		NA	NA	NA	NA	NA	NA	NA	NA	NA	NA	NA	NA	NA	NA	NA
608	2015	Panther	Conservation genetics II	Two-way	49	137	84	60	62	Ma	36	37	24	19	22	Z.Game	4	5	3	5	5	4	5	5	4	3	5	4	5	4.333333333		1	5		NA	NA	NA	NA	NA	NA	NA	NA	NA	NA	NA	NA	NA	NA	NA
125	2015	WCC	BE I	Two-way	43	123	104	50	98	ME	23	22	19.5	21	24	DI	4	4	4	4	4	4	4	4	4	4	NA	NA	NA	3.888888889		4	3		NA	NA	NA	NA	NA	NA	NA	NA	NA	NA	NA	NA	NA	NA	NA
109	2015	WCC	BE II	Two-way	43	123	104	50	98	ME	23	22	19.5	21	24	Z.Game	4	4	4	4	4	4	4	4	4	4	NA	NA	NA	4		4	4		NA	NA	NA	NA	NA	NA	NA	NA	NA	NA	NA	NA	NA	NA	NA
315	2015	WCC	EXPT DESIGN	Two-way	43	123	104	50	98	ME	23	22	19.5	21	24	Z.Game	4	3	4	4	4	4	3	3	4	4	NA	NA	NA	3.777777778		4	4		NA	NA	NA	NA	NA	NA	NA	NA	NA	NA	NA	NA	NA	NA	NA
84	2015	WCC	HWC I	Two-way	43	123	104	50	98	ME	23	22	19.5	21	24	DI	4	4	4	4	4	4	4	4	4	4	NA	NA	NA	4		4	4	4	NA	NA	NA	NA	NA	NA	NA	NA	NA	NA	NA	NA	NA	NA	NA
24	2015	WCC	HWC II	Two-way	43	123	104	50	98	ME	23	22	19.5	21	24	Z.Game	4	4	4	4	4	4	4	4	4	4	NA	NA	NA	4		4	4		NA	NA	NA	NA	NA	NA	NA	NA	NA	NA	NA	NA	NA	NA	NA
178	2015	WCC	PVA I	Two-way	43	123	104	50	98	ME	23	22	19.5	21	24	Game	4	4	4	4	3	4	4	3	4	4	NA	NA	NA	3.777777778		4	4	4	NA	NA	NA	NA	NA	NA	NA	NA	NA	NA	NA	NA	NA	NA	NA
156	2015	WCC	PVA II	Two-way	43	123	104	50	98	ME	23	22	19.5	21	24	DI	4	4	4	4	4	4	4	4	4	4	NA	NA	NA	4		4	4		NA	NA	NA	NA	NA	NA	NA	NA	NA	NA	NA	NA	NA	NA	NA
345	2015	WCC	R1	Two-way	43	123	104	50	98	ME	23	22	19.5	21	24	Game	4	4	4	4	4	4	4	4	4	4	NA	NA	NA	3.888888889		4	3		NA	NA	NA	NA	NA	NA	NA	NA	NA	NA	NA	NA	NA	NA	NA
126	2015	WCC	BE I	Two-way	49	146	96	64	101	MU	32	30	34	32	17	DI	4	3	4	2	4	4	4	4	3	4	NA	NA	NA	4	3	5	5		NA	NA	NA	NA	NA	NA	NA	NA	NA	NA	NA	NA	NA	NA	NA
105	2015	WCC	BE II	Two-way	49	146	96	64	101	MU	32	30	34	32	17	Z.Game	4	3	4	4	4	3	4	3	4	4	NA	NA	NA	3.777777778		3	4		NA	NA	NA	NA	NA	NA	NA	NA	NA	NA	NA	NA	NA	NA	NA
330	2015	WCC	EXPT DESIGN	Two-way	49	146	96	64	101	MU	32	30	34	32	17	Z.Game	4	4	4	4	4	4	4	4	4	4	NA	NA	NA	4		4	4		NA	NA	NA	NA	NA	NA	NA	NA	NA	NA	NA	NA	NA	NA	NA
95	2015	WCC	HWC I	Two-way	49	146	96	64	101	MU	32	30	34	32	17	DI	4	4	4	4	4	2	4	3	4	4	NA	NA	NA	3.666666667	4	4	4		NA	NA	NA	NA	NA	NA	NA	NA	NA	NA	NA	NA	NA	NA	NA
154	2015	WCC	PVA II	Two-way	49	146	96	64	101	MU	32	30	34	32	17	Game	4	4	4	5	4	4	4	4	4	4	NA	NA	NA	4		4	4		NA	NA	NA	NA	NA	NA	NA	NA	NA	NA	NA	NA	NA	NA	NA
354	2015	WCC	R1	Two-way	49	146	96	64	101	MU	32	30	34	32	17	Game	4	4	4	4	4	4	4	4	4	4	NA	NA	NA	4		4	4		NA	NA	NA	NA	NA	NA	NA	NA	NA	NA	NA	NA	NA	NA	NA
584	2015	Panther	CMR II	Two-way	54	172	129	61	95	Na	29.4245283	27.27358491	20.83018868	23.91509434	25.58490566	Z.Game	4	4	4	5	5	4	4	4	4	4	4	4	4	4.083333333		4	4		NA	NA	NA	NA	NA	NA	NA	NA	NA	NA	NA	NA	NA	NA	NA
596	2015	Panther	CMR III	Two-way	54	172	129	61	95	Na	29.4245283	27.27358491	20.83018868	23.91509434	25.58490566	DI	4	4	4	4	4	4	4	4	4	4	4	4	4	4		4	4		NA	NA	NA	NA	NA	NA	NA	NA	NA	NA	NA	NA	NA	NA	NA
639	2015	Panther	R3 Expt design	Two-way	50	165	98	57	57	Pa	35	36	11	31	20	Z.Game	4	5	3	5	5	5	5	5	5	3	5	3	5	4.416666667		5	5		NA	NA	NA	NA	NA	NA	NA	NA	NA	NA	NA	NA	NA	NA	NA
143	2015	WCC	BE I	Two-way	53	150	86	44	87	PR	28	17	19	15	26	Z.Game	4	5	4	5	5	3	4	5	5	4	NA	NA	NA	4.333333333		5	5		NA	NA	NA	NA	NA	NA	NA	NA	NA	NA	NA	NA	NA	NA	NA
331	2015	WCC	EXPT DESIGN	Two-way	53	150	86	44	87	PR	28	17	19	15	26	Z.Game	4	5	5	5	5	4	4	5	5	4	NA	NA	NA	4.555555556		5	5		NA	NA	NA	NA	NA	NA	NA	NA	NA	NA	NA	NA	NA	NA	NA
348	2015	WCC	R1	Two-way	53	150	86	44	87	PR	28	17	19	15	26	Game	4	4	5	5	4	4	3	4	5	4	NA	NA	NA	4.222222222		5	5		NA	NA	NA	NA	NA	NA	NA	NA	NA	NA	NA	NA	NA	NA	NA
87	2015	WCC	HWC I	Two-way	55	172	146	78	111	RA	40	39	24	31	39	DI	4	4	4	2	4	4	4	2	2	4	NA	NA	NA	3.555555556		4	4		NA	NA	NA	NA	NA	NA	NA	NA	NA	NA	NA	NA	NA	NA	NA
127	2015	WCC	BE I	Two-way	54	151	113	52	102	RAV	35	19	12	24	25	DI	4	4	4	4	4	4	4	5	5	4	NA	NA	NA	4.333333333		2	5		NA	NA	NA	NA	NA	NA	NA	NA	NA	NA	NA	NA	NA	NA	NA
106	2015	WCC	BE II	Two-way	54	151	113	52	102	RAV	35	19	12	24	25	Z.Game	4	4	5	5	5	5	5	5	5	5	NA	NA	NA	4.888888889		4	5		NA	NA	NA	NA	NA	NA	NA	NA	NA	NA	NA	NA	NA	NA	NA
329	2015	WCC	EXPT DESIGN	Two-way	54	151	113	52	102	RAV	35	19	12	24	25	Z.Game	4	4	4	4	4	4	4	4	4	4	NA	NA	NA	4		4	4		NA	NA	NA	NA	NA	NA	NA	NA	NA	NA	NA	NA	NA	NA	NA
97	2015	WCC	HWC I	Two-way	54	151	113	52	102	RAV	35	19	12	24	25	Z.Game	4	4	4	5	5	4	4	4	4	4	NA	NA	NA	4.111111111		4	4		NA	NA	NA	NA	NA	NA	NA	NA	NA	NA	NA	NA	NA	NA	NA
35	2015	WCC	HWC II	Two-way	54	151	113	52	102	RAV	35	19	12	24	25	DI	4	4	4	4	4	4	4	2	2	4	NA	NA	NA	3.333333333		2	2		NA	NA	NA	NA	NA	NA	NA	NA	NA	NA	NA	NA	NA	NA	NA
171	2015	WCC	PVA I	Two-way	54	151	113	52	102	RAV	35	19	12	24	25	DI	4	4	4	3	4	3	3	3	3	4	NA	NA	NA	3.444444444		2	3		NA	NA	NA	NA	NA	NA	NA	NA	NA	NA	NA	NA	NA	NA	NA
145	2015	WCC	PVA II	Two-way	54	151	113	52	102	RAV	35	19	12	24	25	Game	4	4	4	4	4	4	4	4	4	4	NA	NA	NA	4		2	4		NA	NA	NA	NA	NA	NA	NA	NA	NA	NA	NA	NA	NA	NA	NA
342	2015	WCC	R1	Two-way	54	151	113	52	102	RAV	35	19	12	24	25	Game	4	4	4	4	5	4	4	4	4	4	NA	NA	NA	4.111111111		2	4		NA	NA	NA	NA	NA	NA	NA	NA	NA	NA	NA	NA	NA	NA	NA
113	2015	WCC	BE II	Two-way	54	160	91	49	97	SH	27	31	24	20	17	DI	4	4	4	3	3	4	3	3	3	4	NA	NA	NA	3.444444444		3	3		NA	NA	NA	NA	NA	NA	NA	NA	NA	NA	NA	NA	NA	NA	NA
326	2015	WCC	EXPT DESIGN	Two-way	54	160	91	49	97	SH	27	31	24	20	17	Z.Game	4	4	4	5	5	5	5	5	5	4	NA	NA	NA	4.555555556		5	4		NA	NA	NA	NA	NA	NA	NA	NA	NA	NA	NA	NA	NA	NA	NA
26	2015	WCC	HWC II	Two-way	54	160	91	49	97	SH	27	31	24	20	17	Z.Game	4	4	4	5	5	5	4	4	5	4	NA	NA	NA	4.444444444		5	5		NA	NA	NA	NA	NA	NA	NA	NA	NA	NA	NA	NA	NA	NA	NA
136	2015	WCC	BE I	Two-way	53	129	118	62	109	SIT	28	25	16	22	26	Z.Game	4	5	4	5	5	5	4	4	4	5	NA	NA	NA	4.333333333	4 ITS SIMPLY BETTER WAY TO LEARN	5	4		NA	NA	NA	NA	NA	NA	NA	NA	NA	NA	NA	NA	NA	NA	NA
120	2015	WCC	BE II	Two-way	53	129	118	62	109	SIT	28	25	16	22	26	DI	4	4	4	3	4	4	5	4	4	4	NA	NA	NA	4.111111111		3	4		NA	NA	NA	NA	NA	NA	NA	NA	NA	NA	NA	NA	NA	NA	NA
90	2015	WCC	HWC I	Two-way	53	129	118	62	109	SIT	28	25	16	22	26	DI	4	4	4	3	4	4	3	3	3	3	NA	NA	NA	3.333333333		2	2		NA	NA	NA	NA	NA	NA	NA	NA	NA	NA	NA	NA	NA	NA	NA
28	2015	WCC	HWC II	Two-way	53	129	118	62	109	SIT	28	25	16	22	26	Z.Game	4	4	4	4	3	4	4	4	5	4	NA	NA	NA	4.111111111		5	5		NA	NA	NA	NA	NA	NA	NA	NA	NA	NA	NA	NA	NA	NA	NA
182	2015	WCC	PVA I	Two-way	53	129	118	62	109	SIT	28	25	16	22	26	Game	4	4	4	4	4	5	4	4	4	4	NA	NA	NA	4.111111111		4	4		NA	NA	NA	NA	NA	NA	NA	NA	NA	NA	NA	NA	NA	NA	NA
163	2015	WCC	PVA II	Two-way	53	129	118	62	109	SIT	28	25	16	22	26	DI	4	4	4	3	4	3	3	3	3	3	NA	NA	NA	3.222222222		2	2		NA	NA	NA	NA	NA	NA	NA	NA	NA	NA	NA	NA	NA	NA	NA
338	2015	WCC	R1	Two-way	53	129	118	62	109	SIT	28	25	16	22	26	Game	4	5	4	5	5	4	4	3	5	4	NA	NA	NA	4.111111111		4	4		NA	NA	NA	NA	NA	NA	NA	NA	NA	NA	NA	NA	NA	NA	NA
116	2015	WCC	BE II	Two-way	53	153	104	48	89	SR	34	30	25	33	29	DI	4	4	4	2	2	4	3	3	2	4	NA	NA	NA	3.222222222		2	3		NA	NA	NA	NA	NA	NA	NA	NA	NA	NA	NA	NA	NA	NA	NA
328	2015	WCC	EXPT DESIGN	Two-way	53	153	104	48	89	SR	34	30	25	33	29	Z.Game	4	4	4	4	4	4	4	3	5	3	NA	NA	NA	3.777777778		5	3		NA	NA	NA	NA	NA	NA	NA	NA	NA	NA	NA	NA	NA	NA	NA
158	2015	WCC	PVA II	Two-way	53	153	104	48	89	SR	34	30	25	33	29	DI	4	3	3	2	2	4	3	3	2	4	NA	NA	NA	3		2	2		NA	NA	NA	NA	NA	NA	NA	NA	NA	NA	NA	NA	NA	NA	NA
581	2015	Panther	CMR II	Two-way	51	150	111	54	97	Ta	26	22	18	21	25	Z.Game	4	4	4	4	5	5	5	4	4	4	4	4	4	4.333333333		4	5		NA	NA	NA	NA	NA	NA	NA	NA	NA	NA	NA	NA	NA	NA	NA
589	2015	Panther	CMR III	Two-way	51	150	111	54	97	Ta	26	22	18	21	25	DI	4	4	4	4	4	4	4	4	4	4	5	5	5	4.25		2	4		NA	NA	NA	NA	NA	NA	NA	NA	NA	NA	NA	NA	NA	NA	NA
598	2015	Panther	Conservation genetics I	Two-way	51	150	111	54	97	Ta	26	22	18	21	25	DI	4	4	4	4	4	4	4	4	4	4	5	4	5	4.166666667		4	4		NA	NA	NA	NA	NA	NA	NA	NA	NA	NA	NA	NA	NA	NA	NA
606	2015	Panther	Conservation genetics II	Two-way	51	150	111	54	97	Ta	26	22	18	21	25	Z.Game	4	4	4	4	4	4	4	4	5	4	4	4	4	4.083333333		2	4		NA	NA	NA	NA	NA	NA	NA	NA	NA	NA	NA	NA	NA	NA	NA
623	2015	Panther	R1	Two-way	51	150	111	54	97	Ta	26	22	18	21	25	Game	4	4	4	5	5	5	5	4	4	4	4	4	4	4.25		4	4		NA	NA	NA	NA	NA	NA	NA	NA	NA	NA	NA	NA	NA	NA	NA
641	2015	Panther	R3 Expt design	Two-way	51	150	111	54	97	Ta	26	22	18	21	25	Z.Game	4	5	5	5	5	4	4	4	4	4	4	4	5	4.333333333		4	5		NA	NA	NA	NA	NA	NA	NA	NA	NA	NA	NA	NA	NA	NA	NA
132	2015	WCC	BE I	Two-way	55	176	133	60	81	TAN	35	35	34	32	36	DI	4	5	5	4	4	5	5	4	5	5	NA	NA	NA	4.666666667		5	5		NA	NA	NA	NA	NA	NA	NA	NA	NA	NA	NA	NA	NA	NA	NA
39	2015	WCC	HWC II	Two-way	55	176	133	60	81	TAN	35	35	34	32	36	DI	4	5	5	4	5	5	4	4	4	5	NA	NA	NA	4.555555556		4	5		NA	NA	NA	NA	NA	NA	NA	NA	NA	NA	NA	NA	NA	NA	NA
184	2015	WCC	PVA I	Two-way	55	176	133	60	81	TAN	35	35	34	32	36	Game	4	5	4	5	4	5	4	4	4	5	NA	NA	NA	4.222222222		5	4		NA	NA	NA	NA	NA	NA	NA	NA	NA	NA	NA	NA	NA	NA	NA
157	2015	WCC	PVA II	Two-way	55	176	133	60	81	TAN	35	35	34	32	36	DI	4	5	5	3	5	5	5	3	3	5	NA	NA	NA	4.444444444		3	5		NA	NA	NA	NA	NA	NA	NA	NA	NA	NA	NA	NA	NA	NA	NA
353	2015	WCC	R1	Two-way	55	176	133	60	81	TAN	35	35	34	32	36	Game	4	5	5	5	5	5	5	5	5	5	NA	NA	NA	4.888888889		5	5		NA	NA	NA	NA	NA	NA	NA	NA	NA	NA	NA	NA	NA	NA	NA
323	2015	WCC	EXPT DESIGN	Two-way	48	137	83	59	86	VA	17	12	12	17	24	Z.Game	4	4	4	3	4	3	3	3	4	3	NA	NA	NA	3.555555556		4	4		NA	NA	NA	NA	NA	NA	NA	NA	NA	NA	NA	NA	NA	NA	NA
169	2015	WCC	PVA I	Two-way	48	137	83	59	86	VA	17	12	12	17	24	DI	4	4	3	3	4	4	4	3	3	4	NA	NA	NA	3.666666667		3	4		NA	NA	NA	NA	NA	NA	NA	NA	NA	NA	NA	NA	NA	NA	NA
161	2015	WCC	PVA II	Two-way	49	148	108	64	90	AMR	28	31	19	29	27	DI	5	4	4	4	5	5	4	4	4	5	NA	NA	NA	4.444444444		4	4		NA	NA	NA	NA	NA	NA	NA	NA	NA	NA	NA	NA	NA	NA	NA
144	2015	WCC	BE I	Two-way	40	131	131	69	117	ASR	17	13	23	24	20	Z.Game	5	5	5	5	5	5	5	5	5	5	NA	NA	NA	5		5	5		NA	NA	NA	NA	NA	NA	NA	NA	NA	NA	NA	NA	NA	NA	NA
118	2015	WCC	BE II	Two-way	40	131	131	69	117	ASR	17	13	23	24	20	DI	5	5	5	5	5	5	5	5	5	5	NA	NA	NA	5		5	5		NA	NA	NA	NA	NA	NA	NA	NA	NA	NA	NA	NA	NA	NA	NA
324	2015	WCC	EXPT DESIGN	Two-way	40	131	131	69	117	ASR	17	13	23	24	20	Z.Game	5	5	5	5	5	5	5	5	5	5	NA	NA	NA	4.777777778		5	3		NA	NA	NA	NA	NA	NA	NA	NA	NA	NA	NA	NA	NA	NA	NA
96	2015	WCC	HWC I	Two-way	40	131	131	69	117	ASR	17	13	23	24	20	Z.Game	5	5	5	5	5	5	5	5	5	5	NA	NA	NA	5	5	5	5		NA	NA	NA	NA	NA	NA	NA	NA	NA	NA	NA	NA	NA	NA	NA
152	2015	WCC	PVA II	Two-way	40	131	131	69	117	ASR	17	13	23	24	20	Game	5	5	5	5	5	5	5	5	5	5	NA	NA	NA	5		5	5		NA	NA	NA	NA	NA	NA	NA	NA	NA	NA	NA	NA	NA	NA	NA
355	2015	WCC	R1	Two-way	40	131	131	69	117	ASR	17	13	23	24	20	Game	5	5	5	5	5	5	5	5	5	5	NA	NA	NA	5		5	5		NA	NA	NA	NA	NA	NA	NA	NA	NA	NA	NA	NA	NA	NA	NA
123	2015	WCC	BE II	Two-way	54	155	104	60	75	ED	35	28	22	32	28	DI	5	5	5	5	5	5	5	5	5	5	NA	NA	NA	5	5 INTEGRATION OF THE TOPIC WITH APPLIED CONSERVATION	3	5		NA	NA	NA	NA	NA	NA	NA	NA	NA	NA	NA	NA	NA	NA	NA
320	2015	WCC	EXPT DESIGN	Two-way	54	155	104	60	75	ED	35	28	22	32	28	Z.Game	5	5	5	5	5	5	5	5	5	5	NA	NA	NA	4.888888889		5	4		NA	NA	NA	NA	NA	NA	NA	NA	NA	NA	NA	NA	NA	NA	NA
23	2015	WCC	HWC II	Two-way	54	155	104	60	75	ED	35	28	22	32	28	Z.Game	5	4	5	5	5	5	5	5	5	5	NA	NA	NA	5	UNDERSTAND INTERACTIONS MORE	5	5		NA	NA	NA	NA	NA	NA	NA	NA	NA	NA	NA	NA	NA	NA	NA
148	2015	WCC	PVA II	Two-way	54	155	104	60	75	ED	35	28	22	32	28	Game	5	5	5	5	5	5	5	5	5	5	NA	NA	NA	5	5 LEARN NEW TOPICS/IDEAS	4	5		NA	NA	NA	NA	NA	NA	NA	NA	NA	NA	NA	NA	NA	NA	NA
98	2015	WCC	HWC I	Two-way	53	125	124	56	109	GI	25	24	23	26	18	Z.Game	5	5	5	5	5	5	5	4	4	4	NA	NA	NA	4.555555556		5	4		NA	NA	NA	NA	NA	NA	NA	NA	NA	NA	NA	NA	NA	NA	NA
322	2015	WCC	EXPT DESIGN	Two-way	49	140	117	54	113	GU	31	20	24	11	26	Z.Game	5	5	5	5	5	4	4	5	5	5	NA	NA	NA	4.777777778		5	5		NA	NA	NA	NA	NA	NA	NA	NA	NA	NA	NA	NA	NA	NA	NA
100	2015	WCC	HWC I	Two-way	49	140	117	54	113	GU	31	20	24	11	26	Z.Game	5	5	5	5	5	5	5	5	5	5	NA	NA	NA	5		5	5		NA	NA	NA	NA	NA	NA	NA	NA	NA	NA	NA	NA	NA	NA	NA
180	2015	WCC	PVA I	Two-way	49	140	117	54	113	GU	31	20	24	11	26	Game	5	5	5	5	5	5	5	5	5	5	NA	NA	NA	5		5	5		NA	NA	NA	NA	NA	NA	NA	NA	NA	NA	NA	NA	NA	NA	NA
349	2015	WCC	R1	Two-way	49	140	117	54	113	GU	31	20	24	11	26	Game	5	5	5	5	5	5	5	5	5	5	NA	NA	NA	5		5	5		NA	NA	NA	NA	NA	NA	NA	NA	NA	NA	NA	NA	NA	NA	NA
93	2015	WCC	HWC I	Two-way	42	141	99	49	95	HA	25	21	21	27	27	DI	5	4	4	3	4	4	4	3	3	4	NA	NA	NA	3.888888889		4	4		NA	NA	NA	NA	NA	NA	NA	NA	NA	NA	NA	NA	NA	NA	NA
160	2015	WCC	PVA II	Two-way	42	141	99	49	95	HA	25	21	21	27	27	DI	5	4	5	3	4	4	4	3	3	4	NA	NA	NA	4		4	4		NA	NA	NA	NA	NA	NA	NA	NA	NA	NA	NA	NA	NA	NA	NA
333	2015	WCC	EXPT DESIGN	Two-way	35	129	77	34	76	HN	31.5	31	11.5	23.5	24	Z.Game	5	5	5	5	5	5	5	5	5	5	NA	NA	NA	4.888888889		5	4		NA	NA	NA	NA	NA	NA	NA	NA	NA	NA	NA	NA	NA	NA	NA
103	2015	WCC	HWC I	Two-way	35	129	77	34	76	HN	31.5	31	11.5	23.5	24	Z.Game	5	5	5	5	5	5	5	5	5	5	NA	NA	NA	5	5	5	5		NA	NA	NA	NA	NA	NA	NA	NA	NA	NA	NA	NA	NA	NA	NA
590	2015	Panther	CMR III	Two-way	55	168	140	78	120	Ja	28	32	19	20	27	DI	5	4	5	5	5	5	4	5	4	4	4	4	5	4.5		5	4		NA	NA	NA	NA	NA	NA	NA	NA	NA	NA	NA	NA	NA	NA	NA
602	2015	Panther	Conservation genetics I	Two-way	55	168	140	78	120	Ja	28	32	19	20	27	DI	5	5	4	5	4	4	4	4	4	4	4	4	4	4.083333333		4	4		NA	NA	NA	NA	NA	NA	NA	NA	NA	NA	NA	NA	NA	NA	NA
159	2015	WCC	PVA II	Two-way	48	142	112.5	45	92	KA	32	22	29	24	33	DI	5	5	5	5	5	5	5	5	5	5	NA	NA	NA	4.888888889		3	4		NA	NA	NA	NA	NA	NA	NA	NA	NA	NA	NA	NA	NA	NA	NA
117	2015	WCC	BE II	Two-way	49	163	114	48	83	LA	26	29	16	19	35	DI	5	3	3	2	4	4	3	5	2	4	NA	NA	NA	3.666666667		1	3		NA	NA	NA	NA	NA	NA	NA	NA	NA	NA	NA	NA	NA	NA	NA
85	2015	WCC	HWC I	Two-way	49	163	114	48	83	LA	26	29	16	19	35	DI	5	4	5	2	5	5	5	5	2	5	NA	NA	NA	4.444444444		1	3		NA	NA	NA	NA	NA	NA	NA	NA	NA	NA	NA	NA	NA	NA	NA
165	2015	WCC	PVA II	Two-way	49	163	114	48	83	LA	26	29	16	19	35	DI	5	4	5	2	4	4	4	4	1	4	NA	NA	NA	3.555555556		1	1		NA	NA	NA	NA	NA	NA	NA	NA	NA	NA	NA	NA	NA	NA	NA
114	2015	WCC	BE II	Two-way	55	136	96	59	108	LO	33	19	32	26	24	DI	5	5	5	5	3	4	3	4	3	5	NA	NA	NA	4		3	4		NA	NA	NA	NA	NA	NA	NA	NA	NA	NA	NA	NA	NA	NA	NA
336	2015	WCC	R1	Two-way	55	136	96	59	108	LO	33	19	32	26	24	Game	5	2	4	4	4	4	3	3	4	3	NA	NA	NA	3.666666667		4	3		NA	NA	NA	NA	NA	NA	NA	NA	NA	NA	NA	NA	NA	NA	NA
580	2015	Panther	CMR II	Two-way	49	137	84	60	62	Ma	36	37	24	19	22	Z.Game	5	5	5	5	5	5	5	5	3	3	5	3	3	4.333333333		4	5		NA	NA	NA	NA	NA	NA	NA	NA	NA	NA	NA	NA	NA	NA	NA
31	2015	WCC	HWC II	Two-way	49	146	96	64	101	MU	32	30	34	32	17	Z.Game	5	5	4	5	4	4	4	4	4	4	NA	NA	NA	4.111111111		3	4		NA	NA	NA	NA	NA	NA	NA	NA	NA	NA	NA	NA	NA	NA	NA
168	2015	WCC	PVA I	Two-way	49	146	96	64	101	MU	32	30	34	32	17	DI	5	5	5	5	4	4	4	4	4	5	NA	NA	NA	4.333333333		4	4		NA	NA	NA	NA	NA	NA	NA	NA	NA	NA	NA	NA	NA	NA	NA
595	2015	Panther	CMR III	Two-way	50	165	98	57	57	Pa	35	36	11	31	20	DI	5	3	3	2	3	3	3	3	3	3	2	2	2	2.833333333		2	2		NA	NA	NA	NA	NA	NA	NA	NA	NA	NA	NA	NA	NA	NA	NA
122	2015	WCC	BE II	Two-way	53	150	86	44	87	PR	28	17	19	15	26	DI	5	3	4	3	4	5	3	3	3	5	NA	NA	NA	3.888888889		1	3		NA	NA	NA	NA	NA	NA	NA	NA	NA	NA	NA	NA	NA	NA	NA
101	2015	WCC	HWC I	Two-way	53	150	86	44	87	PR	28	17	19	15	26	Z.Game	5	5	5	5	5	5	5	5	5	5	NA	NA	NA	5	5	5	5		NA	NA	NA	NA	NA	NA	NA	NA	NA	NA	NA	NA	NA	NA	NA
181	2015	WCC	PVA I	Two-way	53	150	86	44	87	PR	28	17	19	15	26	Game	5	5	5	5	5	5	5	5	5	5	NA	NA	NA	5		5	5		NA	NA	NA	NA	NA	NA	NA	NA	NA	NA	NA	NA	NA	NA	NA
137	2015	WCC	BE I	Two-way	55	172	146	78	111	RA	40	39	24	31	39	Z.Game	5	5	5	5	4	5	5	4	5	5	NA	NA	NA	4.777777778		4	5		NA	NA	NA	NA	NA	NA	NA	NA	NA	NA	NA	NA	NA	NA	NA
115	2015	WCC	BE II	Two-way	55	172	146	78	111	RA	40	39	24	31	39	DI	5	5	5	4	5	5	5	4	5	5	NA	NA	NA	4.888888889		5	5		NA	NA	NA	NA	NA	NA	NA	NA	NA	NA	NA	NA	NA	NA	NA
321	2015	WCC	EXPT DESIGN	Two-way	55	172	146	78	111	RA	40	39	24	31	39	Z.Game	5	5	5	5	5	5	4	5	5	5	NA	NA	NA	4.888888889		5	5		NA	NA	NA	NA	NA	NA	NA	NA	NA	NA	NA	NA	NA	NA	NA
22	2015	WCC	HWC II	Two-way	55	172	146	78	111	RA	40	39	24	31	39	Z.Game	5	5	5	5	5	5	5	2	5	5	NA	NA	NA	4.666666667		5	5		NA	NA	NA	NA	NA	NA	NA	NA	NA	NA	NA	NA	NA	NA	NA
177	2015	WCC	PVA I	Two-way	55	172	146	78	111	RA	40	39	24	31	39	Game	5	4	5	4	5	5	4	4	5	5	NA	NA	NA	4.777777778		5	5		NA	NA	NA	NA	NA	NA	NA	NA	NA	NA	NA	NA	NA	NA	NA
155	2015	WCC	PVA II	Two-way	55	172	146	78	111	RA	40	39	24	31	39	DI	5	5	5	4	4	5	5	4	2	5	NA	NA	NA	4.444444444		4	5		NA	NA	NA	NA	NA	NA	NA	NA	NA	NA	NA	NA	NA	NA	NA
346	2015	WCC	R1	Two-way	55	172	146	78	111	RA	40	39	24	31	39	Game	5	5	5	4	4	5	5	4	5	5	NA	NA	NA	4.777777778		5	5		NA	NA	NA	NA	NA	NA	NA	NA	NA	NA	NA	NA	NA	NA	NA
146	2015	WCC	PVA II	Two-way	54	160	91	49	97	SH	27	31	24	20	17	Game	5	5	5	5	5	5	4	5	4	5	NA	NA	NA	4.777777778		5	5		NA	NA	NA	NA	NA	NA	NA	NA	NA	NA	NA	NA	NA	NA	NA
30	2015	WCC	HWC II	Two-way	53	153	104	48	89	SR	34	30	25	33	29	Z.Game	5	5	5	5	5	5	5	3	4	5	NA	NA	NA	4.666666667		4	5		NA	NA	NA	NA	NA	NA	NA	NA	NA	NA	NA	NA	NA	NA	NA
108	2015	WCC	BE II	Two-way	55	176	133	60	81	TAN	35	35	34	32	36	Z.Game	5	5	5	5	5	5	5	5	5	5	NA	NA	NA	5		4	5	5 DISCUSSION	NA	NA	NA	NA	NA	NA	NA	NA	NA	NA	NA	NA	NA	NA	NA
319	2015	WCC	EXPT DESIGN	Two-way	55	176	133	60	81	TAN	35	35	34	32	36	Z.Game	5	5	5	5	4	5	4	4	5	5	NA	NA	NA	4.666666667		5	5		NA	NA	NA	NA	NA	NA	NA	NA	NA	NA	NA	NA	NA	NA	NA
102	2015	WCC	HWC I	Two-way	55	176	133	60	81	TAN	35	35	34	32	36	Z.Game	5	5	5	4	5	5	5	4	4	5	NA	NA	NA	4.777777778		5	5		NA	NA	NA	NA	NA	NA	NA	NA	NA	NA	NA	NA	NA	NA	NA
139	2015	WCC	BE I	Two-way	48	137	83	59	86	VA	17	12	12	17	24	Z.Game	5	4	4	4	4	4	4	4	4	3	NA	NA	NA	4		3	4		NA	NA	NA	NA	NA	NA	NA	NA	NA	NA	NA	NA	NA	NA	NA
121	2015	WCC	BE II	Two-way	48	137	83	59	86	VA	17	12	12	17	24	DI	5	3	3	3	3	5	4	2	2	2	NA	NA	NA	3.111111111		2	2		NA	NA	NA	NA	NA	NA	NA	NA	NA	NA	NA	NA	NA	NA	NA
91	2015	WCC	HWC I	Two-way	48	137	83	59	86	VA	17	12	12	17	24	DI	5	4	4	3	4	5	5	4	3	4	NA	NA	NA	4.222222222		3	4		NA	NA	NA	NA	NA	NA	NA	NA	NA	NA	NA	NA	NA	NA	NA
27	2015	WCC	HWC II	Two-way	48	137	83	59	86	VA	17	12	12	17	24	Z.Game	5	5	5	5	5	5	5	4	5	5	NA	NA	NA	4.888888889		5	5		NA	NA	NA	NA	NA	NA	NA	NA	NA	NA	NA	NA	NA	NA	NA
147	2015	WCC	PVA II	Two-way	48	137	83	59	86	VA	17	12	12	17	24	Game	5	5	5	5	5	5	5	5	5	5	NA	NA	NA	5		3	5		NA	NA	NA	NA	NA	NA	NA	NA	NA	NA	NA	NA	NA	NA	NA
337	2015	WCC	R1	Two-way	48	137	83	59	86	VA	17	12	12	17	24	Game	5	5	5	5	5	5	5	4	4	5	NA	NA	NA	4.666666667		5	4	5 USEFUL	NA	NA	NA	NA	NA	NA	NA	NA	NA	NA	NA	NA	NA	NA	NA
388	2016	WCC	EXPT DESIGN	Two-way	55	178	136	78	109	IR	24	24	28	12	26	Z.Game	1	NA	5	NA	1	2	2	3	3	3	1	3	3	2.307692308		5	1		2	2	1	7	1	5	3	1	3	1	3	2	1	1	4
696	2016	Panther	R3a	Two-way	50	124	92	43	76	La	27	23	18	28	26	DI	2	NA	4	NA	4	4	3	3	3	4	3	3	3	3.384615385		3	4		4	1	7	4	4	6	1	1	4	7	5	4	4	1	3
738	2016	Panther	Activity Patterns I	Two-way	48	160	92.5	62	104	Se	26	34	29	24	25	DI	2	NA	4		4	3	3	4	4	4	4	4	4	3.615384615		3	3		4	6	4	2	3	6	4	3	1	2	3	3	2	4	2
746	2016	Panther	Activity Patterns II	Two-way	48	160	92.5	62	104	Se	26	34	29	24	25	Z.Game	2	NA	4		4	2	3	4	4	4	4	4	4	3.5		4	NA		3	5	3	3	2	6	3	2	2	3	3	4	2	3	2
682	2016	Panther	R1	Two-way	48	160	92.5	62	104	Se	26	34	29	24	25	DI	2	NA	4	NA	5	3	4	5	4	3	4	4	5	4		3	4		5	3	5	7	4	6	2	3	2	3	6	3	4	1	1
683	2016	Panther	R1	Two-way	52	143	109	66	77	Tal	26	30	23	32	26	DI	2	NA	3	NA	3	3	4	3	3	3	3	2	2	2.846153846		3	2		4	4	7	4	4	5	1	4	4	7	5	7	6	5	3
754	2016	Panther	CMR III & IV	Two-way	53	135.5	118	62	89.5	Ug	27	29	19	18	17	DI	2	NA	5		4	4	4	4	4	4	4	3	3	3.846153846		4	4		5	5	4	5	3	6	3	3	6	3	5	3	3	3	2
722	2016	Panther	GFC1	Two-way	53	135.5	118	62	89.5	Ug	27	29	19	18	17	DI	2	NA	5		4	2	3	3	3	4	4	3	3	3.307692308		3	3		4	3	4	4	3	6	2	1	6	3	6	4	4	3	1
666	2016	Panther	BE I	Two-way	43	149	97	58.5	94	Af	34	37	32	28	26	Z.Game	3	NA	4	NA	5	4	4	4	4	4	4	3	4	3.923076923		4	4		4	4	4	6	5	6	2	4	6	4	5	2	4	3	1
723	2016	Panther	GFC1	Two-way	43	149	97	58.5	94	Af	34	37	32	28	26	DI	3	NA	4		4	4	4	4	4	4	4	3	3	3.692307692		3	4		3	4	5	5	4	6	3	4	4	3	4	4	4	1	2
679	2016	Panther	R1	Two-way	43	149	97	58.5	94	Af	34	37	32	28	26	DI	3	NA	3	NA	5	4	5	3	4	3	4	5	4	3.923076923		4	5		3	3	7	7	6	7	1	6	6	6	7	2	6	1	1
731	2016	Panther	Veg	Two-way	43	149	97	58.5	94	Af	34	37	32	28	26	Game	3	NA	3		5	5	5	5	4	4	3	3	4	4.153846154		3	5		5	2	6	7	6	7	1	7	7	7	7	2	7	1	1
497	2016	WCC	CMR II	Two-way	52	149	116	61	97	DW	35	28.5	30	24	20	Z.Game	3	NA	3	NA	3	3	3	4	4	3	3	4	4	3.307692308		3	3		3	4	4	4	3	5	3	3	3	4	4	4	3	2	3
392	2016	WCC	EXPT DESIGN	Two-way	51	137	108	51	108	FI	24	18	21	19	21	Z.Game	3	NA	4	NA	3	3	3	4	4	3	3	4	4	3.538461538		4	4		4	6	4	5	2	3	4	2	5	4	5	4	2	3	4
228	2016	WCC	BE I	Two-way	55	178	136	78	109	IR	24	24	28	12	26	DI	3	NA	3	NA	3	3	4	3	3	3	3	3	3	3.153846154		3	3		4	3	3	5	1	4	4	1	2	2	4	7	1	2	6
500	2016	WCC	CMR II	Two-way	55	178	136	78	109	IR	24	24	28	12	26	Z.Game	3	NA	4	NA	2	3	3	4	3	2	3	3	3	3.153846154		3	4		4	6	5	5	5	5	5	5	5	5	3	7	2	7	4
452	2016	WCC	HWC I	Two-way	55	178	136	78	109	IR	24	24	28	12	26	Z.Game	3	NA	3	NA	3	2	3	3	3	3	3	4	4	3.230769231		3	3		5	2	5	7	4	5	3	3	5	5	5	1	3	3	3
393	2016	WCC	EXPT DESIGN	Two-way	44	122	98	56	79	JA	29	34	17	29	18	Z.Game	3	NA	4	NA	4	4	4	4	4	4	3	4	4	3.846153846		4	4		4	4	1	1	3	5	1	2	4	4	5	1	3	2	1
265	2016	WCC	R1	Two-way	44	122	98	56	79	JA	29	34	17	29	18	Game	3	NA	4	NA	3	3	3	4	3	3	4	3	3	3.307692308		4	4		3	3	6	2	1	5	1	1	5	3	5	1	3	3	1
464	2016	WCC	HWC II	Two-way	43	145	102	56	87	KAT	24	28	19	23	29	DI	3	NA	3	NA	3	3	3	3	3	3	3	3	3	3		3	3		3	3	5	3	4	4	3	3	2	5	2	2	2	4	5
256	2016	WCC	R1	Two-way	43	145	102	56	87	KAT	24	28	19	23	29	Game	3	NA	4	NA	3	3	3	3	4	4	3	4	4	3.538461538		4	4		4	3	3	3	3	4	3	2	4	3	3	2	2	2	2
325	2016	WCC	Activity Patterns I	Two-way	51	135	103	63	73	KE	19	24	11	31	29	Z.Game	3	NA	4	NA	4	2	3	3	3	3	3	3	4	3.230769231		5	3		4	2	2	3	1	6	6	2	3	3	3	4	1	6	3
389	2016	WCC	EXPT DESIGN	Two-way	51	135	103	63	73	KE	19	24	11	31	29	Z.Game	3	NA	4	NA	5	4	4	5	5	4	4	4	5	4.230769231		NA	4		4	6	4	5	4	6	5	3	6	4	6	2	3	4	1
341	2016	WCC	Occupancy	Two-way	51	135	103	63	73	KE	19	24	11	31	29	DI	3	NA	4	NA	4	4	3	3	3	4	4	3	3	3.461538462		4	3		4	6	3	6	5	6	3	4	6	4	5	2	3	3	2
261	2016	WCC	R1	Two-way	51	135	103	63	73	KE	19	24	11	31	29	Game	3	NA	5	NA	5	4	4	4	4	3	4	4	4	4		5	4		4	6	3	5	4	6	3	4	6	3	6	4	3	6	2
739	2016	Panther	Activity Patterns I	Two-way	50	124	92	43	76	La	27	23	18	28	26	DI	3	NA	3		3	3	3	3	3	3	3	3	3	3		3	3		3	1	7	4	1	4	1	1	2	7	4	1	4	1	1
668	2016	Panther	BE I	Two-way	50	124	92	43	76	La	27	23	18	28	26	Z.Game	3	NA	4	NA	2	2	3	4	4	3	3	3	4	3.230769231		4	3		4	1	4	4	3	7	4	1	7	7	1	2	6	1	4
676	2016	Panther	BE II	Two-way	50	124	92	43	76	La	27	23	18	28	26	DI	3	NA	3	NA	3	4	4	3	3	4	3	3	3	3.230769231		3	3		3	1	7	4	2	4	1	1	3	7	4	4	4	1	1
762	2016	Panther	CMR I & II	Two-way	50	124	92	43	76	La	27	23	18	28	26	Z.Game	3	NA	4		4	4	4	4	4	4	4	4	4	3.923076923		4	4		4	5	1	4	4	7	1	7	7	6	4	6	1	1	1
711	2016	Panther	R4 Expt design	Two-way	50	124	92	43	76	La	27	23	18	28	26	Z.Game	3	NA	3	NA	3	2	3	3	3	3	3	3	3	3		4	4		3	1	7	4	4	4	5	4	3	1	4	4	4	3	1
726	2016	Panther	Veg	Two-way	50	124	92	43	76	La	27	23	18	28	26	Game	3	NA	3		3	4	3	3	4	3	3	4	4	3.461538462		4	4		4	1	4	3	3	3	1	1	4	7	4	1	3	1	1
673	2016	Panther	BE II	Two-way	48	160	92.5	62	104	Se	26	34	29	24	25	DI	3	NA	3	NA	4	3	3	4	4	4	4	5	5	3.846153846		4	4		4	4	4	1	3	5	2	2	2	2	3	3	3	2	1
753	2016	Panther	CMR III & IV	Two-way	48	160	92.5	62	104	Se	26	34	29	24	25	DI	3	NA	5		4	2	3	4	4	3	4	5	5	3.769230769		4	3		4	5	2	2	2	6	2	3	2	2	4	3	3	2	2
239	2016	WCC	BE II	Two-way	46	141	96	60	89	SI	30	21	19	29	25	DI	3	NA	4	NA	3	3	3	3	3	3	3	3	3	3.076923077		3	3		3	4	3	4	3	3	3	3	2	3	3	3	3	3	2
718	2016	Panther	GFC1	Two-way	52	143	109	66	77	Tal	26	30	23	32	26	DI	3	NA	2		3	2	3	2	2	3	2	2	2	2.615384615		4	4		4	4	4	7	4	5	6	4	4	3	2	7	5	5	5
695	2016	Panther	R3a	Two-way	52	143	109	66	77	Tal	26	30	23	32	26	DI	3	NA	3	NA	3	3	3	3	3	2	3	2	2	2.615384615		3	2		2	3	7	3	4	4	6	6	4	3	4	7	4	5	5
736	2016	Panther	Activity Patterns I	Two-way	53	135.5	118	62	89.5	Ug	27	29	19	18	17	DI	3	NA	4		4	3	3	4	3	4	4	2	3	3.384615385		3	3		4	3	1	4	2	4	7	1	4	1	4	6	3	6	2
667	2016	Panther	BE I	Two-way	53	135.5	118	62	89.5	Ug	27	29	19	18	17	Z.Game	3	NA	5	NA	5	3	3	5	4	4	4	4	4	4		4	3		5	4	1	6	3	6	6	3	4	2	5	4	2	6	2
677	2016	Panther	BE II	Two-way	53	135.5	118	62	89.5	Ug	27	29	19	18	17	DI	3	NA	5	NA	4	5	5	4	2	5	3	1	1	3.538461538		2	3		5	5	5	4	4	6	2	4	5	5	5	4	5	2	2
688	2016	Panther	R2	Two-way	53	135.5	118	62	89.5	Ug	27	29	19	18	17	Game	3	NA	5	NA	5	4	3	5	3	4	4	3	4	4		4	4		5	5	4	4	3	6	3	3	5	3	4	3	3	3	1
702	2016	Panther	R3a	Two-way	53	135.5	118	62	89.5	Ug	27	29	19	18	17	DI	3	NA	5	NA	4	3	3	4	2	4	4	3	2	3.307692308		4	2		4	3	3	3	3	4	4	1	4	2	4	4	1	4	2
730	2016	Panther	Veg	Two-way	53	135.5	118	62	89.5	Ug	27	29	19	18	17	Game	3	NA	5		4	4	4	4	4	4	5	3	4	4.076923077		4	4		5	4	4	4	3	5	3	3	5	3	4	4	3	4	2
231	2016	WCC	BE I	Two-way	50	141	101	50	120	WI	29	27	19	23	23	DI	3	NA	3	NA	3	4	3	4	3	3	3	3	3	3.307692308		3	4		4	5	5	5	4	4	4	4	5	5	5	1	2	3	2
503	2016	WCC	CMR II	Two-way	50	141	101	50	120	WI	29	27	19	23	23	Z.Game	3	NA	4	NA	4	4	4	4	5	4	4	5	5	4.230769231		5	5		4	4	5	7	5	5	4	6	6	5	5	4	6	4	4
471	2016	WCC	HWC II	Two-way	50	141	101	50	120	WI	29	27	19	23	23	DI	3	NA	4	NA	4	3	3	4	2	4	4	4	2	3.307692308		3	3		3	4	4	4	4	5	4	3	4	4	3	3	4	3	4
737	2016	Panther	Activity Patterns I	Two-way	43	149	97	58.5	94	Af	34	37	32	28	26	DI	4	NA	4	NA	5	5	2	5	4	3	4	3	3	3.923076923		3	4		5	3	3	6	6	6	5	6	4	1	3	4	6	3	1
745	2016	Panther	Activity Patterns II	Two-way	43	149	97	58.5	94	Af	34	37	32	28	26	Z.Game	4	NA	5		5	4	5	5	5	5	5	5	5	4.846153846		5	5		5	4	5	6	5	6	4	5	5	3	4	1	6	1	1
675	2016	Panther	BE II	Two-way	43	149	97	58.5	94	Af	34	37	32	28	26	DI	4	NA	3	NA	5	5	5	5	3	3	4	3	3	3.923076923		3	4		4	5	6	6	6	7	2	6	5	7	7	1	6	1	1
758	2016	Panther	CMR I & II	Two-way	43	149	97	58.5	94	Af	34	37	32	28	26	Z.Game	4	NA	4		4	4	5	4	4	5	4	4	4	4.230769231		3	4		5	3	5	5	4	6	3	4	5	4	4	3	4	2	1
757	2016	Panther	CMR III & IV	Two-way	43	149	97	58.5	94	Af	34	37	32	28	26	DI	4	NA	4		5	4	4	4	4	5	3	4	4	4.076923077		3	3		5	2	7	6	6	7	1	6	5	5	6	2	7	1	1
690	2016	Panther	R2	Two-way	43	149	97	58.5	94	Af	34	37	32	28	26	Game	4	NA	4	NA	5	2	2	5	4	4	5	4	4	3.923076923		4	4		4	3	4	7	4	7	2	3	6	4	6	2	5	1	1
698	2016	Panther	R3a	Two-way	43	149	97	58.5	94	Af	34	37	32	28	26	DI	4	NA	1	NA	5	5	5	5	4	5	4	2	2	4		3	5		5	5	7	7	7	7	1	7	7	6	7	3	7	1	1
706	2016	Panther	R3b	Two-way	43	149	97	58.5	94	Af	34	37	32	28	26	Game	4	NA	1	NA	5	5	5	5	4	5	4	2	2	4		2	5		5	5	6	7	6	7	2	6	7	6	7	3	6	1	1
716	2016	Panther	R4 Expt design	Two-way	43	149	97	58.5	94	Af	34	37	32	28	26	Z.Game	4	NA	3	NA	5	4	3	5	5	4	3	3	3	4		4	5		5	6	7	6	4	6	3	4	6	2	3	2	4	1	1
323	2016	WCC	Activity Patterns I	Two-way	48	168	113	57	98	Ca	36	38	20	32	25	Z.Game	4	NA	4	NA	4	4	4	4	4	4	4	4	4	4		4	4		4	5	5	5	5	5	2	5	5	5	5	2	5	2	2
227	2016	WCC	BE I	Two-way	48	168	113	57	98	Ca	36	38	20	32	25	Z.Game	4	NA	4	NA	4	4	4	5	4	4	4	4	4	4.076923077		4	4		4	5	5	5	4	5	1	3	5	5	5	5	3	1	1
499	2016	WCC	CMR II	Two-way	48	168	113	57	98	Ca	36	38	20	32	25	Z.Game	4	NA	4	NA	4	4	4	4	4	4	4	4	4	4		4	4		4	6	6	6	6	6	2	4	6	6	6	2	5	2	2
515	2016	WCC	CMR III	Two-way	48	168	113	57	98	Ca	36	38	20	32	25	DI	4	NA	4	NA	4	4	4	4	4	4	4	4	4	4		4	4		4	5	5	5	5	5	2	5	5	5	5	2	5	2	2
387	2016	WCC	EXPT DESIGN	Two-way	48	168	113	57	98	Ca	36	38	20	32	25	Z.Game	4	NA	4	NA	4	4	4	4	4	4	4	4	4	4		4	4		4	5	5	5	5	5	5	5	5	5	5	2	5	2	2
339	2016	WCC	Occupancy	Two-way	48	168	113	57	98	Ca	36	38	20	32	25	DI	4	NA	4	NA	4	4	4	4	4	4	4	4	4	4		4	4		4	5	5	5	5	5	2	5	5	5	5	2	5	2	2
259	2016	WCC	R1	Two-way	48	168	113	57	98	Ca	36	38	20	32	25	Game	4	NA	4	NA	3	4	3	3	3	4	4	3	3	3.538461538		3	4		4	4	4	4	4	4	3	4	4	4	4	7	4	4	4
321	2016	WCC	Activity Patterns I	Two-way	52	149	116	61	97	DW	35	28.5	30	24	20	DI	4	NA	4	NA	4	4	4	4	4	4	4	4	4	3.923076923		4	3		4	4	4	4	4	3	4	4	4	4	4	4	3	4	2
225	2016	WCC	BE I	Two-way	52	149	116	61	97	DW	35	28.5	30	24	20	DI	4	NA	4	NA	4	3	4	4	4	3	3	4	4	3.692307692		4	3		4	6	5	5	3	4	2	3	4	4	4	5	3	3	3
241	2016	WCC	BE II	Two-way	52	149	116	61	97	DW	35	28.5	30	24	20	Z.Game	4	NA	4	NA	4	4	4	4	4	4	3	4	4	3.923076923		4	4		4	6	4	4	3	5	2	4	6	6	6	4	4	2	2
465	2016	WCC	HWC II	Two-way	52	149	116	61	97	DW	35	28.5	30	24	20	Z.Game	4	NA	4	NA	4	4	4	4	4	4	4	5	5	4.153846154		5	4		4	4	5	5	5	5	2	4	5	5	5	2	5	2	2
337	2016	WCC	Occupancy	Two-way	52	149	116	61	97	DW	35	28.5	30	24	20	Z.Game	4	NA	4	NA	4	4	4	4	4	4	4	4	4	4		4	4		4	5	3	5	2	3	5	3	3	3	3	3	3	3	3
257	2016	WCC	R1	Two-way	52	149	116	61	97	DW	35	28.5	30	24	20	Game	4	NA	4	NA	4	3	4	4	4	4	4	4	4	3.923076923		5	4		4	4	5	4	3	4	3	4	5	3	3	4	3	2	1
328	2016	WCC	Activity Patterns I	Two-way	51	137	108	51	108	FI	24	18	21	19	21	DI	4	NA	5	NA	4	4	3	4	5	4	4	4	4	4.076923077		4	4		4	5	4	6	2	5	5	2	3	3	4	3	2	4	4
232	2016	WCC	BE I	Two-way	51	137	108	51	108	FI	24	18	21	19	21	DI	4	NA	4	NA	4	4	4	4	4	4	4	4	4	4		4	4		4	6	5	6	5	6	5	5	6	6	6	3	5	4	4
248	2016	WCC	BE II	Two-way	51	137	108	51	108	FI	24	18	21	19	21	Z.Game	4	NA	4	NA	4	4	4	4	5	4	4	4	4	4.076923077		4	4		4	6	4	6	3	6	4	2	6	5	5	4	3	4	2
504	2016	WCC	CMR II	Two-way	51	137	108	51	108	FI	24	18	21	19	21	Z.Game	4	NA	5	NA	4	4	4	4	4	4	4	4	4	4.076923077		4	4		4	6	4	4	4	4	4	3	3	4	4	4	4	4	5
520	2016	WCC	CMR III	Two-way	51	137	108	51	108	FI	24	18	21	19	21	DI	4	NA	4	NA	4	4	4	4	4	4	4	4	4	4		4	4		4	5	4	4	4	4	4	4	4	4	4	5	4	4	4
456	2016	WCC	HWC I	Two-way	51	137	108	51	108	FI	24	18	21	19	21	DI	4	NA	4	NA	3	3	4	3	4	4	3	4	4	3.692307692		4	4		4	6	5	5	4	4	4	3	3	4	4	4	3	4	5
472	2016	WCC	HWC II	Two-way	51	137	108	51	108	FI	24	18	21	19	21	Z.Game	4	NA	4	NA	4	4	3	4	4	4	3	4	4	3.846153846		4	4		4	6	5	5	4	5	5	4	6	5	5	3	5	4	3
344	2016	WCC	Occupancy	Two-way	51	137	108	51	108	FI	24	18	21	19	21	Z.Game	4	NA	4	NA	4	4	4	4	4	4	4	4	4	4		4	4		4	6	3	6	3	6	4	4	5	5	4	3	3	4	2
264	2016	WCC	R1	Two-way	51	137	108	51	108	FI	24	18	21	19	21	Game	4	NA	5	NA	4	4	4	4	5	4	4	4	4	4.153846154		4	4		4	6	5	6	4	6	5	5	6	5	6	3	4	4	3
763	2016	Panther	CMR I & II	Two-way	46	168	122	62	107	Ge	35	31	13	17	21	Z.Game	4	NA	5		5	5	5	5	5	5	5	4	5	4.846153846		4	5		5	6	7	7	6	7	1	5	7	7	7	3	7	7	1
721	2016	Panther	GFC1	Two-way	46	168	122	62	107	Ge	35	31	13	17	21	DI	4	NA	5		4	4	4	5	5	5	4	4	5	4.384615385		4	4		4	6	6	7	7	7	1	6	7	6	6	3	7	4	6
685	2016	Panther	R1	Two-way	46	168	122	62	107	Ge	35	31	13	17	21	DI	4	NA	5	NA	5	3	5	5	5	5	5	5	5	4.769230769		4	5		5	5	6	7	7	7	6	7	5	7	7	3	7	7	1
689	2016	Panther	R2	Two-way	46	168	122	62	107	Ge	35	31	13	17	21	Game	4	NA	5	NA	5	5	4	5	5	5	5	4	5	4.75		5	NA		5	5	6	7	7	7	2	5	7	7	7	1	7	7	4
727	2016	Panther	Veg	Two-way	46	168	122	62	107	Ge	35	31	13	17	21	Game	4	NA	5		5	5	4	5	5	5	5	5	5	4.846153846		4	5		5	6	6	3	6	7	1	7	6	6	6	3	6	3	1
330	2016	WCC	Activity Patterns I	Two-way	51	165	111	58	92	GE	34	36	22	31	34	DI	4	NA	4	NA	4	4	4	4	4	4	4	3	3	3.846153846		5	4		4	5	5	6	4	6	4	4	5	4	5	1	4	5	1
250	2016	WCC	BE II	Two-way	51	165	111	58	92	GE	34	36	22	31	34	Z.Game	4	NA	4	NA	4	4	4	4	4	4	5	4	4	4.076923077		3	4		4	6	7	7	6	7	1	6	7	7	7	1	7	2	1
474	2016	WCC	HWC II	Two-way	51	165	111	58	92	GE	34	36	22	31	34	DI	4	NA	3	NA	3	4	4	3	3	4	4	3	3	3.461538462		2	3		4	4	7	7	5	5	1	4	4	5	5	7	1	4	1
324	2016	WCC	Activity Patterns I	Two-way	55	178	136	78	109	IR	24	24	28	12	26	DI	4	NA	5	NA	4	4	4	4	4	4	4	4	4	4.076923077		4	4		4	7	7	7	6	7	3	7	7	7	7	1	5	1	1
516	2016	WCC	CMR III	Two-way	55	178	136	78	109	IR	24	24	28	12	26	DI	4	NA	4	NA	4	4	4	4	4	4	4	4	4	4		4	4		4	6	6	6	5	6	5	6	6	6	6	1	6	1	1
468	2016	WCC	HWC II	Two-way	55	178	136	78	109	IR	24	24	28	12	26	DI	4	NA	5	NA	5	4	5	4	5	5	5	5	5	4.769230769		5	5		5	7	3	2	5	2	7	5	2	3	6	1	3	3	1
340	2016	WCC	Occupancy	Two-way	55	178	136	78	109	IR	24	24	28	12	26	Z.Game	4	NA	5	NA	5	4	5	5	5	5	5	4	4	4.692307692		5	5		5	7	7	7	5	7	1	6	7	7	7	1	7	1	1
260	2016	WCC	R1	Two-way	55	178	136	78	109	IR	24	24	28	12	26	Game	4	NA	4	NA	4	4	4	4	4	4	4	4	4	4		4	4		4	5	2	7	2	6	2	1	5	2	3	6	1	1	3
329	2016	WCC	Activity Patterns I	Two-way	44	122	98	56	79	JA	29	34	17	29	18	Z.Game	4	NA	4	NA	4	3	4	4	4	3	4	3	3	3.692307692		4	4		4	3	2	1	2	5	1	1	5	3	5	1	2	2	1
233	2016	WCC	BE I	Two-way	44	122	98	56	79	JA	29	34	17	29	18	Z.Game	4	NA	5	NA	4	4	4	4	5	4	4	4	4	4.307692308		5	5		5	7	7	2	4	7	1	6	7	7	7	1	5	2	5
249	2016	WCC	BE II	Two-way	44	122	98	56	79	JA	29	34	17	29	18	Z.Game	4	NA	4	NA	4	4	4	4	4	4	4	4	4	4		4	4		4	2	1	1	4	6	1	1	2	6	6	7	4	2	1
505	2016	WCC	CMR II	Two-way	44	122	98	56	79	JA	29	34	17	29	18	Z.Game	4	NA	4	NA	4	4	4	4	4	4	4	4	4	4		4	4		4	4	4	1	3	5	1	3	6	5	6	1	3	1	1
521	2016	WCC	CMR III	Two-way	44	122	98	56	79	JA	29	34	17	29	18	DI	4	NA	4	NA	4	4	4	4	4	4	4	4	4	4		4	4		4	5	1	1	4	6	1	4	6	5	7	1	4	1	1
457	2016	WCC	HWC I	Two-way	44	122	98	56	79	JA	29	34	17	29	18	Z.Game	4	NA	4	NA	4	4	4	4	4	4	4	4	4	4		4	4		4	4	1	1	3	6	1	3	6	4	5	1	3	1	1
473	2016	WCC	HWC II	Two-way	44	122	98	56	79	JA	29	34	17	29	18	DI	4	NA	4	NA	4	4	4	4	4	4	4	4	4	4		4	4		4	3	1	1	3	4	1	3	4	5	4	1	3	1	1
345	2016	WCC	Occupancy	Two-way	44	122	98	56	79	JA	29	34	17	29	18	DI	4	NA	4	NA	4	4	4	4	4	4	4	4	4	4		4	4		4	4	5	2	3	6	1	4	5	4	6	1	4	1	1
320	2016	WCC	Activity Patterns I	Two-way	43	145	102	56	87	KAT	24	28	19	23	29	Z.Game	4	NA	4	NA	3	3	3	4	4	4	3	4	4	3.615384615		4	4		3	4	4	4	3	4	2	2	3	2	3	2	3	2	2
224	2016	WCC	BE I	Two-way	43	145	102	56	87	KAT	24	28	19	23	29	DI	4	NA	4	NA	4	4	4	4	4	5	4	3	3	3.846153846		3	3		4	3	5	5	4	4	2	3	4	4	3	2	4	2	2
240	2016	WCC	BE II	Two-way	43	145	102	56	87	KAT	24	28	19	23	29	Z.Game	4	NA	4	NA	4	4	4	4	5	4	4	5	5	4.384615385		5	5		5	6	6	6	6	6	2	3	6	6	6	2	5	2	2
496	2016	WCC	CMR II	Two-way	43	145	102	56	87	KAT	24	28	19	23	29	Z.Game	4	NA	4	NA	4	4	4	4	4	4	4	4	4	4		4	4		4	6	5	5	5	5	2	4	5	5	5	2	5	2	2
512	2016	WCC	CMR III	Two-way	43	145	102	56	87	KAT	24	28	19	23	29	DI	4	NA	4	NA	4	4	4	4	4	4	4	4	4	4		4	4		4	6	6	6	6	6	2	5	5	5	5	2	5	2	2
384	2016	WCC	EXPT DESIGN	Two-way	43	145	102	56	87	KAT	24	28	19	23	29	Z.Game	4	NA	4	NA	4	4	4	4	4	4	4	4	4	4		4	4		4	6	6	6	6	6	2	3	6	6	6	2	6	2	2
448	2016	WCC	HWC I	Two-way	43	145	102	56	87	KAT	24	28	19	23	29	Z.Game	4	NA	4	NA	4	4	4	4	4	4	4	3	4	3.916666667		4	4		NA	6	5	6	6	6	2	6	6	6	6	2	6	2	2
336	2016	WCC	Occupancy	Two-way	43	145	102	56	87	KAT	24	28	19	23	29	DI	4	NA	4	NA	4	4	4	4	4	4	4	4	4	4		4	4		4	4	4	4	4	4	4	4	4	4	4	4	4	2	2
229	2016	WCC	BE I	Two-way	51	135	103	63	73	KE	19	24	11	31	29	DI	4	NA	5	NA	5	5	4	5	4	5	4	4	4	4.384615385		4	4		4	6	5	6	5	7	3	4	6	5	6	2	4	2	1
245	2016	WCC	BE II	Two-way	51	135	103	63	73	KE	19	24	11	31	29	Z.Game	4	NA	5	NA	5	5	4	5	5	4	5	4	5	4.692307692		5	5		5	7	7	7	5	7	1	5	6	7	7	1	5	1	1
501	2016	WCC	CMR II	Two-way	51	135	103	63	73	KE	19	24	11	31	29	Z.Game	4	NA	4	NA	4	4	4	5	5	4	5	5	5	4.461538462		5	4		5	6	2	6	3	6	2	3	6	6	6	2	3	4	2
517	2016	WCC	CMR III	Two-way	51	135	103	63	73	KE	19	24	11	31	29	DI	4	NA	4	NA	4	4	3	4	4	4	4	4	4	3.846153846		5	3		4	4	2	6	2	5	4	2	4	4	4	2	1	3	2
453	2016	WCC	HWC I	Two-way	51	135	103	63	73	KE	19	24	11	31	29	DI	4	NA	3	NA	3	4	3	4	4	4	4	4	4	3.692307692		4	3		4	2	6	6	4	5	2	4	3	5	5	1	4	2	4
747	2016	Panther	Activity Patterns II	Two-way	50	124	92	43	76	La	27	23	18	28	26	Z.Game	4	NA	4		4	5	5	3	4	4	3	4	4	4		4	4		4	1	7	4	1	7	1	1	7	7	6	4	4	1	1
761	2016	Panther	CMR III & IV	Two-way	50	124	92	43	76	La	27	23	18	28	26	DI	4	NA	4		4	4	3	4	4	3	4	3	3	3.692307692		4	4		4	1	7	4	4	6	1	4	3	7	5	2	6	1	1
724	2016	Panther	GFC1	Two-way	50	124	92	43	76	La	27	23	18	28	26	DI	4	NA	4		4	4	4	3	4	3	3	4	4	3.769230769		4	4		4	1	7	3	5	1	1	5	7	5	1	5	1	1	4
681	2016	Panther	R1	Two-way	50	124	92	43	76	La	27	23	18	28	26	DI	4	NA	3	NA	3	2	3	2	3	NA	3	3	3	2.916666667		4	3		3	1	7	5	4	3	1	1	3	7	3	1	6	1	5
693	2016	Panther	R2	Two-way	50	124	92	43	76	La	27	23	18	28	26	Game	4	NA	4	NA	4	4	4	4	4	3	5	4	4	4		4	4		4	3	7	4	4	5	1	1	7	7	6	4	6	1	1
707	2016	Panther	R3b	Two-way	50	124	92	43	76	La	27	23	18	28	26	Game	4	NA	4	NA	4	4	4	4	3	4	4	3	4	3.769230769		4	3		4	1	7	5	4	5	1	1	6	7	5	1	4	1	1
230	2016	WCC	BE I	Two-way	47	143	94	48	81	LE	35	26	30	15	32	Z.Game	4	NA	5	NA	5	5	4	4	5	5	3	4	5	4.538461538		4	5		5	6	6	6	5	7	1	4	7	5	6	1	4	1	1
502	2016	WCC	CMR II	Two-way	47	143	94	48	81	LE	35	26	30	15	32	Z.Game	4	NA	3	NA	4	3	3	4	4	4	4	5	4	3.846153846		5	4		4	1	4	1	3	4	5	3	2	1	4	4	1	4	3
454	2016	WCC	HWC I	Two-way	47	143	94	48	81	LE	35	26	30	15	32	Z.Game	4	NA	4	NA	4	4	4	4	5	5	3	5	5	4.307692308		4	5		4	5	4	4	4	5	1	4	5	4	5	1	5	1	1
470	2016	WCC	HWC II	Two-way	47	143	94	48	81	LE	35	26	30	15	32	DI	4	NA	4	NA	3	4	4	4	3	4	5	4	3	3.769230769		4	3		4	3	4	1	5	4	1	4	2	4	3	4	4	1	7
684	2016	Panther	R1	Two-way	48	127	105	44.5	84	Lio	23	31	23	28	18	DI	4	NA	5	NA	4	4	4	5	4	4	4	5	4	4.384615385		4	5		5	4	2	7	3	6	1	2	6	4	6	1	5	6	2
316	2016	WCC	Activity Patterns I	Two-way	43	136	106	56	100	MA	21	20	16	22	25	Z.Game	4	NA	4	NA	4	3	3	5	5	3	4	5	5	4.230769231		5	5		5	4	2	4	2	5	5	2	4	3	4	4	3	5	3
220	2016	WCC	BE I	Two-way	43	136	106	56	100	MA	21	20	16	22	25	Z.Game	4	NA	4	NA	4	4	4	4	4	5	4	4	4	4.076923077		4	4		4	6	5	6	4	6	5	3	6	5	6	4	5	5	3
444	2016	WCC	HWC I	Two-way	43	136	106	56	100	MA	21	20	16	22	25	DI	4	NA	4	NA	4	4	4	5	4	4	3	4	4	4		3	4		4	5	5	4	4	4	3	3	4	5	5	4	4	4	5
252	2016	WCC	R1	Two-way	43	136	106	56	100	MA	21	20	16	22	25	Game	4	NA	5	NA	5	5	4	5	5	5	5	5	5	4.846153846		5	5		5	6	3	6	5	7	4	4	7	4	6	4	4	4	3
662	2016	Panther	BE I	Two-way	54	172	129	61	95	Na	29.4245283	27.27358491	20.83018868	23.91509434	25.58490566	Z.Game	4	NA	4	NA	5	5	5	5	5	5	5	5	5	4.846153846		5	5		5	6	6	7	5	6	2	5	6	6	6	1	6	2	1
507	2016	WCC	CMR III	Two-way	40	111	113	68	84	NU	37	24	18	12	28	DI	4	NA	4	NA	4	4	3	4	4	4	4	4	5	4.076923077		5	5		4	3	4	3	5	3	6	3	3	4	4	5	4	4	5
443	2016	WCC	HWC I	Two-way	40	111	113	68	84	NU	37	24	18	12	28	DI	4	NA	3	NA	4	3	4	4	4	4	3	4	4	3.769230769		4	4		4	5	3	4	3	4	5	2	3	3	4	4	3	4	4
331	2016	WCC	Occupancy	Two-way	40	111	113	68	84	NU	37	24	18	12	28	Z.Game	4	NA	4	NA	5	3	4	5	5	4	3	5	5	4.307692308		5	5		4	6	2	4	2	5	6	2	5	2	5	6	2	6	4
221	2016	WCC	BE I	Two-way	43	142	111.5	56	90	RE	28	30	26	22	25	DI	4	NA	4	NA	4	3	4	4	4	4	2	3	2	3.461538462		2	4		3	3	7	4	4	4	4	3	2	3	4	4	3	5	4
237	2016	WCC	BE II	Two-way	43	142	111.5	56	90	RE	28	30	26	22	25	Z.Game	4	NA	4	NA	5	4	4	4	5	5	4	5	5	4.461538462		5	4		5	6	6	7	6	7	6	7	6	6	6	5	6	5	4
493	2016	WCC	CMR II	Two-way	43	142	111.5	56	90	RE	28	30	26	22	25	Z.Game	4	NA	4	NA	4	5	5	5	5	4	5	5	4	4.538461538		5	5		4	6	5	6	6	6	4	6	5	6	5	5	6	4	4
509	2016	WCC	CMR III	Two-way	43	142	111.5	56	90	RE	28	30	26	22	25	DI	4	NA	4	NA	5	5	5	5	5	4	5	4	5	4.692307692		5	5		5	7	3	7	7	4	4	7	7	7	4	5	7	3	2
445	2016	WCC	HWC I	Two-way	43	142	111.5	56	90	RE	28	30	26	22	25	Z.Game	4	NA	4	NA	4	5	5	5	4	4	5	5	4	4.461538462		5	4		5	7	6	7	7	7	5	6	6	6	6	5	5	6	3
461	2016	WCC	HWC II	Two-way	43	142	111.5	56	90	RE	28	30	26	22	25	DI	4	NA	4	NA	4	4	3	4	4	4	3	3	3	3.615384615		5	4		3	5	4	3	4	3	4	5	4	3	4	5	6	4	6
333	2016	WCC	Occupancy	Two-way	43	142	111.5	56	90	RE	28	30	26	22	25	Z.Game	4	NA	4	NA	5	5	4	5	5	4	4	5	5	4.461538462		5	4		4	6	5	7	6	7	3	7	7	6	6	5	6	3	3
253	2016	WCC	R1	Two-way	43	142	111.5	56	90	RE	28	30	26	22	25	Game	4	NA	5	NA	4	4	4	4	4	4	4	5	4	4.307692308		5	5		5	6	5	6	6	6	5	6	6	5	7	5	7	5	3
734	2016	Panther	Activity Patterns I	Two-way	42	124.5	94.5	46.5	76	Sa	28	20	18	23	20	DI	4	NA	5		4	5	4	4	4	5	5	4	4	4.461538462		4	5		5	6	5	5	6	2	3	3	6	7	6	7	5	4	2
743	2016	Panther	Activity Patterns II	Two-way	42	124.5	94.5	46.5	76	Sa	28	20	18	23	20	Z.Game	4	NA	4		4	4	4	3	3	4	4	3	3	3.846153846		4	5		5	5	2	6	3	5	3	4	5	4	3	6	4	4	2
665	2016	Panther	BE I	Two-way	42	124.5	94.5	46.5	76	Sa	28	20	18	23	20	Z.Game	4	NA	4	NA	4	4	4	4	4	4	4	3	3	3.846153846		4	4		4	4	5	6	5	5	4	5	6	7	7	7	6	5	2
674	2016	Panther	BE II	Two-way	42	124.5	94.5	46.5	76	Sa	28	20	18	23	20	DI	4	NA	4	NA	4	4	4	4	3	4	4	3	3	3.769230769		4	4		4	4	4	4	5	4	3	4	6	5	6	6	3	2	2
759	2016	Panther	CMR I & II	Two-way	42	124.5	94.5	46.5	76	Sa	28	20	18	23	20	Z.Game	4	NA	4		4	4	4	4	4	4	4	4	3	3.923076923		4	4		4	4	2	2	3	3	3	3	5	2	3	7	2	5	2
752	2016	Panther	CMR III & IV?	Two-way	42	124.5	94.5	46.5	76	Sa	28	20	18	23	20	DI	4	NA	4		4	4	4	4	4	4	4	3	3	3.846153846		5	4		4	4	2	3	5	5	4	2	3	2	3	7	3	4	3
680	2016	Panther	R1	Two-way	42	124.5	94.5	46.5	76	Sa	28	20	18	23	20	DI	4	NA	5	NA	4	5	4	4	3	4	4	4	4	4.153846154		4	4		5	3	6	7	1	6	2	2	7	4	6	2	4	1	1
692	2016	Panther	R2	Two-way	42	124.5	94.5	46.5	76	Sa	28	20	18	23	20	Game	4	NA	4	NA	4	4	4	4	3	4	3	3	3	3.692307692		4	4		4	NA	NA	NA	NA	NA	NA	NA	NA	NA	NA	NA	NA	NA	NA
697	2016	Panther	R3a	Two-way	42	124.5	94.5	46.5	76	Sa	28	20	18	23	20	DI	4	NA	4	NA	4	4	3	3	3	4	3	3	3	3.538461538		4	4		4	4	3	5	4	6	6	2	5	4	4	2	5	2	5
705	2016	Panther	R3b	Two-way	42	124.5	94.5	46.5	76	Sa	28	20	18	23	20	Game	4	NA	4	NA	4	4	4	4	4	4	3	3	3	3.769230769		4	4		4	4	4	4	4	4	4	4	4	4	4	4	4	4	4
712	2016	Panther	R4 Expt design	Two-way	42	124.5	94.5	46.5	76	Sa	28	20	18	23	20	Z.Game	4	NA	4	NA	4	4	4	4	3	4	3	3	3	3.692307692		4	4		4	4	3	3	4	6	5	4	7	4	4	2	3	4	2
732	2016	Panther	Veg	Two-way	42	124.5	94.5	46.5	76	Sa	28	20	18	23	20	Game	4	NA	4		4	4	4	4	3	4	4	3	3	3.923076923		4	5		5	3	2	2	3	4	3	2	4	4	4	5	4	5	2
669	2016	Panther	BE I	Two-way	48	160	92.5	62	104	Se	26	34	29	24	25	Z.Game	4	NA	5	NA	3	4	4	3	4	4	4	4	4	3.769230769		4	3		3	3	6	3	5	6	2	4	4	5	5	3	5	2	2
750	2016	Panther	CMR I & II	Two-way	48	160	92.5	62	104	Se	26	34	29	24	25	Z.Game	4	NA	4		4	4	4	4	4	2	4	3	4	3.692307692		4	3		4	6	3	2	3	5	2	4	4	4	4	2	5	2	2
720	2016	Panther	GFC1	Two-way	48	160	92.5	62	104	Se	26	34	29	24	25	DI	4	NA	4		4	2	2	4	3	4	4	4	4	3.615384615		3	4		4	6	7	2	2	6	2	2	2	2	5	2	2	3	2
687	2016	Panther	R2	Two-way	48	160	92.5	62	104	Se	26	34	29	24	25	Game	4	NA	5	NA	5	4	4	4	5	5	5	4	4	4.230769231		5	4		2	2	2	1	5	6	1	2	5	5	6	1	6	1	1
701	2016	Panther	R3a	Two-way	48	160	92.5	62	104	Se	26	34	29	24	25	DI	4	NA	5	NA	4	4	4	4	4	3	4	3	4	3.916666667		4	NA		4	2	6	1	3	6	1	3	5	6	6	3	4	1	1
709	2016	Panther	R3b	Two-way	48	160	92.5	62	104	Se	26	34	29	24	25	Game	4	NA	4	NA		4	4	5	5	4	5	5	4	4.363636364		4	NA		4	4	7	7	3	5	7	4	4	4	4	1	4	1	1
713	2016	Panther	R4 Expt design	Two-way	48	160	92.5	62	104	Se	26	34	29	24	25	Z.Game	4	NA	4	NA	4	4	4	5	4	4	5	5	5	4.384615385		5	5		4	2	1	1	3	6	5	4	5	3	5	1	5	1	1
319	2016	WCC	Activity Patterns I	Two-way	46	141	96	60	89	SI	30	21	19	29	25	Z.Game	4	NA	4	NA	4	4	4	4	4	4	4	4	4	3.846153846		4	3		3	5	5	4	5	5	4	4	5	5	5	4	5	4	4
223	2016	WCC	BE I	Two-way	46	141	96	60	89	SI	30	21	19	29	25	Z.Game	4	NA	4	NA	4	4	4	3	3	4	4	4	4	3.692307692		3	3		3	6	6	6	4	6	6	4	6	6	6	2	5	4	1
495	2016	WCC	CMR II	Two-way	46	141	96	60	89	SI	30	21	19	29	25	Z.Game	4	NA	4	NA	4	4	4	4	4	4	4	4	4	4		4	4		4	6	6	6	5	6	6	6	6	6	6	2	6	6	2
511	2016	WCC	CMR III	Two-way	46	141	96	60	89	SI	30	21	19	29	25	DI	4	NA	4	NA	4	4	4	4	4	4	4	4	4	4		4	4		4	6	6	6	5	6	6	6	6	6	6	6	6	6	1
383	2016	WCC	EXPT DESIGN	Two-way	46	141	96	60	89	SI	30	21	19	29	25	Z.Game	4	NA	4	NA	4	4	3	4	4	4	3	4	4	3.846153846		3	4		4	5	5	5	1	5	2	1	5	4	7	1	2	2	1
447	2016	WCC	HWC I	Two-way	46	141	96	60	89	SI	30	21	19	29	25	Z.Game	4	NA	4	NA	4	4	4	4	4	4	4	4	4	4		4	4		4	6	6	6	3	6	6	3	6	6	6	3	6	6	2
463	2016	WCC	HWC II	Two-way	46	141	96	60	89	SI	30	21	19	29	25	DI	4	NA	3	NA	3	4	4	3	4	4	3	3	3	3.538461538		3	4		4	3	1	1	2	3	2	2	2	2	2	3	2	3	2
335	2016	WCC	Occupancy	Two-way	46	141	96	60	89	SI	30	21	19	29	25	DI	4	NA	4	NA	4	4	4	4	4	4	4	4	4	4		4	4		4	6	6	6	5	6	6	6	6	6	6	6	6	6	6
255	2016	WCC	R1	Two-way	46	141	96	60	89	SI	30	21	19	29	25	Game	4	NA	4	NA	4	4	4	4	4	4	4	4	4	4		4	4		4	6	6	6	5	6	6	5	6	6	6	4	4	4	2
670	2016	Panther	BE I	Two-way	52	143	109	66	77	Tal	26	30	23	32	26	Z.Game	4	NA	5	NA	5	4	4	5	5	5	4	4	5	4.615384615		5	5		5	7	7	6	5		1	5	7	7	7	5	6	2	1
694	2016	Panther	R2	Two-way	52	143	109	66	77	Tal	26	30	23	32	26	Game	4	NA	5	NA	5	5	4	5	5	4	4	3	4	4.384615385		5	5		4	NA	NA	NA	NA	NA	NA	NA	NA	NA	NA	NA	NA	NA	NA
703	2016	Panther	R3b	Two-way	52	143	109	66	77	Tal	26	30	23	32	26	Game	4	NA	3	NA	4	4	3	4	4	4	4	3	3	3.692307692		4	4		4	NA	NA	NA	NA	NA	NA	NA	NA	NA	NA	NA	NA	NA	NA
728	2016	Panther	Veg	Two-way	52	143	109	66	77	Tal	26	30	23	32	26	Game	4	NA	5		5	5	5	5	5	5	5	3	4	4.615384615		5	4		5	6	6	5	4	7	4	2	6	6	6	6	7	3	1
744	2016	Panther	Activity Patterns II	Two-way	53	135.5	118	62	89.5	Ug	27	29	19	18	17	Z.Game	4	NA	5		3	4	3	4	3	5	5	3	3	3.923076923		4	4		5	4	3	4	3	5	4	2	4	1	4	3	3	5	1
751	2016	Panther	CMR I & II	Two-way	53	135.5	118	62	89.5	Ug	27	29	19	18	17	Z.Game	4	NA	5		4	4	3	4	4	4	4	4	4	3.923076923		4	4		3	5	4	5	3	5	3	3	5	4	6	3	4	3	1
686	2016	Panther	R1	Two-way	53	135.5	118	62	89.5	Ug	27	29	19	18	17	DI	4	NA	5	NA	5	4	2	3	3	4	4	3	3	3.615384615		4	3		4	5	4	3	3	4	3	2	4	2	3	3	4	3	2
710	2016	Panther	R3b	Two-way	53	135.5	118	62	89.5	Ug	27	29	19	18	17	Game	4	NA	4	NA	2	3	3	4	3	4	4	3	3	3.384615385		4	3		4	3	3	3	2	5	5	2	4	2	5	2	2	5	2
715	2016	Panther	R4 Expt design	Two-way	53	135.5	118	62	89.5	Ug	27	29	19	18	17	Z.Game	4	NA	5	NA	4	4	2	5	3	4	4	3	3	3.769230769		3	3		5	4	4	4	3	5	3	2	4	3	4	4	4	3	2
327	2016	WCC	Activity Patterns I	Two-way	50	141	101	50	120	WI	29	27	19	23	23	Z.Game	4	NA	5	NA	4	1	4	3	3	4	4	2	3	3.615384615		5	5		5	4	2	4	3	3	4	3	3	3	3	3	2	4	4
247	2016	WCC	BE II	Two-way	50	141	101	50	120	WI	29	27	19	23	23	Z.Game	4	NA	4	NA	4	4	5	5	4	4	3	4	4	4.230769231		5	5		5	4	3	2	6	6	6	6	6	5	6	2	6	4	1
391	2016	WCC	EXPT DESIGN	Two-way	50	141	101	50	120	WI	29	27	19	23	23	Z.Game	4	NA	4	NA	4	4	4	4	4	4	4	4	4	4		4	4		4	4	4	4	3	4	4	2	3	4	4	4	3	4	3
343	2016	WCC	Occupancy	Two-way	50	141	101	50	120	WI	29	27	19	23	23	DI	4	NA	3	NA	3	3	3	3	3	3	3	3	3	3.076923077		3	3		3	4	2	4	3	5	4	3	5	5	4	4	4	4	2
263	2016	WCC	R1	Two-way	50	141	101	50	120	WI	29	27	19	23	23	Game	4	NA	4	NA	4	4	4	4	4	4	3	4	4	3.923076923		4	4		4	5	2	5	2	2	4	2	2	4	3	4	3	3	4
243	2016	WCC	BE II	Two-way	48	168	113	57	98	Ca	36	38	20	32	25	DI	5	NA	5	NA	5	5	5	5	5	5	5	5	5	5		5	5		5	4	6	6	6	6	1	6	4	6	6	1	4	1	1
451	2016	WCC	HWC I	Two-way	48	168	113	57	98	Ca	36	38	20	32	25	DI	5	NA	5	NA	5	5	5	5	5	5	5	5	5	5		5	5		5	6	6	6	6	6	2	6	6	6	6	2	6	2	2
467	2016	WCC	HWC II	Two-way	48	168	113	57	98	Ca	36	38	20	32	25	Z.Game	5	NA	5	NA	5	5	5	5	5	5	5	5	5	5		5	5		5	6	6	6	6	6	2	6	6	6	6	2	6	2	2
318	2016	WCC	Activity Patterns I	Two-way	48	144	110	55	93	EK	32	33	9	14	21	Z.Game	5	NA	5	NA	5	3	4	5	4	5	4	5	5	4.615384615		5	5		5	2	2	7	1	6	6	2	3	3	3	1	2	4	2
222	2016	WCC	BE I	Two-way	48	144	110	55	93	EK	32	33	9	14	21	Z.Game	5	NA	5	NA	5	5	5	5	5	5	5	5	5	5		5	5		5	7	5	7	6	7	5	6	7	5	7	1	6	2	1
238	2016	WCC	BE II	Two-way	48	144	110	55	93	EK	32	33	9	14	21	DI	5	NA	5	NA	4	5	4	5	3	5	5	5	4	4.615384615		5	5		5	6	6	6	2	7	2	2	6	6	1	3	1	2	2
494	2016	WCC	CMR II	Two-way	48	144	110	55	93	EK	32	33	9	14	21	Z.Game	5	NA	5	NA	5	4	5	5	5	5	5	5	5	4.923076923		5	5		5	4	2	7	2	5	3	2	4	3	3	1	2	2	1
510	2016	WCC	CMR III	Two-way	48	144	110	55	93	EK	32	33	9	14	21	DI	5	NA	5	NA	5	5	5	5	5	5	5	5	5	5		5	5		5	4	2	7	2	4	4	2	3	3	5	1	3	3	1
382	2016	WCC	EXPT DESIGN	Two-way	48	144	110	55	93	EK	32	33	9	14	21	Z.Game	5	NA	5	NA	5	5	5	5	5	5	5	5	5	5		5	5		5	6	3	7	3	7	3	2	7	3	7	1	3	1	1
446	2016	WCC	HWC I	Two-way	48	144	110	55	93	EK	32	33	9	14	21	DI	5	NA	5	NA	5	5	5	5	5	5	5	5	5	5		5	5		5	7	3	7	4	7	1	4	7	7	7	1	7	1	1
462	2016	WCC	HWC II	Two-way	48	144	110	55	93	EK	32	33	9	14	21	Z.Game	5	NA	5	NA	5	4	5	5	5	5	5	5	5	4.923076923		5	5		5	7	3	7	3	7	3	2	7	7	7	1	2	1	1
334	2016	WCC	Occupancy	Two-way	48	144	110	55	93	EK	32	33	9	14	21	DI	5	NA	5	NA	5	5	5	5	5	5	5	5	5	5		5	5		5	4	3	7	2	7	4	2	7	2	6	1	3	3	1
254	2016	WCC	R1	Two-way	48	144	110	55	93	EK	32	33	9	14	21	Game	5	NA	5	NA	5	5	5	5	5	5	5	5	5	5		5	5		5	6	3	7	4	7	4	2	7	2	7	1	3	3	1
733	2016	Panther	Activity Patterns I	Two-way	46	168	122	62	107	Ge	35	31	13	17	21	DI	5	NA	5		5	5	4	5	5	5	5	5	5	4.833333333		5	4		NA	7	6	7	7	6	2	6	6	6	7	2	7	7	2
742	2016	Panther	Activity Patterns II	Two-way	46	168	122	62	107	Ge	35	31	13	17	21	Z.Game	5	NA	5		5	4	4	5	5	5	5	5	5	4.769230769		5	4		5	7	6	7	7	6	2	6	6	5	6	2	6	6	2
663	2016	Panther	BE I	Two-way	46	168	122	62	107	Ge	35	31	13	17	21	Z.Game	5	NA	5	NA	5	5	4	5	5	5	5	5	5	4.846153846		4	4		5	7	6	7	6	7	1	6	7	7	7	1	7	5	1
672	2016	Panther	BE II	Two-way	46	168	122	62	107	Ge	35	31	13	17	21	DI	5	NA	5	NA	5	5	5	5	5	5	5	4	3	4.769230769		4	5		5	7	6	7	7	7	1	7	7	6	7	1	7	6	3
756	2016	Panther	CMR III & IV	Two-way	46	168	122	62	107	Ge	35	31	13	17	21	DI	5	NA	5		4	4	4	5	5	4	5	5	5	4.692307692		4	5		5	7	7	6	7	7	1	5	5	4	5	2	5	7	1
700	2016	Panther	R3a	Two-way	46	168	122	62	107	Ge	35	31	13	17	21	DI	5	NA	5	NA	5	5	4	5	5	4	5	4	4	4.692307692		4	5		5	7	7	7	7	7	1	7	7	7	7	5	7	7	3
704	2016	Panther	R3b	Two-way	46	168	122	62	107	Ge	35	31	13	17	21	Game	5	NA	5	NA	NA	4	5	5	5	5	5	5	5	4.833333333		4	5		4	7	5	7	6	7	1	5	7	7	7	3	7	6	1
717	2016	Panther	R4 Expt design	Two-way	46	168	122	62	107	Ge	35	31	13	17	21	Z.Game	5	NA			4	5	4	5	5	5	5	5	5	4.833333333		4	5		5	7	6	7	7	6	2	6	7	7	7	3	7	5	6
234	2016	WCC	BE I	Two-way	51	165	111	58	92	GE	34	36	22	31	34	Z.Game	5	NA	5	NA	5	5	5	5	4	5	5	5	5	4.923076923		5	5		5	7	7	7	7	7	1	6	7	7	7	1	7	4	1
506	2016	WCC	CMR II	Two-way	51	165	111	58	92	GE	34	36	22	31	34	Z.Game	5	NA	5	NA	5	5	4	5	5	5	5	5	5	4.923076923		5	5		5	6	4	7	6	7	4	5	7	4	7	1	5	4	1
522	2016	WCC	CMR III	Two-way	51	165	111	58	92	GE	34	36	22	31	34	DI	5	NA	5	NA	4	5	4	5	5	5	5	4	5	4.769230769		5	5		5	6	4	7	5	7	4	5	7	4	7	1	6	4	1
394	2016	WCC	EXPT DESIGN	Two-way	51	165	111	58	92	GE	34	36	22	31	34	Z.Game	5	NA	5	NA	4	4	4	4	4	4	4	4	4	4.230769231		5	4		5	6	4	6	5	6	4	5	6	4	6	1	5	4	1
458	2016	WCC	HWC I	Two-way	51	165	111	58	92	GE	34	36	22	31	34	Z.Game	5	NA	5	NA	5	5	5	5	5	5	5	5	5	5		5	5		5	7	6	7	5	7	4	6	7	4	7	1	6	4	1
346	2016	WCC	Occupancy	Two-way	51	165	111	58	92	GE	34	36	22	31	34	Z.Game	5	NA	5	NA	5	5	4	5	5	5	5	4	5	4.846153846		4	5		5	6	6	7	6	7	4	5	7	4	7	1	6	4	1
266	2016	WCC	R1	Two-way	51	165	111	58	92	GE	34	36	22	31	34	Game	5	NA	5	NA	5	4	4	5	5	5	5	4	4	4.615384615		4	4		5	7	4	7	5	7	4	5	7	4	7	1	5	4	1
244	2016	WCC	BE II	Two-way	55	178	136	78	109	IR	24	24	28	12	26	Z.Game	5	NA	5	NA	5	5	5	5	5	5	5	5	5	5		5	5		5	7	7	7	7	7	7	7	7	7	7	1	7	1	1
469	2016	WCC	HWC II	Two-way	51	135	103	63	73	KE	19	24	11	31	29	Z.Game	5	NA	5	NA	5	5	5	5	5	5	5	5	5	5		5	5		5	7	6	6	5	7	2	4	7	2	7	1	5	1	1
326	2016	WCC	Activity Patterns I	Two-way	47	143	94	48	81	LE	35	26	30	15	32	DI	5	NA	5	NA	4	5	4	5	5	5	5	4	5	4.769230769		5	5		5	6	5	6	5	7	2	6	6	3	6	1	6	1	1
246	2016	WCC	BE II	Two-way	47	143	94	48	81	LE	35	26	30	15	32	DI	5	NA	5	NA	4	5	4	5	5	5	5	5	5	4.846153846		4	5		5	5	2	6	5	6	1	5	6	6	6	1	6	1	1
518	2016	WCC	CMR III	Two-way	47	143	94	48	81	LE	35	26	30	15	32	DI	5	NA	4	NA	4	4	4	4	4	5	4	4	4	4.230769231		5	4		5	4	4	4	5	6	3	5	4	4	5	2	4	2	1
390	2016	WCC	EXPT DESIGN	Two-way	47	143	94	48	81	LE	35	26	30	15	32	Z.Game	5	NA	4	NA	4	4	4	4	5	4	4	5	5	4.230769231		5	3		4	3	4	1	1	3	5	1	2	1	3	4	1	5	3
342	2016	WCC	Occupancy	Two-way	47	143	94	48	81	LE	35	26	30	15	32	Z.Game	5	NA	5	NA	5	5	4	5	5	5	4	4	5	4.692307692		5	4		5	3	1	1	1	4	7	1	2	1	1	4	1	7	3
740	2016	Panther	Activity Patterns I	Two-way	48	127	105	44.5	84	Lio	23	31	23	28	18	DI	5	NA	4		4	4	4	4	5	5	5	5	5	4.538461538		4	4		5	5	6	6	4	5	5	3	6	5	5	1	3	4	2
748	2016	Panther	Activity Patterns II	Two-way	48	127	105	44.5	84	Lio	23	31	23	28	18	Z.Game	5	NA	4		4	4	4	4	5	5	5	5	5	4.538461538		5	4		5	5	6	6	4	5	5	2	6	5	5	1	2	4	2
664	2016	Panther	BE I	Two-way	48	127	105	44.5	84	Lio	23	31	23	28	18	Z.Game	5	NA	5	NA	5	5	5	5	5	5	5	5	5	5		1	5		5	6	7	7	6	7	1	5	7	7	7	1	5	6	2
671	2016	Panther	BE II	Two-way	48	127	105	44.5	84	Lio	23	31	23	28	18	DI	5	NA	5	NA	5	4	4	4	4	5	5	5	5	4.615384615		2	4		5	6	7	7	5	6	1	6	6	6	7	1	6	6	1
749	2016	Panther	CMR I & II	Two-way	48	127	105	44.5	84	Lio	23	31	23	28	18	Z.Game	5	NA	5		5	5	5	5	5	5	5	5	5	5		1	5		5	6	7	7	6	7	1	7	7	7	7	1	7	6	1
760	2016	Panther	CMR III & IV	Two-way	48	127	105	44.5	84	Lio	23	31	23	28	18	DI	5	NA	5		4	5	4	5	5	5	5	5	5	4.846153846		2	5		5	6	5	6	5	6	2	5	6	6	6	1	5	5	1
719	2016	Panther	GFC1	Two-way	48	127	105	44.5	84	Lio	23	31	23	28	18	DI	5	NA	5		4	5	4	5	5	5	5	5	5	4.769230769		1	4		5	6	7	7	6	4	1	5	7	6	7	1	5	6	1
691	2016	Panther	R2	Two-way	48	127	105	44.5	84	Lio	23	31	23	28	18	Game	5	NA	5	NA	4	4	4	4	4	5	5	5	5	4.538461538		2	4		5	4	6	7	5	7	1	3	7	7	7	1	6	6	2
699	2016	Panther	R3a	Two-way	48	127	105	44.5	84	Lio	23	31	23	28	18	DI	5	NA	5	NA	4	5	4	5	5	5	5	5	5	4.846153846		2	5		5	6	6	7	6	7	1	6	7	7	7	1	5	6	2
708	2016	Panther	R3b	Two-way	48	127	105	44.5	84	Lio	23	31	23	28	18	Game	5	NA	5	NA	4	5	4	5	5	5	5	5	5	4.846153846		2	5		5	6	6	7	6	7	1	6	7	7	7	1	5	6	2
714	2016	Panther	R4 Expt design	Two-way	48	127	105	44.5	84	Lio	23	31	23	28	18	Z.Game	5	NA	5	NA	4	5	4	5	5	5	5	5	5	4.846153846		2	5		5	6	6	7		7	1	6	7	7	7	1	5	6	2
729	2016	Panther	Veg	Two-way	48	127	105	44.5	84	Lio	23	31	23	28	18	Game	5	NA	5		5	5	5	5	5	5	5	5	5	5		1	5		5	6	7	7	6	7	1	6	7	7	7	1	7	6	1
236	2016	WCC	BE II	Two-way	43	136	106	56	100	MA	21	20	16	22	25	DI	5	NA	4	NA	4	4	4	4	3	4	3	4	3	3.692307692		3	3		3	3	3	3	5	5	4	4	5	5	4	5	4	4	5
492	2016	WCC	CMR II	Two-way	43	136	106	56	100	MA	21	20	16	22	25	Z.Game	5	NA	5	NA	5	5	4	5	5	5	4	5	5	4.846153846		5	5		5	5	3	5	4	5	4	3	5	4	3	3	4	4	3
508	2016	WCC	CMR III	Two-way	43	136	106	56	100	MA	21	20	16	22	25	DI	5	NA	5	NA	5	5	5	5	5	5	5	5	5	5		5	5		5	6	5	5	6	5	3	3	6	5	6	3	5	4	3
380	2016	WCC	EXPT DESIGN	Two-way	43	136	106	56	100	MA	21	20	16	22	25	Z.Game	5	NA	5	NA	5	5	5	5	5	5	5	5	5	5		5	5		5	6	5	4	5	6	4	4	6	6	6	4	6	4	4
460	2016	WCC	HWC II	Two-way	43	136	106	56	100	MA	21	20	16	22	25	Z.Game	5	NA	5	NA	5	5	5	5	5	5	5	5	5	5		5	5		5	6	4	4	5	6	3	4	6	6	6	4	6	4	3
332	2016	WCC	Occupancy	Two-way	43	136	106	56	100	MA	21	20	16	22	25	DI	5	NA	5	NA	5	5	5	5	5	5	4	4	4	4.769230769		5	5		5	5	4	4	4	6	4	3	5	4	5	3	4	3	3
315	2016	WCC	Activity Patterns I	Two-way	40	111	113	68	84	NU	37	24	18	12	28	DI	5	NA	2	NA	2	2	2	2	4	3	2	5	5	3		5	2		3	5	3	4	1	2	6	2	4	3	4	6	2	5	4
235	2016	WCC	BE II	Two-way	40	111	113	68	84	NU	37	24	18	12	28	Z.Game	5	NA	5	NA	5	4	5	5	5	5	4	5	5	4.846153846		5	5		5	7	3	6	5	6	6	4	6	3	6	5	5	6	2
491	2016	WCC	CMR II	Two-way	40	111	113	68	84	NU	37	24	18	12	28	Z.Game	5	NA	5	NA	5	5	5	5	5	5	5	5	5	5		5	5		5	6	7	6	6	6	4	7	7	7	6	7	7	7	3
379	2016	WCC	EXPT DESIGN	Two-way	40	111	113	68	84	NU	37	24	18	12	28	Z.Game	5	NA	5	NA	5	5	5	5	5	5	5	5	5	5		5	5		5	7	5	6	7	7	5	7	7	6	7	3	7	5	2
459	2016	WCC	HWC II	Two-way	40	111	113	68	84	NU	37	24	18	12	28	Z.Game	5	NA	5	NA	5	5	5	5	5	5	5	5	5	5		5	5		5	6	3	4	5	6	6	5	6	5	6	5	5	6	3
251	2016	WCC	R1	Two-way	40	111	113	68	84	NU	37	24	18	12	28	Game	5	NA	4	NA	5	4	5	5	5	4	5	3	3	4.230769231		5	4		3	6	5	5	6	4	5	6	6	4	4	5	3	5	2
381	2016	WCC	EXPT DESIGN	Two-way	43	142	111.5	56	90	RE	28	30	26	22	25	Z.Game	5	NA	5	NA	4	4	4	4	5	3	3	5	5	4.307692308		5	5		4	6	4	5	6	6	6	6	6	7	7	4	5	4	2
322	2016	WCC	Activity Patterns I	Two-way	53	146	120	57	93	SA	39	28	23	35	33	DI	5	NA	3	NA	3	3	3	5	4	4	5	5	4	4.076923077		5	4		5	2	4	3	2	3	4	2	2	2	2	3	2	4	2
226	2016	WCC	BE I	Two-way	53	146	120	57	93	SA	39	28	23	35	33	Z.Game	5	NA	5	NA	5	5	4	5	5	5	5	4	4	4.769230769		4	5		5	5	5	6	6	7	4	6	7	4	5	3	6	4	1
242	2016	WCC	BE II	Two-way	53	146	120	57	93	SA	39	28	23	35	33	DI	5	NA	5	NA	4	4	4	5	3	5	5	4	3	4.230769231		5	3		5	3	6	6	3	5	3	4	6	5	6	2	3	2	3
498	2016	WCC	CMR II	Two-way	53	146	120	57	93	SA	39	28	23	35	33	Z.Game	5	NA	4	NA	4	4	3	4	3	4	4	3	3	3.692307692		4	3		4	NA	NA	NA	NA	NA	NA	NA	NA	NA	NA	NA	NA	NA	NA
514	2016	WCC	CMR III	Two-way	53	146	120	57	93	SA	39	28	23	35	33	DI	5	NA	4	NA	4	4	4	5	4	5	5	5	4	4.307692308		5	3		4	2	5	2	2	2	4	2	1	1	1	4	2	5	4
386	2016	WCC	EXPT DESIGN	Two-way	53	146	120	57	93	SA	39	28	23	35	33	Z.Game	5	NA	4	NA	3	4	4	4	5	5	5	4	5	4.384615385		5	5		4	3	3	3	4	3	3	3	2	2	3	4	2	5	3
450	2016	WCC	HWC I	Two-way	53	146	120	57	93	SA	39	28	23	35	33	DI	5	NA	5	NA	5	5	5	5	5	5	5	5	5	4.692307692		5	3		3	6	6	6	6	6	1	6	6	6	6	1	6	1	1
338	2016	WCC	Occupancy	Two-way	53	146	120	57	93	SA	39	28	23	35	33	Z.Game	5	NA	4	NA	4	4	4	5	5	5	5	5	5	4.615384615		5	4		5	3	3	3	2	3	5	2	5	2	3	3	3	5	2
258	2016	WCC	R1	Two-way	53	146	120	57	93	SA	39	28	23	35	33	Game	5	NA	4	NA	3	4	4	4	5	4	5	5	4	4.153846154		5	3		4	2	4	3	2	3	2	2	2	2	3	4	3	2	3
725	2016	Panther	GFC1	Two-way	42	124.5	94.5	46.5	76	Sa	28	20	18	23	20	DI	5	NA	5		5	5	5	5	5	5	5	4	4	4.846153846		5	5		5	6	6	6	6	6	6	3	5	4	4	4	6	2	1
735	2016	Panther	Activity Patterns I	Two-way	52	143	109	66	77	Tal	26	30	23	32	26	DI	5	NA	4		5	4	4	4	5	5	4	4	4	4.461538462		5	5		5	6	6	4	6	7	4	6	7	5	6	7	6	2	1
741	2016	Panther	Activity Patterns II	Two-way	52	143	109	66	77	Tal	26	30	23	32	26	Z.Game	5	NA	5		5	4	4	4	5	5	4	4	4	4.461538462		5	5		4	6	6	4	6	7	4	6	7	6	6	7	7	1	1
764	2016	Panther	CMR I & II	Two-way	52	143	109	66	77	Tal	26	30	23	32	26	Z.Game	5	NA	5		5	5	5	5	5	5	5	5	5	5		5	5		5	7	7	7	5	7	1	5	7	7	7	7	6	1	1
755	2016	Panther	CMR III & IV	Two-way	52	143	109	66	77	Tal	26	30	23	32	26	DI	5	NA	4		4	5	4	4	4	5	4	3	3	4.076923077		5	4		4	5	5	3	3	7	5	2	2	6	4	7	5	7	5
455	2016	WCC	HWC I	Two-way	50	141	101	50	120	WI	29	27	19	23	23	Z.Game	5	NA	4	NA	4	4	4	4	5	4	4	4	4	4.307692308		5	5		5	4	6	4	4	5	2	3	5	5	5	4	5	4	2
[truncated: 14 more columns]
