# Supplementary material for: The effect of using games in teaching conservation
Source: PeerJ. 2018 Apr 30;6:e4509. doi: 10.7717/peerj.4509 (PMC5936071; doi:10.7717/peerj.4509)
Supplement: Supplemental Information 11 [file peerj-06-4509-s011.zip › Data submitted/Perception/R Analysis of intrinsic motivation.R]

#######################################################################
#### WCC 2016 Intrinsic motivation of THREE GAME TYPES ###########

rm(list=ls())
mydata<-read.csv("~/Desktop/Pedagogical Research/Raw data/Perception/Perception FINAL.csv")

# Load libraries 
library(lattice)
library(lme4)

setwd("~/Desktop/Pedagogical Research/Raw data/Perception")

# Examining data
str(mydata)


# Specifying factors 

library(ordinal)
library(ucminf)
library(plotrix)

# Testing for effects of DI versus Game Interest.enjoyment
mydata2<-subset(mydata, Treatment=="Two-way")
y<-as.factor(mydata2$Interest.or.Enjoyment )

str(mydata2)
Year1<-as.factor(mydata2$Year)


Student1<-as.numeric(mydata2$Student)

Subject1<-as.numeric(mydata2$Subject)
# the models, specifying error expectation
mydata2$Lesson.type.specific
mydata2$Course
### Interest.enjoyment

fm2 <- clm(y~ Lesson.type.specific + Age+ Gender+ Teaching.experience + Formal.training.in.teaching+ (1|Student1) + Course+ (1|Subject1),na.action=na.exclude,data=mydata2)

fm1 <- clm(y~  (1|Student1)+ Age+ Gender+ Teaching.experience + Formal.training.in.teaching + Course+ (1|Subject1),na.action=na.exclude,nominal=~Lesson.type.specific , data=mydata2)
assumptions<-anova(fm1, fm2)


mod1a<-clmm(y~ Lesson.type.specific + Age+ Gender+ Teaching.experience + Formal.training.in.teaching+ (1|Student1)+ (1|Subject1) + Course,na.action=na.exclude,mydata2,link = "probit", threshold = "equidistant")

summary(mod1a)

mod1aCoeff<-summary(mod1a)$coefficients
dataframes2xls::write.xls(mod1aCoeff,"Results_enjoyment_estimates.xls")


stddevs <- function(obj)unlist(lapply(VarCorr(obj), function(m) sqrt(diag(m))))


random<-stddevs(mod1a)

stepwise<-drop1(mod1a,test="Chi")

posthoc<-summary(lsmeans(mod1a,pairwise~Lesson.type.specific,adjust="tukey",mode="linear.predictor",type="Score"))

results<-c(random,stepwise,posthoc)

dataframes2xls::write.xls(c(assumptions,random,stepwise,posthoc), "Results_enjoyment.xls")
#######################
#######################
### PERCEIVED COMPETENCE

# Testing for effects of DI versus Game Perceived.competence
mydata2<-subset(mydata, Treatment=="Two-way")
y<-as.factor(mydata2$Perceived.competence)

str(mydata2)
Year1<-as.factor(mydata2$Year)


Student1<-as.numeric(mydata2$Student)

Subject1<-as.numeric(mydata2$Subject)
# the models, specifying error expectation
mydata2$Lesson.type.specific
mydata2$Course
### 

fm2 <- clm(y~ Lesson.type.specific+ Age+ Gender+ Teaching.experience + Formal.training.in.teaching + (1|Student1) + Course+ (1|Subject1),na.action=na.exclude,data=mydata2)

fm1 <- clm(y~  (1|Student1)+ Age+ Gender+ Teaching.experience + Formal.training.in.teaching + Course+ (1|Subject1),na.action=na.exclude,nominal=~Lesson.type.specific , data=mydata2)
assumptions<-anova(fm1, fm2)


mod1a<-clmm(y~ Lesson.type.specific+ Age+ Gender+ Teaching.experience + Formal.training.in.teaching + (1|Student1)+ (1|Subject1) + Course,na.action=na.exclude,mydata2,link = "probit", threshold = "equidistant")

summary(mod1a)

mod1aCoeff<-summary(mod1a)$coefficients
dataframes2xls::write.xls(mod1aCoeff,"Results_Perceived.competence_estimates.xls")


stddevs <- function(obj)unlist(lapply(VarCorr(obj), function(m) sqrt(diag(m))))


random<-stddevs(mod1a)

stepwise<-drop1(mod1a,test="Chi")

posthoc<-summary(lsmeans(mod1a,pairwise~Lesson.type.specific,adjust="tukey",mode="linear.predictor",type="Score"))

results<-c(random,stepwise,posthoc)

dataframes2xls::write.xls(c(assumptions,random,stepwise,posthoc), "Results_Perceived.competence.xls")
#######################
#######################
### PERCEIVED CHOICE

# Testing for effects of DI versus Game Perceived.competence
mydata2<-subset(mydata, Treatment=="Two-way")
y<-as.factor(mydata2$Perceived.choice)

str(mydata2)
Year1<-as.factor(mydata2$Year)


Student1<-as.numeric(mydata2$Student)

Subject1<-as.numeric(mydata2$Subject)
# the models, specifying error expectation
mydata2$Lesson.type.specific
mydata2$Course
### 

fm2 <- clm(y~ Lesson.type.specific+ Age+ Gender+ Teaching.experience + Formal.training.in.teaching + (1|Student1) + Course+ (1|Subject1),na.action=na.exclude,data=mydata2)

fm1 <- clm(y~  (1|Student1) + Age+ Gender+ Teaching.experience + Formal.training.in.teaching+ Course+ (1|Subject1),na.action=na.exclude,nominal=~Lesson.type.specific , data=mydata2)
assumptions<-anova(fm1, fm2)


mod1a<-clmm(y~ Lesson.type.specific + Age+ Gender+ Teaching.experience + Formal.training.in.teaching+ (1|Student1)+ (1|Subject1) + Course,na.action=na.exclude,mydata2,link = "probit", threshold = "equidistant")

summary(mod1a)

mod1aCoeff<-summary(mod1a)$coefficients
dataframes2xls::write.xls(mod1aCoeff,"Results_Perceived.choice_estimates.xls")


stddevs <- function(obj)unlist(lapply(VarCorr(obj), function(m) sqrt(diag(m))))


random<-stddevs(mod1a)

stepwise<-drop1(mod1a,test="Chi")

posthoc<-summary(lsmeans(mod1a,pairwise~Lesson.type.specific,adjust="tukey",mode="linear.predictor",type="Score"))

results<-c(random,stepwise,posthoc)

dataframes2xls::write.xls(c(assumptions,random,stepwise,posthoc), "Results_Perceived.choice.xls")###  Pressure.Tension

mod1a<-clmm(y~ Lesson.type + (1|Student)+ (1|Subject),na.action=na.exclude,mydata3,link = "probit", threshold = "equidistant")

summary(mod1a)


#######################
### PRESSURE TENSION

# Testing for effects of DI versus Game Perceived.competence
mydata2<-subset(mydata, Treatment=="Two-way")
y<-as.factor(mydata2$Pressure.Tension)

str(mydata2)
Year1<-as.factor(mydata2$Year)


Student1<-as.numeric(mydata2$Student)

Subject1<-as.numeric(mydata2$Subject)
# the models, specifying error expectation
mydata2$Lesson.type.specific
mydata2$Course
### 

fm2 <- clm(y~ Lesson.type.specific + Age+ Gender+ Teaching.experience + Formal.training.in.teaching+ (1|Student1) + Course+ (1|Subject1),na.action=na.exclude,data=mydata2)

fm1 <- clm(y~  (1|Student1) + Age+ Gender+ Teaching.experience + Formal.training.in.teaching+ Course+ (1|Subject1),na.action=na.exclude,nominal=~Lesson.type.specific , data=mydata2)
assumptions<-anova(fm1, fm2)


mod1a<-clmm(y~ Lesson.type.specific + Age+ Gender+ Teaching.experience + Formal.training.in.teaching+ (1|Student1)+ (1|Subject1) + Course,na.action=na.exclude,mydata2,link = "probit", threshold = "equidistant")


summary(mod1a)

mod1aCoeff<-summary(mod1a)$coefficients
dataframes2xls::write.xls(mod1aCoeff,"Results_Pressure.Tension_estimates.xls")


stddevs <- function(obj)unlist(lapply(VarCorr(obj), function(m) sqrt(diag(m))))


random<-stddevs(mod1a)

stepwise<-drop1(mod1a,test="Chi")

posthoc<-summary(lsmeans(mod1a,pairwise~Lesson.type.specific,adjust="tukey",mode="linear.predictor",type="Score"))

results<-c(random,stepwise,posthoc)

dataframes2xls::write.xls(c(assumptions,random,stepwise,posthoc), "Results_Pressure.Tension.xls")###  Pressure.Tension

mod1a<-clmm(y~ Lesson.type + (1|Student)+ (1|Subject),na.action=na.exclude,mydata3,link = "probit", threshold = "equidistant")

summary(mod1a)


######################################################################################################################################################################################################################################################################################################

str(mydata)

mydataTable<-as.matrix(tapply(mydata2$Interest.or.Enjoyment, list(mydata2$Student, mydata2$Lesson.type.specific), mean,na.rm = TRUE))

n<-length(mydataTable[, "DI"][!is.na(mydataTable[, "DI"])])
meanScoreD<-mean(mydataTable[, "DI"],na.rm=TRUE)
seScoreD<-std.error(mydataTable[, "DI"])
meanScoreD
seScoreD
meanScoreG<-mean(mydataTable[, "Game"],na.rm=TRUE)
seScoreG<-std.error(mydataTable[, "Game"])
meanScoreG
seScoreG
meanScoreE<-mean(mydataTable[, "Z.Game"],na.rm=TRUE)
seScoreE<-std.error(mydataTable[, "Z.Game"])
meanScoreE
seScoreE

Question.type <- c(rep('Interest.or.Enjoyment'))

Lesson.type <- c('DI','Game','Z.Game')
Mean <- c(meanScoreD,meanScoreG,meanScoreE)
SE<- c(seScoreD,seScoreG,seScoreE)


myData<-data.frame (Question.type,Lesson.type, Mean, SE,n)
myData


mydataTable<-as.matrix(tapply(mydata2$Perceived.competence, list(mydata2$Student, mydata2$Lesson.type.specific), mean,na.rm = TRUE))

n<-length(mydataTable[, "DI"][!is.na(mydataTable[, "DI"])])
meanScoreD<-mean(mydataTable[, "DI"],na.rm=TRUE)
seScoreD<-std.error(mydataTable[, "DI"])
meanScoreD
seScoreD
meanScoreG<-mean(mydataTable[, "Game"],na.rm=TRUE)
seScoreG<-std.error(mydataTable[, "Game"])
meanScoreG
seScoreG
meanScoreE<-mean(mydataTable[, "Z.Game"],na.rm=TRUE)
seScoreE<-std.error(mydataTable[, "Z.Game"])
meanScoreE
seScoreE

Question.type <- c(rep('Perceived.competence '))

Lesson.type <- c('DI','Game','Z.Game')
Mean <- c(meanScoreD,meanScoreG,meanScoreE)
SE<- c(seScoreD,seScoreG,seScoreE)


myDataN<-data.frame (Question.type,Lesson.type, Mean, SE,n)
myDataN
myData <- rbind(myData, myDataN)
myData

mydataTable<-as.matrix(tapply(mydata2$Perceived.choice, list(mydata2$Student, mydata2$Lesson.type.specific), mean,na.rm = TRUE))

n<-length(mydataTable[, "DI"][!is.na(mydataTable[, "DI"])])
meanScoreD<-mean(mydataTable[, "DI"],na.rm=TRUE)
seScoreD<-std.error(mydataTable[, "DI"])
meanScoreD
seScoreD
meanScoreG<-mean(mydataTable[, "Game"],na.rm=TRUE)
seScoreG<-std.error(mydataTable[, "Game"])
meanScoreG
seScoreG
meanScoreE<-mean(mydataTable[, "Z.Game"],na.rm=TRUE)
seScoreE<-std.error(mydataTable[, "Z.Game"])
meanScoreE
seScoreE

Question.type <- c(rep('Perceived.choice'))

Lesson.type <- c('DI','Game','Z.Game')
Mean <- c(meanScoreD,meanScoreG,meanScoreE)
SE<- c(seScoreD,seScoreG,seScoreE)


myDataN<-data.frame (Question.type,Lesson.type, Mean, SE,n)
myDataN
myData <- rbind(myData, myDataN)
myData


mydataTable<-as.matrix(tapply(mydata2$Pressure.Tension, list(mydata2$Student, mydata2$Lesson.type.specific), mean,na.rm = TRUE))

n<-length(mydataTable[, "DI"][!is.na(mydataTable[, "DI"])])
meanScoreD<-mean(mydataTable[, "DI"],na.rm=TRUE)
seScoreD<-std.error(mydataTable[, "DI"])
meanScoreD
seScoreD
meanScoreG<-mean(mydataTable[, "Game"],na.rm=TRUE)
seScoreG<-std.error(mydataTable[, "Game"])
meanScoreG
seScoreG
meanScoreE<-mean(mydataTable[, "Z.Game"],na.rm=TRUE)
seScoreE<-std.error(mydataTable[, "Z.Game"])
meanScoreE
seScoreE

Question.type <- c(rep('Pressure.Tension'))

Lesson.type <- c('DI','Game','Z.Game')
Mean <- c(meanScoreD,meanScoreG,meanScoreE)
SE<- c(seScoreD,seScoreG,seScoreE)


myDataN<-data.frame (Question.type,Lesson.type, Mean, SE,n)
myDataN
myData <- rbind(myData, myDataN)
myData


###### Graphs
head(myData)
pdf("~/Desktop/Pedagogical Research/New analysis 2016/Perception/Intrinsic motivation.pdf", paper="a4r", width=7, height=8)

savefont <- par(family="serif")

tapply(myData$Mean, list(myData$Lesson.type, myData$Question.type),
       function(x) c(x = x))


tabbedMeans <- tapply(myData$Mean, list(myData$Lesson.type, myData$Question.type),
                         function(x) c(x = x))
tabbedSE <- tapply(myData$SE, list(myData$Lesson.type, myData$Question.type),
                         function(x) c(x = x))
par(mar=c(5.1,4.1,4.1,2.1))
barCenters <- barplot(height = tabbedMeans,
                      beside = TRUE, las = 1,
                      ylim = c(1, 7), xpd = FALSE,
                      cex.names = 1.2,cex.lab=1.2, axis.lty=1,
                      main = "Intrinsic motivation parameters",
                      ylab = "Perception score",
                      xlab = "", col=c("white","gray80","gray60"),
                      border = "black", axes = TRUE,xaxt='n',cex=1.2)
               
                     
 mtext("Question type", side=1, line=4,cex=1.2)                  

axis(1, at=c(0,16), labels=c("",""), lwd.ticks=0)
axis(1, at=c(0,4.5,8.5,12.5,16.5), labels=c("","","","",""), lwd.ticks=1)
text(x = seq(2.5, 14.5, by=4), par("usr")[3]-0.1, labels = c(expression(atop("Interest", "or enjoyment (24)")),expression(atop("Perceived", "competence (24)")),expression(atop("Perceived", "choice (24)")), expression(atop("Pressure"," or tension (24)"))), pos = 1, xpd = TRUE,cex=1.2)

 


 
                                                
leg.txt <- c("Didactic Instruction", "Supplemental Game","Experiential Game")

legend("topright", leg.txt, fill = c("white","gray80","gray60"), col = 2:3,title = "Lesson type",  adj = c(0, 0.6),bty="n",cex=1.2)


segments(barCenters, tabbedMeans - tabbedSE , barCenters,
         tabbedMeans + tabbedSE , lwd = 1.5)

arrows(barCenters, tabbedMeans - tabbedSE , barCenters,
       tabbedMeans + tabbedSE , lwd = 1.5, angle = 90,
       code = 3, length = 0.05)

#Close pdf device 
dev.off()
