# Supplementary material for: The effect of using games in teaching conservation
Source: PeerJ. 2018 Apr 30;6:e4509. doi: 10.7717/peerj.4509 (PMC5936071; doi:10.7717/peerj.4509)
Supplement: Supplemental Information 11 [file peerj-06-4509-s011.zip › Data submitted/Perception/R Analysis of perceptions bondedness.R]

legend 

########################################################################
USE THIS
########################################################################


setwd("~/Desktop/Pedagogical Research/Raw data/Perception")

rm(list=ls())
mydata<-read.csv("~/Desktop/Pedagogical Research/Raw data/Perception/Bondedness FINAL.csv")

# Load libraries 
library(lattice)
library(lme4)


# Examining data
str(mydata)

# Specifying factors 

library(ordinal)
library(ucminf)
library(plotrix)

# Testing for effects of DI versus Game Content
mydata2<-subset(mydata, Treatment=="Two-way")
y<-as.factor(mydata2$Difference.in.relation.b4.after)
str(mydata2)

Student1<-as.numeric(mydata2$Name)

Subject1<-as.numeric(mydata2$S.No.)

Repeated.measure1<-as.numeric(mydata2$Repeated.measure)

Other1<-as.numeric(mydata2$Other)


####
tapply(mydata2$Difference.in.relation.b4.after, list(mydata2$Name, mydata2$Lesson.type.specific,mydata2$Course), mean,na.rm=TRUE)
####
###############################################################
########################################################################
# TWO USE THIS

# the models, specifying error expectation
### social cohesivenss
# Check assumptions

fm2 <- clm(y~ Lesson.type.specific + (1|Student1)+ (1|Other1)+Age*AgeOther+ Gender*GenderOther + How.well.you.know  +  (1|Subject1)+(1|Repeated.measure1),na.action=na.exclude,data=mydata2)

fm1 <- clm(y~  (1|Student1) + (1|Other1) +Age*AgeOther+ Gender*GenderOther + How.well.you.know +  (1|Subject1)+(1|Repeated.measure1),na.action=na.exclude,nominal=~Lesson.type.specific, data=mydata2)


assumptions<-anova(fm1, fm2)


mod1a<-clmm(y~ Lesson.type.specific + (1|Student1) + (1|Other1)+(1|Subject1) + Age+ Gender + How.well.you.know +(1|Repeated.measure1),na.action=na.exclude,mydata2,link = "probit", threshold = "equidistant")

summary(mod1a)

mod1aCoeff<-summary(mod1a)$coefficients
dataframes2xls::write.xls(mod1aCoeff,"Results_bondedness_estimates.xls")


stddevs <- function(obj)unlist(lapply(VarCorr(obj), function(m) sqrt(diag(m))))


random<-stddevs(mod1a)

stepwise<-drop1(mod1a,test="Chi")

library(lsmeans)
posthoc<-summary(lsmeans(mod1a,pairwise~Lesson.type.specific,adjust="tukey",mode="linear.predictor",type="Score"))

results<-c(random,stepwise,posthoc)

dataframes2xls::write.xls(c(assumptions,random,stepwise,posthoc), "Results_bondedness.xls")

####
tapply(mydata2$Difference.in.relation.b4.after, list(mydata2$Name, mydata2$Lesson.type.specific,mydata2$Course), mean,na.rm=TRUE)
####

mydataTable<-as.matrix(tapply(mydata2$Difference.in.relation.b4.after, list(mydata2$Name, mydata2$Lesson.type.specific), mean,na.rm=TRUE))
meanScoreD<-mean(mydataTable[, "DI"],na.rm=TRUE)
seScoreD<-std.error(mydataTable[, "DI"])
meanScoreD
seScoreD
meanScoreG<-mean(mydataTable[, "Game"],na.rm=TRUE)
seScoreG<-std.error(mydataTable[, "Game"])
meanScoreG
seScoreG

meanScoreE<-mean(mydataTable[, "E.Game"],na.rm=TRUE)
seScoreE<-std.error(mydataTable[, "E.Game"])
meanScoreE
seScoreE

Question.type <- c(rep('Bondedness'))

Lesson.type <- c('DI','Game','Z.Game')
Mean <- c(meanScoreD,meanScoreG,meanScoreE)
SE<- c(seScoreD,seScoreG,seScoreE)


myData<-data.frame (Question.type,Lesson.type, Mean, SE)
myData

##### Before rs
mydataTable<-as.matrix(tapply(mydata2$Before.rs, list(mydata2$Name, mydata2$Lesson.type.specific), mean,na.rm=TRUE))
meanScoreD<-mean(mydataTable[, "DI"],na.rm=TRUE)
seScoreD<-std.error(mydataTable[, "DI"])
meanScoreD
seScoreD
meanScoreG<-mean(mydataTable[, "Game"],na.rm=TRUE)
seScoreG<-std.error(mydataTable[, "Game"])
meanScoreG
seScoreG

meanScoreE<-mean(mydataTable[, "E.Game"],na.rm=TRUE)
seScoreE<-std.error(mydataTable[, "E.Game"])
meanScoreE
seScoreE

Question.type <- c(rep('Bondedness'))

Lesson.type <- c('DI','Game','Z.Game')
Mean <- c(meanScoreD,meanScoreG,meanScoreE)
SE<- c(seScoreD,seScoreG,seScoreE)


myDataBefore<-data.frame (Question.type,Lesson.type, Mean, SE)
myDataBefore


##### After rs
mydataTable<-as.matrix(tapply(mydata2$After.rs, list(mydata2$Name, mydata2$Lesson.type.specific), mean,na.rm=TRUE))
meanScoreD<-mean(mydataTable[, "DI"],na.rm=TRUE)
seScoreD<-std.error(mydataTable[, "DI"])
meanScoreD
seScoreD
meanScoreG<-mean(mydataTable[, "Game"],na.rm=TRUE)
seScoreG<-std.error(mydataTable[, "Game"])
meanScoreG
seScoreG

meanScoreE<-mean(mydataTable[, "E.Game"],na.rm=TRUE)
seScoreE<-std.error(mydataTable[, "E.Game"])
meanScoreE
seScoreE

Question.type <- c(rep('Bondedness'))

Lesson.type <- c('DI','Game','Z.Game')
Mean <- c(meanScoreD,meanScoreG,meanScoreE)
SE<- c(seScoreD,seScoreG,seScoreE)


myDataAfter<-data.frame (Question.type,Lesson.type, Mean, SE)
myDataAfter


###### Graphs
head(myData)
pdf("~/Desktop/Pedagogical Research/New analysis 2016/Perception/Bondedeness.pdf", paper="a4r", width=3, height=8)

#Close pdf device 
savefont <- par(family="serif")

tapply(myData$Mean, list(myData$Lesson.type, myData$Question.type),
       function(x) c(x = x))


tabbedMeans <- tapply(myData$Mean, list(myData$Lesson.type, myData$Question.type),
                         function(x) c(x = x))
tabbedSE <- tapply(myData$SE, list(myData$Lesson.type, myData$Question.type),
                         function(x) c(x = x))
par(mar=c(5.1,4.1,4.1,2.1))
barCenters <- barplot(height = tabbedMeans,
                      beside = TRUE, las = 1,
                      ylim = c(0, 1.5), xpd = FALSE,
                      cex.names = 1.2,
                      main = "Bondedness",
                      ylab = "Difference in relationship",col=c("white","gray80","gray60"),
                      border = "black", axes = F,xaxt='n')

axis(2, las=1, at=c(0,0.5,1,1.5),cex.axis=1)
axis(1, at=c(4.5,8.5,12.5,16.5), labels=c("","","",""), lwd.ticks=1)

axis(1, at=c(0,18), labels=c("",""), lwd.ticks=0)
 
text(x = seq(2.5, 14.5, by=4), par("usr")[3]-0.1, labels = expression(atop("After minus", "before relationship")), pos = 1, xpd = TRUE)

                                                     
leg.txt <- c("Didactic Instruction", "Supplemental Game","Experiential Game")
axis(1, at=c(0,16), labels=c("",""), lwd.ticks=0)

legend("topright", leg.txt, fill = c("white","gray80","gray60"), col = 2:3,title = "Lesson type",  adj = c(0, 0.6),bty="n")


segments(barCenters, tabbedMeans - tabbedSE , barCenters,
         tabbedMeans + tabbedSE , lwd = 1.5)

arrows(barCenters, tabbedMeans - tabbedSE , barCenters,
       tabbedMeans + tabbedSE , lwd = 1.5, angle = 90,
       code = 3, length = 0.05)

dev.off()
#############
