# Supplementary material for: The effect of using games in teaching conservation
Source: PeerJ. 2018 Apr 30;6:e4509. doi: 10.7717/peerj.4509 (PMC5936071; doi:10.7717/peerj.4509)
Supplement: Supplemental Information 11 [file peerj-06-4509-s011.zip › Data submitted/Perception/R Analysis of perceptions personality and learning styles.R]

ifelse ###GLMM for WCC combined

rm(list=ls())
mydata<-read.csv("~/Desktop/Pedagogical Research/Raw data/Perception/Perception FINAL.csv")

# Load libraries 
library(lattice)

library(multcomp)
library(MASS)
library("blmeco") 
remove.packages("MASS")

# Examining data
str(mydata)

library(lsmeans)

# Specifying factors 

setwd("~/Desktop/Pedagogical Research/Raw data/Perception")

###############################################################
########################################################################

###############################################################
########################################################################

###############################################################
########################################################################

###############################################################
########################################################################
## OVERALL ANALYSIS WITH PERSONALITY
## AGREEABLENESS

# Testing for effects of DI versus Game Content
mydata2<-subset(mydata, Treatment=="Two-way")

y<-as.factor(mydata2$Overall.benefit)
str(mydata2)

Year1<-as.factor(mydata2$Year)
mydata2$Student1<-as.numeric(mydata2$Student)

Subject1<-as.numeric(mydata2$Subject)
Age1<-as.numeric(mydata2$Age)
Gender1<-as.factor(mydata2$Gender)
Teaching.experience1<-as.factor(mydata2$Teaching.experience)
Formal.training.in.teaching1<-as.factor(mydata2$Formal.training.in.teaching)


#### ALTERNATIVE
mod1a<-lmer(Overall.benefit~ Lesson.type.specific* A.score + (1|Student1)+ (1|Subject1) + Age1+ Gender1+ Teaching.experience1 + Formal.training.in.teaching1+Year1 + Course ,na.action=na.exclude,mydata2)


summary(mod1a)   


hist(resid(mod1a))


summary(mod1a)   

library("blmeco")
dispersion_glmer(mod1a)

mod1aCoeff<-summary(mod1a)$coefficients
dataframes2xls::write.xls(mod1aCoeff,"Results_overall_personality_agreeableness_estimates_NEW.xls")


stddevs <- function(obj)unlist(lapply(VarCorr(obj), function(m) sqrt(diag(m))))


random<-stddevs(mod1a)

stepwise<-drop1(mod1a,test="Chi")

posthoc<-summary(lsmeans(mod1a,pairwise~Lesson.type.specific* A.score,adjust="tukey",mode="linear.predictor",type="Score"))

results<-c(random,stepwise,posthoc)
assumptions<-0
dataframes2xls::write.xls(c(assumptions,random,stepwise,posthoc), "Results_overall_personality_agreeableness_NEW.xls")
##########
##########
## CONSCIENTIOUNESS

# Testing for effects of DI versus Game Content
mydata2<-subset(mydata, Treatment=="Two-way")

y<-as.factor(mydata2$Overall.benefit)
str(mydata2)

Year1<-as.factor(mydata2$Year)
mydata2$Student1<-as.numeric(mydata2$Student)

Subject1<-as.numeric(mydata2$Subject)
Age1<-as.numeric(mydata2$Age)
Gender1<-as.factor(mydata2$Gender)
Teaching.experience1<-as.factor(mydata2$Teaching.experience)
Formal.training.in.teaching1<-as.factor(mydata2$Formal.training.in.teaching)

# the models, specifying error expectation

# # Model

library(car)
# the models, specifying error expectation
###  Stick to this
# Model
mod1a<-lmer(Overall.benefit~ Lesson.type.specific* C.score + (1|Student1)+ (1|Subject1) + Age1+ Gender1+ Teaching.experience1 + Formal.training.in.teaching1+Year1 + Course ,na.action=na.exclude,mydata2,REML=FALSE)
summary(mod1a)   
hist(resid(mod1a))
library("blmeco")
dispersion_glmer(mod1a)

mod1aCoeff<-summary(mod1a)$coefficients
dataframes2xls::write.xls(mod1aCoeff,"Results_overall_personality_conscientiousness_estimates_NEW.xls")


stddevs <- function(obj)unlist(lapply(VarCorr(obj), function(m) sqrt(diag(m))))


random<-stddevs(mod1a)

stepwise<-drop1(mod1a,test="Chi")

posthoc<-summary(lsmeans(mod1a,pairwise~Lesson.type.specific* C.score,adjust="tukey",mode="linear.predictor",type="Score"))

results<-c(random,stepwise,posthoc)
assumptions<-0
dataframes2xls::write.xls(c(assumptions,random,stepwise,posthoc), "Results_overall_personality_conscientiousness_NEW.xls")

## EXTROVERSION

# Testing for effects of DI versus Game Content
mydata2<-subset(mydata, Treatment=="Two-way")

y<-as.factor(mydata2$Overall.benefit)
str(mydata2)

Year1<-as.factor(mydata2$Year)
mydata2$Student1<-as.numeric(mydata2$Student)

Subject1<-as.numeric(mydata2$Subject)
Age1<-as.numeric(mydata2$Age)
Gender1<-as.factor(mydata2$Gender)
Teaching.experience1<-as.factor(mydata2$Teaching.experience)
Formal.training.in.teaching1<-as.factor(mydata2$Formal.training.in.teaching)

# the models, specifying error expectation
### Amount of Content
# Check assumptions
# Model
mod1a<-lmer(Overall.benefit~ Lesson.type.specific* E.score + (1|Student1)+ (1|Subject1) + Age1+ Gender1+ Teaching.experience1 + Formal.training.in.teaching1+Year1 + Course ,na.action=na.exclude,mydata2,REML=FALSE)
summary(mod1a)  

hist(resid(mod1a)) 

library("blmeco")
dispersion_glmer(mod1a)

mod1aCoeff<-summary(mod1a)$coefficients
dataframes2xls::write.xls(mod1aCoeff,"Results_overall_personality_extroversion_estimates_NEW.xls")


stddevs <- function(obj)unlist(lapply(VarCorr(obj), function(m) sqrt(diag(m))))


random<-stddevs(mod1a)

stepwise<-drop1(mod1a,test="Chi")

posthoc<-summary(lsmeans(mod1a,pairwise~Lesson.type.specific* E.score,adjust="tukey",mode="linear.predictor",type="Score"))

results<-c(random,stepwise,posthoc)
assumptions<-0
dataframes2xls::write.xls(c(assumptions,random,stepwise,posthoc), "Results_overall_personality_extroversion_NEW.xls")

## NEUROTICISM

# Testing for effects of DI versus Game Content
mydata2<-subset(mydata, Treatment=="Two-way")

y<-as.factor(mydata2$Overall.benefit)
str(mydata2)

Year1<-as.factor(mydata2$Year)
mydata2$Student1<-as.numeric(mydata2$Student)

Subject1<-as.numeric(mydata2$Subject)
Age1<-as.numeric(mydata2$Age)
Gender1<-as.factor(mydata2$Gender)
Teaching.experience1<-as.factor(mydata2$Teaching.experience)
Formal.training.in.teaching1<-as.factor(mydata2$Formal.training.in.teaching)
# Model
mod1a<-lmer(Overall.benefit~ Lesson.type.specific* N.score + (1|Student1)+ (1|Subject1) + Age1+ Gender1+ Teaching.experience1 + Formal.training.in.teaching1+Year1 + Course ,na.action=na.exclude,mydata2,REML=FALSE)
summary(mod1a)   
hist(resid(mod1a))
library("blmeco")
dispersion_glmer(mod1a)

mod1aCoeff<-summary(mod1a)$coefficients
dataframes2xls::write.xls(mod1aCoeff,"Results_overall_personality_neuroticism_estimates_NEW.xls")


stddevs <- function(obj)unlist(lapply(VarCorr(obj), function(m) sqrt(diag(m))))


random<-stddevs(mod1a)

stepwise<-drop1(mod1a,test="Chi")

posthoc<-summary(lsmeans(mod1a,pairwise~Lesson.type.specific* N.score,adjust="tukey",mode="linear.predictor",type="Score"))

results<-c(random,stepwise,posthoc)
assumptions<-0
dataframes2xls::write.xls(c(assumptions,random,stepwise,posthoc), "Results_overall_personality_neuroticism_NEW.xls")

# the models, specifying error expectation
### Amount of Content
# Check assumptions
## OPENNNESS

# Testing for effects of DI versus Game Content
mydata2<-subset(mydata, Treatment=="Two-way")

y<-as.factor(mydata2$Overall.benefit)
str(mydata2)

Year1<-as.factor(mydata2$Year)
mydata2$Student1<-as.numeric(mydata2$Student)

Subject1<-as.numeric(mydata2$Subject)
Age1<-as.numeric(mydata2$Age)
Gender1<-as.factor(mydata2$Gender)
Teaching.experience1<-as.factor(mydata2$Teaching.experience)
Formal.training.in.teaching1<-as.factor(mydata2$Formal.training.in.teaching)

# the models, specifying error expectation

# Check assumptions
mod1a<-lmer(Overall.benefit~ Lesson.type.specific* O.score + (1|Student1)+ (1|Subject1) + Age1+ Gender1+ Teaching.experience1 + Formal.training.in.teaching1+Year1 + Course ,na.action=na.exclude,mydata2,REML=FALSE)
summary(mod1a)   
hist(resid(mod1a))
library("blmeco")
dispersion_glmer(mod1a)

mod1aCoeff<-summary(mod1a)$coefficients
dataframes2xls::write.xls(mod1aCoeff,"Results_overall_personality_openness_estimates_NEW.xls")


stddevs <- function(obj)unlist(lapply(VarCorr(obj), function(m) sqrt(diag(m))))


random<-stddevs(mod1a)

stepwise<-drop1(mod1a,test="Chi")

posthoc<-summary(lsmeans(mod1a,pairwise~Lesson.type.specific* O.score,adjust="tukey",mode="linear.predictor",type="Score"))

results<-c(random,stepwise,posthoc)
assumptions<-0
dataframes2xls::write.xls(c(assumptions,random,stepwise,posthoc), "Results_overall_personality_openness_NEW.xls")


###############
################

##############

#DATA ARRANGEMENT FOR PLOTTING PERSONALITY

mydataTable<-as.matrix(tapply(mydata2$Overall.benefit, list(mydata2$Student, mydata2$Lesson.type.specific), mean,na.rm=TRUE))

mydataPersonalityA<-as.matrix(tapply(mydata2$A.score, list(mydata2$Student), mean,na.rm=TRUE))


mydataPersonalityC<-as.matrix(tapply(mydata2$C.score, list(mydata2$Student), mean,na.rm=TRUE))
mydataPersonalityE<-as.matrix(tapply(mydata2$E.score, list(mydata2$Student), mean,na.rm=TRUE))
mydataPersonalityN<-as.matrix(tapply(mydata2$N.score, list(mydata2$Student), mean,na.rm=TRUE))
mydataPersonalityO<-as.matrix(tapply(mydata2$O.score, list(mydata2$Student), mean,na.rm=TRUE))

sumdata1<-data.frame(rep("DI",54),mydataTable[,1],mydataPersonalityA,mydataPersonalityC,mydataPersonalityE,mydataPersonalityN,mydataPersonalityO)

colnames(sumdata1) <- c("Lesson.type.specific","Overall.benefit","A.score", "C.score","E.score","N.score","O.score")


sumdata2<-data.frame(rep("Game",54),mydataTable[,2],mydataPersonalityA,mydataPersonalityC,mydataPersonalityE,mydataPersonalityN,mydataPersonalityO)

colnames(sumdata2) <- c("Lesson.type.specific","Overall.benefit","A.score", "C.score","E.score","N.score","O.score")


sumdata3<-data.frame(rep("Z.Game",54),mydataTable[,3],mydataPersonalityA,mydataPersonalityC,mydataPersonalityE,mydataPersonalityN,mydataPersonalityO)

colnames(sumdata3) <- c("Lesson.type.specific","Overall.benefit","A.score", "C.score","E.score","N.score","O.score")


sumdataoverall<-rbind(sumdata1,sumdata2,sumdata3)

colnames(sumdataoverall) <- c("Lesson.type.specific","Overall.benefit","A.score", "C.score","E.score","N.score","O.score")
sumdataoverall


# Plot
pdf("~/Desktop/Perception and personality.pdf", paper="a4", width=9, height=11)


add_legend <- function(...) {
  opar <- par(fig=c(0, 1, 0, 1), oma=c(0, 0, 0, 0), 
    mar=c(0, 0, 0, 0), new=TRUE)
  on.exit(par(opar))
  plot(0, 0, type='n', bty='n', xaxt='n', yaxt='n')
  legend(...)
}

par(mar = c(4.5, 5, 4, 4))

par(mfrow=c(3,2))
################## A score
culr<-ifelse(sumdataoverall$Lesson.type.specific=="Game", "gray80", ifelse(sumdataoverall$Lesson.type.specific=="DI", "white", "gray50"))
pch2<-ifelse(sumdataoverall$Lesson.type.specific=="Game", 22, ifelse(sumdataoverall$Lesson.type.specific=="DI", 1, 24))
max(sumdataoverall$A.score)
min(sumdataoverall$A.score)
?pch

plot(Overall.benefit ~A.score,sumdataoverall, pch=pch2,bg=culr,xlab="Agreeableness score", ylab="Overall questionnaire score",cex.lab=1.5)
mydataG<-subset(sumdataoverall,Lesson.type.specific=="Game" )
mod1a<-lm(Overall.benefit~ A.score ,na.action=na.exclude,mydataG)
expa<-expand.grid(A.score =seq(0,50,10))
preds=predict(mod1a,newdata=expa, se.fit=TRUE, type="response")
for.plotting<-data.frame(expa, fits=preds$fit)

points(fits~A.score,data=for.plotting,	type="l",bg="black",lty=6)

mydataD<-subset(sumdataoverall,Lesson.type.specific=="DI" )
mod1a<-lm(Overall.benefit~ A.score,na.action=na.exclude,mydataD)
expa<-expand.grid(A.score=seq(0,50,10))
preds=predict(mod1a,newdata=expa, se.fit=TRUE, type="response")
for.plotting<-data.frame(expa, fits=preds$fit)

points(fits~A.score ,data=for.plotting,	type="l",bg="black",lty=7)

mydataZ<-subset(sumdataoverall,Lesson.type.specific=="Z.Game" )
mod1a<-lm(Overall.benefit~ A.score,na.action=na.exclude,mydataZ)
expa<-expand.grid(A.score=seq(0,50,10))
preds=predict(mod1a,newdata=expa, se.fit=TRUE, type="response")
for.plotting<-data.frame(expa, fits=preds$fit)

points(fits~A.score ,data=for.plotting,	type="l",bg="black",lty=8)


################## C score

plot(Overall.benefit ~C.score ,sumdataoverall, pch=pch2,bg=culr,xlab="Conscientiousness score", ylab="Overall questionnaire score",cex.lab=1.5)


max(sumdataoverall$C.score)
min(sumdataoverall$C.score)

mydataG<-subset(sumdataoverall,Lesson.type.specific=="Game" )
mod1a<-lm(Overall.benefit~ C.score ,na.action=na.exclude,mydataG)
expa<-expand.grid(C.score=seq(0,50,10))
preds=predict(mod1a,newdata=expa, se.fit=TRUE, type="response")
for.plotting<-data.frame(expa, fits=preds$fit)

points(fits~C.score,data=for.plotting,	type="l",bg="black",lty=6)

mydataD<-subset(sumdataoverall,Lesson.type.specific=="DI" )
mod1a<-lm(Overall.benefit~ C.score ,na.action=na.exclude,mydataD)
expa<-expand.grid(C.score=seq(0,50,10))
preds=predict(mod1a,newdata=expa, se.fit=TRUE, type="response")
for.plotting<-data.frame(expa, fits=preds$fit)

points(fits~C.score ,data=for.plotting,	type="l",bg="black",lty=7)


mydataZ<-subset(sumdataoverall,Lesson.type.specific=="Z.Game" )
mod1a<-lm(Overall.benefit~ C.score ,na.action=na.exclude,mydataZ)
expa<-expand.grid(C.score=seq(0,50,10))
preds=predict(mod1a,newdata=expa, se.fit=TRUE, type="response")
for.plotting<-data.frame(expa, fits=preds$fit)

points(fits~C.score ,data=for.plotting,	type="l",bg="black",lty=8)

####################### E score

plot(Overall.benefit ~E.score,sumdataoverall, pch=pch2,bg=culr,xlab="Extroversion score", ylab="Overall questionnaire score",cex.lab=1.5)

max(sumdataoverall$E.score)
min(sumdataoverall$E.score)

mydataG<-subset(sumdataoverall,Lesson.type.specific=="Game" )
mod1a<-lm(Overall.benefit~ E.score ,na.action=na.exclude,mydataG)
expa<-expand.grid(E.score =seq(0,50,10))
preds=predict(mod1a,newdata=expa, se.fit=TRUE, type="response")
for.plotting<-data.frame(expa, fits=preds$fit)

points(fits~E.score,data=for.plotting,	type="l",bg="black",lty=6)

mydataD<-subset(sumdataoverall,Lesson.type.specific=="DI" )
mod1a<-lm(Overall.benefit~ E.score,na.action=na.exclude,mydataD)
expa<-expand.grid(E.score=seq(0,50,10))
preds=predict(mod1a,newdata=expa, se.fit=TRUE, type="response")
for.plotting<-data.frame(expa, fits=preds$fit)

points(fits~E.score,data=for.plotting,	type="l",bg="black",lty=7)


mydataZ<-subset(sumdataoverall,Lesson.type.specific=="Z.Game" )
mod1a<-lm(Overall.benefit~ E.score,na.action=na.exclude,mydataZ)
expa<-expand.grid(E.score=seq(0,50,10))
preds=predict(mod1a,newdata=expa, se.fit=TRUE, type="response")
for.plotting<-data.frame(expa, fits=preds$fit)

points(fits~E.score,data=for.plotting,	type="l",bg="black",lty=8)


################## N score

max(sumdataoverall$N.score)
min(sumdataoverall$N.score)


plot(Overall.benefit~N.score,sumdataoverall, pch=pch2,bg=culr,xlab="Neuroticism score", ylab="Overall questionnaire score",cex.lab=1.5)
mydataG<-subset(sumdataoverall,Lesson.type.specific=="Game" )
str(mydataG)
mod1a<-lm(Overall.benefit~ N.score,na.action=na.exclude,mydataG)
expa<-expand.grid(N.score=seq(0,50,10))
preds=predict(mod1a,newdata=expa, se.fit=TRUE, type="response")
for.plotting<-data.frame(expa, fits=preds$fit)

points(fits~N.score,data=for.plotting,	type="l",bg="black",lty=6)

mydataD<-subset(sumdataoverall,Lesson.type.specific=="DI" )
mod1a<-lm(Overall.benefit~ N.score,na.action=na.exclude,mydataD)
expa<-expand.grid(N.score =seq(0,50,10))
preds=predict(mod1a,newdata=expa, se.fit=TRUE, type="response")
for.plotting<-data.frame(expa, fits=preds$fit)

points(fits~N.score,data=for.plotting,	type="l",bg="black",lty=7)

mydataZ<-subset(sumdataoverall,Lesson.type.specific=="Z.Game" )
mod1a<-lm(Overall.benefit~ N.score,na.action=na.exclude,mydataZ)
expa<-expand.grid(N.score =seq(0,50,10))
preds=predict(mod1a,newdata=expa, se.fit=TRUE, type="response")
for.plotting<-data.frame(expa, fits=preds$fit)

points(fits~N.score,data=for.plotting,	type="l",bg="black",lty=8)
################# O score


max(sumdataoverall$O.score)
min(sumdataoverall$O.score)
plot(Overall.benefit~O.score,sumdataoverall, pch=pch2,bg=culr,xlab="Openness score", ylab="Overall questionnaire score",cex.lab=1.5)
mydataG<-subset(sumdataoverall,Lesson.type.specific=="Game" )
str(mydataG)
mod1a<-lm(Overall.benefit~ O.score,na.action=na.exclude,mydataG)
expa<-expand.grid(O.score=seq(0,50,10))
preds=predict(mod1a,newdata=expa, se.fit=TRUE, type="response")
for.plotting<-data.frame(expa, fits=preds$fit)

points(fits~O.score,data=for.plotting,	type="l",bg="black",lty=6)

mydataD<-subset(sumdataoverall,Lesson.type.specific=="DI" )
mod1a<-lm(Overall.benefit~ O.score,na.action=na.exclude,mydataD)
expa<-expand.grid(O.score =seq(0,50,10))
preds=predict(mod1a,newdata=expa, se.fit=TRUE, type="response")
for.plotting<-data.frame(expa, fits=preds$fit)

points(fits~O.score,data=for.plotting,	type="l",bg="black",lty=7)

mydataZ<-subset(sumdataoverall,Lesson.type.specific=="Z.Game" )
mod1a<-lm(Overall.benefit~ O.score,na.action=na.exclude,mydataZ)
expa<-expand.grid(O.score =seq(0,50,10))
preds=predict(mod1a,newdata=expa, se.fit=TRUE, type="response")
for.plotting<-data.frame(expa, fits=preds$fit)

points(fits~O.score,data=for.plotting,	type="l",bg="black",lty=8)


leg.txt <- c("Didactic Instruction", "Supplemental Game","Experiential Game")
axis(1, at=c(0,16), labels=c("",""), lwd.ticks=0)
?pch
add_legend("bottomright", leg.txt, pch=c(1,22,24), pt.bg = c("white","gray80","gray50"),title = "Lesson type",lty=c(7,6,8),  adj = c(0, 0.6),bty="n",cex=1.5)
?pch

#Close pdf device 
dev.off()


###############################################################
########################################################################

###############################################################
########################################################################

###############################################################
########################################################################

###############################################################
########################################################################


###############################################################
########################################################################
###### LEARNING STYLES

## REPRODUCTION

# Testing for effects of DI versus Game Content
mydata2<-subset(mydata, Treatment=="Two-way")

y<-as.factor(mydata2$Overall.benefit)
str(mydata2)

Year1<-as.factor(mydata2$Year)
mydata2$Student1<-as.numeric(mydata2$Student)

Subject1<-as.numeric(mydata2$Subject)
Age1<-as.numeric(mydata2$Age)
Gender1<-as.factor(mydata2$Gender)
Teaching.experience1<-as.factor(mydata2$Teaching.experience)
Formal.training.in.teaching1<-as.factor(mydata2$Formal.training.in.teaching)

# the models, specifying error expectation
### Amount of Content


# Check assumptions
mod1a<-lmer(Overall.benefit~ Lesson.type.specific* Reproduction.directed + (1|Student1)+ (1|Subject1) + Age1+ Gender1+ Teaching.experience1 + Formal.training.in.teaching1+Year1 + Course ,na.action=na.exclude,mydata2,REML=FALSE)
summary(mod1a)   

library("blmeco")
dispersion_glmer(mod1a)

mod1aCoeff<-summary(mod1a)$coefficients
dataframes2xls::write.xls(mod1aCoeff,"Results_overall_learning_reproduction_estimates.xls")


stddevs <- function(obj)unlist(lapply(VarCorr(obj), function(m) sqrt(diag(m))))


random<-0

stepwise<-drop1(mod1a,test="Chi")

posthoc<-summary(lsmeans(mod1a,pairwise~Lesson.type.specific* Reproduction.directed,adjust="tukey",mode="linear.predictor",type="Score"))

results<-c(random,stepwise,posthoc)
assumptions<-0
dataframes2xls::write.xls(c(assumptions,random,stepwise,posthoc), "Results_overall_learning_reproduction.xls")

##########
##########
## MEANING

# Testing for effects of DI versus Game Content
mydata2<-subset(mydata, Treatment=="Two-way")

y<-as.factor(mydata2$Overall.benefit)
str(mydata2)

Year1<-as.factor(mydata2$Year)
mydata2$Student1<-as.numeric(mydata2$Student)

Subject1<-as.numeric(mydata2$Subject)
Age1<-as.numeric(mydata2$Age)
Gender1<-as.factor(mydata2$Gender)
Teaching.experience1<-as.factor(mydata2$Teaching.experience)
Formal.training.in.teaching1<-as.factor(mydata2$Formal.training.in.teaching)

# the models, specifying error expectation

# Check assumptions


# Check assumptions
mod1a<-lmer(Overall.benefit~ Lesson.type.specific* Meaning.directed  + (1|Student1)+ (1|Subject1) + Age1+ Gender1+ Teaching.experience1 + Formal.training.in.teaching1+Year1 + Course ,na.action=na.exclude,mydata2,REML=FALSE)
summary(mod1a)   

library("blmeco")
dispersion_glmer(mod1a)

mod1aCoeff<-summary(mod1a)$coefficients
dataframes2xls::write.xls(mod1aCoeff,"Results_overall_learning_meaning_estimates.xls")


stddevs <- function(obj)unlist(lapply(VarCorr(obj), function(m) sqrt(diag(m))))


random<-0

stepwise<-drop1(mod1a,test="Chi")

posthoc<-summary(lsmeans(mod1a,pairwise~Lesson.type.specific* Meaning.directed ,adjust="tukey",mode="linear.predictor",type="Score"))

results<-c(random,stepwise,posthoc)
assumptions<-0
dataframes2xls::write.xls(c(assumptions,random,stepwise,posthoc), "Results_overall_learning_meaning.xls")


## APPLICATION

# Testing for effects of DI versus Game Content
mydata2<-subset(mydata, Treatment=="Two-way")

y<-as.factor(mydata2$Overall.benefit)
str(mydata2)

Year1<-as.factor(mydata2$Year)
mydata2$Student1<-as.numeric(mydata2$Student)

Subject1<-as.numeric(mydata2$Subject)
Age1<-as.numeric(mydata2$Age)
Gender1<-as.factor(mydata2$Gender)
Teaching.experience1<-as.factor(mydata2$Teaching.experience)
Formal.training.in.teaching1<-as.factor(mydata2$Formal.training.in.teaching)

# the models, specifying error expectation
### Amount of Content
# Check assumptions

# Check assumptions
mod1a<-lmer(Overall.benefit~ Lesson.type.specific* Application.directed  + (1|Student1)+ (1|Subject1) + Age1+ Gender1+ Teaching.experience1 + Formal.training.in.teaching1+Year1 + Course ,na.action=na.exclude,mydata2,REML=FALSE)
summary(mod1a)   

library("blmeco")
dispersion_glmer(mod1a)

mod1aCoeff<-summary(mod1a)$coefficients
dataframes2xls::write.xls(mod1aCoeff,"Results_overall_learning_application_estimates.xls")


stddevs <- function(obj)unlist(lapply(VarCorr(obj), function(m) sqrt(diag(m))))


random<-0

stepwise<-drop1(mod1a,test="Chi")

posthoc<-summary(lsmeans(mod1a,pairwise~Lesson.type.specific* Application.directed ,adjust="tukey",mode="linear.predictor",type="Score"))

results<-c(random,stepwise,posthoc)
assumptions<-0
dataframes2xls::write.xls(c(assumptions,random,stepwise,posthoc), "Results_overall_learning_application.xls")


## UNDIRECTED

# Testing for effects of DI versus Game Content
mydata2<-subset(mydata, Treatment=="Two-way")

y<-as.factor(mydata2$Overall.benefit)
str(mydata2)

Year1<-as.factor(mydata2$Year)
mydata2$Student1<-as.numeric(mydata2$Student)

Subject1<-as.numeric(mydata2$Subject)
Age1<-as.numeric(mydata2$Age)
Gender1<-as.factor(mydata2$Gender)
Teaching.experience1<-as.factor(mydata2$Teaching.experience)
Formal.training.in.teaching1<-as.factor(mydata2$Formal.training.in.teaching)

# the models, specifying error expectation
### Amount of Content
# Check assumptions

# Check assumptions
mod1a<-lmer(Overall.benefit~ Lesson.type.specific* Undirected  + (1|Student1)+ (1|Subject1) + Age1+ Gender1+ Teaching.experience1 + Formal.training.in.teaching1+Year1 + Course ,na.action=na.exclude,mydata2,REML=FALSE)
summary(mod1a)   

library("blmeco")
dispersion_glmer(mod1a)

mod1aCoeff<-summary(mod1a)$coefficients
dataframes2xls::write.xls(mod1aCoeff,"Results_overall_learning_undirected_estimates.xls")


stddevs <- function(obj)unlist(lapply(VarCorr(obj), function(m) sqrt(diag(m))))


random<-0

stepwise<-drop1(mod1a,test="Chi")

posthoc<-summary(lsmeans(mod1a,pairwise~Lesson.type.specific* Undirected ,adjust="tukey",mode="linear.predictor",type="Score"))

results<-c(random,stepwise,posthoc)
assumptions<-0
dataframes2xls::write.xls(c(assumptions,random,stepwise,posthoc), "Results_overall_learning_undirected.xls")


### Plot
culr<-ifelse(mydata$Lesson.type.specific=="DI", "white", ifelse(mydata$Lesson.type.specific=="Game",  "grey","black"))


plot(mydata2$Undirected, mydata2$Overall.benefit,, pch=21, bg=culr,ylab="Overall perception score",xlab="Undirected learning score")

mydataDI<-subset(mydata2, Lesson.type.specific=="DI",)

mydataSG<-subset(mydata2, Lesson.type.specific=="Game",)


mydataEG<-subset(mydata2, Lesson.type.specific=="Z.Game",)

?abline
abline(lm(Overall.benefit~Undirected,mydataDI), col="black",lty=3)

abline(lm(Overall.benefit~Undirected,mydataSG), col="gray")

abline(lm(Overall.benefit~Undirected,mydataEG), col="black")
?abline
#DATA ARRANGEMENT FOR PLOTTING LEARNING STYLES

mydataTable<-as.matrix(tapply(mydata2$Overall.benefit, list(mydata2$Student, mydata2$Lesson.type.specific), mean,na.rm=TRUE))

mydataLearningA<-as.matrix(tapply(mydata2$Application.directed, list(mydata2$Student), mean,na.rm=TRUE))


mydataLearningM<-as.matrix(tapply(mydata2$Meaning.directed, list(mydata2$Student), mean,na.rm=TRUE))
mydataLearningR<-as.matrix(tapply(mydata2$Reproduction.directed, list(mydata2$Student), mean,na.rm=TRUE))
mydataLearningU<-as.matrix(tapply(mydata2$Undirected, list(mydata2$Student), mean,na.rm=TRUE))


sumdata1<-data.frame(rep("DI",54),mydataTable[,1],mydataLearningR,mydataLearningM,mydataLearningA,mydataLearningU)

colnames(sumdata1) <- c("Lesson.type.specific","Overall.benefit","Reproduction.directed", "Meaning.directed","Application.directed","Undirected")


sumdata2<-data.frame(rep("Game",54),mydataTable[,2],mydataLearningR,mydataLearningM,mydataLearningA,mydataLearningU)
colnames(sumdata2) <- c("Lesson.type.specific","Overall.benefit","Reproduction.directed", "Meaning.directed","Application.directed","Undirected")

sumdata3<-data.frame(rep("Z.Game",54),mydataTable[,3],mydataLearningR,mydataLearningM,mydataLearningA,mydataLearningU)

colnames(sumdata3) <- c("Lesson.type.specific","Overall.benefit","Reproduction.directed", "Meaning.directed","Application.directed","Undirected")

sumdataoverall<-rbind(sumdata1,sumdata2,sumdata3)

colnames(sumdata3) <- c("Lesson.type.specific","Overall.benefit","Reproduction.directed", "Meaning.directed","Application.directed","Undirected")

sumdataoverall


``
# Plot
pdf("~/Desktop/Perception and learning.pdf", paper="a4", width=9, height=9)


add_legend <- function(...) {
  opar <- par(fig=c(0, 1, 0, 1), oma=c(0, 0, 0, 0), 
    mar=c(0, 0, 0, 0), new=TRUE)
  on.exit(par(opar))
  plot(0, 0, type='n', bty='n', xaxt='n', yaxt='n')
  legend(...)
}

par(mar = c(4.5, 5, 4, 4))

par(mfrow=c(3,2))
################## Reproduction
culr<-ifelse(sumdataoverall$Lesson.type.specific=="Game", "gray80", ifelse(sumdataoverall$Lesson.type.specific=="DI", "white", "gray50"))
pch2<-ifelse(sumdataoverall$Lesson.type.specific=="Game", 22, ifelse(sumdataoverall$Lesson.type.specific=="DI", 1, 24))
max(sumdataoverall$Reproduction.directed)
min(sumdataoverall$Reproduction.directed)
?pch

plot(Overall.benefit ~Reproduction.directed,sumdataoverall, pch=pch2,bg=culr,xlab="Reproduction-directed learning score", ylab="Overall questionnaire score",cex.lab=1.5)
mydataG<-subset(sumdataoverall,Lesson.type.specific=="Game" )

mod1a<-lm(Overall.benefit~ Reproduction.directed ,na.action=na.exclude,mydataG)

expa<-expand.grid(Reproduction.directed =seq(0,80,10))
preds=predict(mod1a,newdata=expa, se.fit=TRUE, type="response")
for.plotting<-data.frame(expa, fits=preds$fit)

points(fits~Reproduction.directed,data=for.plotting,	type="l",bg="black",lty=6)

mydataD<-subset(sumdataoverall,Lesson.type.specific=="DI" )
mod1a<-lm(Overall.benefit~ Reproduction.directed,na.action=na.exclude,mydataD)
expa<-expand.grid(Reproduction.directed=seq(0,80,10))
preds=predict(mod1a,newdata=expa, se.fit=TRUE, type="response")
for.plotting<-data.frame(expa, fits=preds$fit)

points(fits~Reproduction.directed ,data=for.plotting,	type="l",bg="black",lty=7)

mydataZ<-subset(sumdataoverall,Lesson.type.specific=="Z.Game" )
mod1a<-lm(Overall.benefit~Reproduction.directed,na.action=na.exclude,mydataZ)
expa<-expand.grid(Reproduction.directed=seq(0,80,10))
preds=predict(mod1a,newdata=expa, se.fit=TRUE, type="response")
for.plotting<-data.frame(expa, fits=preds$fit)

points(fits~Reproduction.directed,data=for.plotting,	type="l",bg="black",lty=8)


################## Meaning directed

plot(Overall.benefit ~Meaning.directed ,sumdataoverall, pch=pch2,bg=culr,xlab="Meaning-directed learning score", ylab="Overall questionnaire score",cex.lab=1.5)


max(sumdataoverall$Meaning.directed)
min(sumdataoverall$Meaning.directed)

mydataG<-subset(sumdataoverall,Lesson.type.specific=="Game" )
mod1a<-lm(Overall.benefit~ Meaning.directed,na.action=na.exclude,mydataG)
expa<-expand.grid(Meaning.directed=seq(100,200,10))
preds=predict(mod1a,newdata=expa, se.fit=TRUE, type="response")
for.plotting<-data.frame(expa, fits=preds$fit)

points(fits~Meaning.directed,data=for.plotting,	type="l",bg="black",lty=6)

mydataD<-subset(sumdataoverall,Lesson.type.specific=="DI" )
mod1a<-lm(Overall.benefit~ Meaning.directed ,na.action=na.exclude,mydataD)
expa<-expand.grid(Meaning.directed=seq(100,200,10))
preds=predict(mod1a,newdata=expa, se.fit=TRUE, type="response")
for.plotting<-data.frame(expa, fits=preds$fit)

points(fits~Meaning.directed ,data=for.plotting,	type="l",bg="black",lty=7)


mydataZ<-subset(sumdataoverall,Lesson.type.specific=="Z.Game" )
mod1a<-lm(Overall.benefit~ Meaning.directed ,na.action=na.exclude,mydataZ)
expa<-expand.grid(Meaning.directed=seq(100,200,10))
preds=predict(mod1a,newdata=expa, se.fit=TRUE, type="response")
for.plotting<-data.frame(expa, fits=preds$fit)

points(fits~Meaning.directed ,data=for.plotting,	type="l",bg="black",lty=8)

####################### Application

plot(Overall.benefit ~Application.directed,sumdataoverall, pch=pch2,bg=culr,xlab="Application-directed learning score", ylab="Overall questionnaire score",cex.lab=1.5)

max(sumdataoverall$Application.directed)
min(sumdataoverall$Application.directed)

mydataG<-subset(sumdataoverall,Lesson.type.specific=="Game" )
mod1a<-lm(Overall.benefit~ Application.directed,na.action=na.exclude,mydataG)
expa<-expand.grid(Application.directed =seq(0,60,10))
preds=predict(mod1a,newdata=expa, se.fit=TRUE, type="response")
for.plotting<-data.frame(expa, fits=preds$fit)

points(fits~Application.directed,data=for.plotting,	type="l",bg="black",lty=6)

mydataD<-subset(sumdataoverall,Lesson.type.specific=="DI" )
mod1a<-lm(Overall.benefit~ Application.directed,na.action=na.exclude,mydataD)
expa<-expand.grid(Application.directed=seq(0,60,10))
preds=predict(mod1a,newdata=expa, se.fit=TRUE, type="response")
for.plotting<-data.frame(expa, fits=preds$fit)

points(fits~Application.directed,data=for.plotting,	type="l",bg="black",lty=7)


mydataZ<-subset(sumdataoverall,Lesson.type.specific=="Z.Game" )
mod1a<-lm(Overall.benefit~ Application.directed,na.action=na.exclude,mydataZ)
expa<-expand.grid(Application.directed=seq(0,60,10))
preds=predict(mod1a,newdata=expa, se.fit=TRUE, type="response")
for.plotting<-data.frame(expa, fits=preds$fit)

points(fits~Application.directed,data=for.plotting,	type="l",bg="black",lty=8)


pdf("~/Desktop/Perception and undirected learning.pdf", paper="a4", width=9, height=9)


################## Undirected

max(sumdataoverall$Undirected)
min(sumdataoverall$Undirected)

culr<-ifelse(sumdataoverall$Lesson.type.specific=="Game", "gray80", ifelse(sumdataoverall$Lesson.type.specific=="DI", "white", "gray50"))
pch2<-ifelse(sumdataoverall$Lesson.type.specific=="Game", 22, ifelse(sumdataoverall$Lesson.type.specific=="DI", 1, 24))
plot(Overall.benefit~Undirected,sumdataoverall, pch=pch2,bg=culr,xlab="Undirected learning score", ylab="Overall questionnaire score",ylim=c(1,5),cex.lab=1.5)
mydataG<-subset(sumdataoverall,Lesson.type.specific=="Game" )
str(mydataG)
mod1a<-lm(Overall.benefit~ Undirected,na.action=na.exclude,mydataG)
expa<-expand.grid(Undirected=seq(50,130,10))
preds=predict(mod1a,newdata=expa, se.fit=TRUE, type="response")
for.plotting<-data.frame(expa, fits=preds$fit)

points(fits~Undirected,data=for.plotting,	type="l",bg="black",lty=6)

mydataD<-subset(sumdataoverall,Lesson.type.specific=="DI" )
mod1a<-lm(Overall.benefit~ Undirected,na.action=na.exclude,mydataD)
expa<-expand.grid(Undirected =seq(50,130,10))
preds=predict(mod1a,newdata=expa, se.fit=TRUE, type="response")
for.plotting<-data.frame(expa, fits=preds$fit)

points(fits~Undirected,data=for.plotting,	type="l",bg="black",lty=7)

mydataZ<-subset(sumdataoverall,Lesson.type.specific=="Z.Game" )
mod1a<-lm(Overall.benefit~ Undirected,na.action=na.exclude,mydataZ)
expa<-expand.grid(Undirected =seq(50,130,10))
preds=predict(mod1a,newdata=expa, se.fit=TRUE, type="response")
for.plotting<-data.frame(expa, fits=preds$fit)

points(fits~Undirected,data=for.plotting,	type="l",bg="black",lty=8)


leg.txt <- c("Didactic Instruction", "Supplemental Game","Experiential Game")
axis(1, at=c(0,16), labels=c("",""), lwd.ticks=0)


legend("bottomright", leg.txt, pch=c(1,22,24), pt.bg = c("white","gray80","gray50"),title = "Lesson type",lty=c(7,6,8),  adj = c(0, 0.6),bty="n",cex=1.5)


#Close pdf device 
dev.off()
