# Supplementary material for: The effect of using games in teaching conservation
Source: PeerJ. 2018 Apr 30;6:e4509. doi: 10.7717/peerj.4509 (PMC5936071; doi:10.7717/peerj.4509)
Supplement: Supplemental Information 11 [file peerj-06-4509-s011.zip › Data submitted/Perception/R Analysis of perceptions.R]

 ###GLMM for WCC combined

rm(list=ls())
mydata<-read.csv("~/Desktop/Pedagogical Research/Raw data/Perception/Perception FINAL.csv")

# Load libraries 
library(lattice)
library(lme4)
install.packages("ordinal",
                 repos = "http://r-forge.r-project.org",
                 type = "source")

library(lattice)
library(lme4)
library(nlme)
library(MASS)
library(MuMIn)
library(arm)
library(MCMCglmm)

library(dataframes2xls)
library(grDevices)

# Examining data
str(mydata)

library(lsmeans)

# Specifying factors 

library(ordinal)
library(ucminf)
library(plotrix)
setwd("~/Desktop/Pedagogical Research/Raw data/Perception")

###############################################################
########################################################################
### KNOWLEDGE ACQUISITION

# Testing for effects of DI versus Game Content
mydata2<-subset(mydata, Treatment=="Two-way")
y<-as.factor(mydata2$More.content)
str(mydata2)

Year1<-as.factor(mydata2$Year)
Student1<-as.numeric(mydata2$Student)

Subject1<-as.numeric(mydata2$Subject)


# the models, specifying error expectation
### Amount of Content

# Check assumptions

fm2 <- clm(y~ Lesson.type.specific + (1|Student1) +Year1 + Course+ (1|Subject1)+Age+ Gender+ Teaching.experience + Formal.training.in.teaching,nominal=~1,na.action=na.exclude,data=mydata2)


fm1 <- clm(y~   (1|Student1) +Year1 + Course+ (1|Subject1)+Age+ Gender+ Teaching.experience + Formal.training.in.teaching,nominal=~Lesson.type.specific,na.action=na.exclude,data=mydata2)


assumptions<-anova(fm2,fm1) # STICK TO THIS, 1


nominal_test(fm2) # 2

##### Create model

mod1a<-clmm(y~ Lesson.type.specific + (1|Student1)+ (1|Subject1) +Year1 + Course+Age+ Gender+ Teaching.experience + Formal.training.in.teaching,na.action=na.exclude,mydata2,link = "probit", threshold = "equidistant")


summary(mod1a)
mod1aCoeff<-summary(mod1a)$coefficients
dataframes2xls::write.xls(mod1aCoeff,"Results_knowledge_estimates.xls")


stddevs <- function(obj)unlist(lapply(VarCorr(obj), function(m) sqrt(diag(m))))


random<-stddevs(mod1a)

stepwise<-drop1(mod1a,test="Chi")

posthoc<-summary(lsmeans(mod1a,pairwise~Lesson.type.specific,adjust="tukey",mode="linear.predictor",type="Score"))

results<-c(random,stepwise,posthoc)

dataframes2xls::write.xls(c(assumptions,random,stepwise,posthoc), "Results_knowledge.xls")


### Mean score for content
tapply(mydata2$More.content, list(Lesson=mydata2$Lesson.type),na.rm=TRUE,mean)
tapply(mydata2$More.content, list(Lesson=mydata2$Lesson.type),na.rm=TRUE, std.error)


#####################
#####################
###REMEMBER
# Testing for effects of DI versus Game Content
mydata2<-subset(mydata, Treatment=="Two-way")
y<-as.factor(mydata2$Remember)
str(mydata2)

Year1<-as.factor(mydata2$Year)
mydata2$Student1<-as.numeric(mydata2$Student)

Subject1<-as.numeric(mydata2$Subject)


# the models, specifying error expectation
### Amount of Content, I think I will report only two way games

# Check assumptions

fm2 <- clm(y~ Lesson.type.specific + (1|Student1) +Year1 + Course+  Reproduction.directed+ (1|Subject1)+Age+ Gender+ Teaching.experience + Formal.training.in.teaching,na.action=na.exclude,data=mydata2)

fm1 <- clm(y~  (1|Student1) +Year1 + Course+  Reproduction.directed+(1|Subject1)+Age+ Gender+ Teaching.experience + Formal.training.in.teaching,na.action=na.exclude,nominal=~Lesson.type.specific , data=mydata2)

assumptions<-anova(fm1, fm2)


nominal_test(fm2)


mod1a<-clmm(y~ Lesson.type.specific + (1|Student1)+ (1|Subject1) +Year1 +  Reproduction.directed+Course+Age+ Gender+ Teaching.experience + Formal.training.in.teaching,na.action=na.exclude,mydata2,link = "probit", threshold = "equidistant")


summary(mod1a)
mod1aCoeff<-summary(mod1a)$coefficients
dataframes2xls::write.xls(mod1aCoeff,"Results_remember_estimates.xls")


stddevs <- function(obj)unlist(lapply(VarCorr(obj), function(m) sqrt(diag(m))))


random<-stddevs(mod1a)

stepwise<-drop1(mod1a,test="Chi")

posthoc<-summary(lsmeans(mod1a,pairwise~Lesson.type.specific,adjust="tukey",mode="linear.predictor",type="Score"))

results<-c(random,stepwise,posthoc)

dataframes2xls::write.xls(c(assumptions,random,stepwise,posthoc), "Results_remember.xls")


### Mean score for content
tapply(mydata2$Remember, list(Lesson=mydata2$Lesson.type),na.rm=TRUE,mean)
tapply(mydata2$Remember, list(Lesson=mydata2$Lesson.type),na.rm=TRUE, std.error)


###############################################################
########################################################################
### UNDERSTANDING

# Testing for effects of DI versus Game Content
mydata2<-subset(mydata, Treatment=="Two-way")
y<-as.factor(mydata2$Increase.understanding)
str(mydata2)

Year1<-as.factor(mydata2$Year)
mydata2$Student1<-as.numeric(mydata2$Student)

Subject1<-as.numeric(mydata2$Subject)


# the models, specifying error expectation
### Amount of Content, I think I will report only two way games

# Check assumptions

fm2 <- clm(y~ Lesson.type.specific + (1|Student1) +Year1 +Meaning.directed+ Course+  (1|Subject1)+Age+ Gender+ Teaching.experience + Formal.training.in.teaching,na.action=na.exclude,data=mydata2)

fm1 <- clm(y~  (1|Student1) +Year1 + Meaning.directed+Course+ (1|Subject1)+Age+ Gender+ Teaching.experience + Formal.training.in.teaching,na.action=na.exclude,nominal=~Lesson.type.specific , data=mydata2)
assumptions<-anova(fm1, fm2)


mod1a<-clmm(y~ Lesson.type.specific + +Meaning.directed+(1|Student1)+ (1|Subject1) +Year1 + Course+Age+ Gender+ Teaching.experience + Formal.training.in.teaching,na.action=na.exclude,mydata2,link = "probit", threshold = "equidistant")

summary(mod1a)
mod1aCoeff<-summary(mod1a)$coefficients
dataframes2xls::write.xls(mod1aCoeff,"Results_understanding_estimates.xls")


stddevs <- function(obj)unlist(lapply(VarCorr(obj), function(m) sqrt(diag(m))))


random<-stddevs(mod1a)

stepwise<-drop1(mod1a,test="Chi")

posthoc<-summary(lsmeans(mod1a,pairwise~Lesson.type.specific,adjust="tukey",mode="linear.predictor",type="Score"))

results<-c(random,stepwise,posthoc)

dataframes2xls::write.xls(c(assumptions,random,stepwise,posthoc), "Results_understanding.xls")


### Mean score for content
tapply(mydata2$Increase.understanding, list(Lesson=mydata2$Lesson.type),na.rm=TRUE,mean)
tapply(mydata2$Increase.understanding, list(Lesson=mydata2$Lesson.type),na.rm=TRUE, std.error)


###############################################################
########################################################################
### APPLICATION

# Testing for effects of DI versus Game Content
mydata2<-subset(mydata, Treatment=="Two-way")
y<-as.factor(mydata2$Appreciation.of.application)
str(mydata2)

Year1<-as.factor(mydata2$Year)
mydata2$Student1<-as.numeric(mydata2$Student)

Subject1<-as.numeric(mydata2$Subject)


# the models, specifying error expectation

# Check assumptions

fm2 <- clm(y~ Lesson.type.specific + (1|Student1)  + Application.directed +Course+  (1|Subject1)+Age+ Gender+ Teaching.experience + Formal.training.in.teaching,na.action=na.exclude,data=mydata2)

fm1 <- clm(y~  (1|Student1)+ Course + Application.directed+ (1|Subject1)+Age+ Gender+ Teaching.experience + Formal.training.in.teaching,na.action=na.exclude,nominal=~Lesson.type.specific , data=mydata2)
assumptions<-anova(fm1, fm2)


mod1a<-clmm(y~ Lesson.type.specific + (1|Student1) + Application.directed+ (1|Subject1) + Course+Age+ Gender+ Teaching.experience + Formal.training.in.teaching,na.action=na.exclude,mydata2,link = "probit", threshold = "equidistant")


summary(mod1a)
mod1aCoeff<-summary(mod1a)$coefficients
dataframes2xls::write.xls(mod1aCoeff,"Results_application_estimates.xls")


stddevs <- function(obj)unlist(lapply(VarCorr(obj), function(m) sqrt(diag(m))))


random<-stddevs(mod1a)

stepwise<-drop1(mod1a,test="Chi")

posthoc<-summary(lsmeans(mod1a,pairwise~Lesson.type.specific,adjust="tukey",mode="linear.predictor",type="Score"))

results<-c(random,stepwise,posthoc)

dataframes2xls::write.xls(c(assumptions,random,stepwise,posthoc), "Results_application.xls")


### Mean score for content
tapply(mydata2$Appreciation.of.application, list(Lesson=mydata2$Lesson.type),na.rm=TRUE,mean)
tapply(mydata2$Appreciation.of.application, list(Lesson=mydata2$Lesson.type),na.rm=TRUE, std.error)

mydataTable<-as.matrix(tapply(mydata2$More.content, list(mydata2$Student, mydata2$Lesson.type.specific), mean,na.rm = TRUE))
meanScoreD<-mean(mydataTable[, "DI"],na.rm=TRUE)
seScoreD<-std.error(mydataTable[, "DI"])
meanScoreD
seScoreD
meanScoreG<-mean(mydataTable[, "Game"],na.rm=TRUE)
seScoreG<-std.error(mydataTable[, "Game"])
meanScoreG
seScoreG
meanScoreE<-mean(mydataTable[, "Z.Game"],na.rm=TRUE)
seScoreE<-std.error(mydataTable[, "Z.Game"])
meanScoreE
seScoreE

Question.type <- c(rep('Amount of content'))

Lesson.type <- c('DI','Game','Z.Game')
Mean <- c(meanScoreD,meanScoreG,meanScoreE)
SE<- c(seScoreD,seScoreG,seScoreE)

myData<-data.frame (Question.type,Lesson.type, Mean, SE)
myData


mydataTable<-as.matrix(tapply(mydata2$Remember, list(mydata2$Student, mydata2$Lesson.type.specific), mean,na.rm = TRUE))
meanScoreD<-mean(mydataTable[, "DI"],na.rm=TRUE)
seScoreD<-std.error(mydataTable[, "DI"])
meanScoreD
seScoreD
meanScoreG<-mean(mydataTable[, "Game"],na.rm=TRUE)
seScoreG<-std.error(mydataTable[, "Game"])
meanScoreG
seScoreG
meanScoreE<-mean(mydataTable[, "Z.Game"],na.rm=TRUE)
seScoreE<-std.error(mydataTable[, "Z.Game"])
meanScoreE
seScoreE

Question.type <- c(rep('Remember'))

Lesson.type <- c('DI','Game','Z.Game')
Mean <- c(meanScoreD,meanScoreG,meanScoreE)
SE<- c(seScoreD,seScoreG,seScoreE)


myDataN<-data.frame (Question.type,Lesson.type, Mean, SE)
myDataN
myData <- rbind(myData, myDataN)
myData

mydataTable<-as.matrix(tapply(mydata2$Increase.understanding, list(mydata2$Student, mydata2$Lesson.type.specific), mean,na.rm = TRUE))
meanScoreD<-mean(mydataTable[, "DI"],na.rm=TRUE)
seScoreD<-std.error(mydataTable[, "DI"])
meanScoreD
seScoreD
meanScoreG<-mean(mydataTable[, "Game"],na.rm=TRUE)
seScoreG<-std.error(mydataTable[, "Game"])
meanScoreG
seScoreG
meanScoreE<-mean(mydataTable[, "Z.Game"],na.rm=TRUE)
seScoreE<-std.error(mydataTable[, "Z.Game"])
meanScoreE
seScoreE

Question.type <- c(rep('Increase.understanding'))

Lesson.type <- c('DI','Game','Z.Game')
Mean <- c(meanScoreD,meanScoreG,meanScoreE)
SE<- c(seScoreD,seScoreG,seScoreE)


myDataN<-data.frame (Question.type,Lesson.type, Mean, SE)
myDataN
myData <- rbind(myData, myDataN)
myData

mydataTable<-as.matrix(tapply(mydata2$Appreciation.of.application, list(mydata2$Student, mydata2$Lesson.type.specific), mean,na.rm = TRUE))
meanScoreD<-mean(mydataTable[, "DI"],na.rm=TRUE)
seScoreD<-std.error(mydataTable[, "DI"])
meanScoreD
seScoreD
meanScoreG<-mean(mydataTable[, "Game"],na.rm=TRUE)
seScoreG<-std.error(mydataTable[, "Game"])
meanScoreG
seScoreG
meanScoreE<-mean(mydataTable[, "Z.Game"],na.rm=TRUE)
seScoreE<-std.error(mydataTable[, "Z.Game"])
meanScoreE
seScoreE

Question.type <- c(rep('Appreciation.of.application'))

Lesson.type <- c('DI','Game','Z.Game')
Mean <- c(meanScoreD,meanScoreG,meanScoreE)
SE<- c(seScoreD,seScoreG,seScoreE)


myDataN<-data.frame (Question.type,Lesson.type, Mean, SE)
myDataN
myData <- rbind(myData, myDataN)
myData


###### Graphs
head(myData)
pdf("~/Desktop/Pedagogical Research/New analysis 2016/Perception/Knowledge acquisition.pdf", paper="a4r", width=8, height=8)

savefont <- par(family="serif")

tapply(myData$Mean, list(myData$Lesson.type, myData$Question.type),
       function(x) c(x = x))


tabbedMeans <- tapply(myData$Mean, list(myData$Lesson.type, myData$Question.type),
                         function(x) c(x = x))
tabbedSE <- tapply(myData$SE, list(myData$Lesson.type, myData$Question.type),
                         function(x) c(x = x))
par(mar=c(5.1,4.1,4.1,2.1))
barCenters <- barplot(height = tabbedMeans,
                      beside = TRUE, las = 1,
                      ylim = c(1, 5.5), xpd = FALSE,
                      cex.names = 0.75,
                      main = "Knowledge acquisition",
                      ylab = "Perception score",
                      xlab = "Question type",col=c("white","gray80","gray60"),
                      border = "black", axes = TRUE,xaxt='n')
                  
axis(2, las=1, at=c(1,2,3,4,5),cex.axis=1)
axis(1, las=1, labels= c("Amount of content","Remember", "Understanding", "Application"), at=c(2.5,6.5,10.5,14.5),tck= 0, cex.axis=1)	        
                                                     
leg.txt <- c("Didactic Instruction", "Supplemental Game","Experiential Game")
axis(1, at=c(0,16), labels=c("",""), lwd.ticks=0)

legend("topright", leg.txt, fill = c("white","gray80","gray60"), col = 2:3,title = "Lesson type",  adj = c(0, 0.6),bty="n")


segments(barCenters, tabbedMeans - tabbedSE , barCenters,
         tabbedMeans + tabbedSE , lwd = 1.5)

arrows(barCenters, tabbedMeans - tabbedSE , barCenters,
       tabbedMeans + tabbedSE , lwd = 1.5, angle = 90,
       code = 3, length = 0.05)

#Close pdf device 
dev.off()
########################################################################
########################################################################
########################################################################
######### CLASS DYNAMICS
# ATTENTION RETENTION
mydata2<-subset(mydata, Treatment=="Two-way")
y<-as.factor(mydata2$Attention.retention)
str(mydata2)

Year1<-as.factor(mydata2$Year)
mydata2$Student1<-as.numeric(mydata2$Student)

Subject1<-as.numeric(mydata2$Subject)


# the models, specifying error expectation

# Check assumptions

fm2 <- clm(y~ Lesson.type.specific + (1|Student1) +Year1 + Course+  (1|Subject1)+Age+ Gender+ Teaching.experience + Formal.training.in.teaching,na.action=na.exclude,data=mydata2)

fm1 <- clm(y~  (1|Student1) +Year1 + Course+ (1|Subject1)+Age+ Gender+ Teaching.experience + Formal.training.in.teaching,na.action=na.exclude,nominal=~Lesson.type.specific , data=mydata2)
assumptions<-anova(fm1, fm2)


mod1a<-clmm(y~ Lesson.type.specific + (1|Student1)+ (1|Subject1) +Year1 + Course+Age+ Gender+ Teaching.experience + Formal.training.in.teaching,na.action=na.exclude,mydata2,link = "probit", threshold = "equidistant")

summary(mod1a)
mod1aCoeff<-summary(mod1a)$coefficients
dataframes2xls::write.xls(mod1aCoeff,"Results_Attention.retention_estimates.xls")


stddevs <- function(obj)unlist(lapply(VarCorr(obj), function(m) sqrt(diag(m))))


random<-stddevs(mod1a)

stepwise<-drop1(mod1a,test="Chi")

posthoc<-summary(lsmeans(mod1a,pairwise~Lesson.type.specific,adjust="tukey",mode="linear.predictor",type="Score"))

results<-c(random,stepwise,posthoc)

dataframes2xls::write.xls(c(assumptions,random,stepwise,posthoc), "Results_Attention.retention.xls")


### Mean score for content
tapply(mydata2$Attention.retention, list(Lesson=mydata2$Lesson.type),na.rm=TRUE,mean)
tapply(mydata2$Attention.retention, list(Lesson=mydata2$Lesson.type),na.rm=TRUE, std.error)


#############
#############
#############
# ENGAGEMENT WITH TUTOR
mydata2<-subset(mydata, Treatment=="Two-way")
y<-as.factor(mydata2$Engagement.with.tutor)
str(mydata2)

Year1<-as.factor(mydata2$Year)
mydata2$Student1<-as.numeric(mydata2$Student)

Subject1<-as.numeric(mydata2$Subject)


# the models, specifying error expectation

# Check assumptions

fm2 <- clm(y~ Lesson.type.specific + (1|Student1) +Year1 + Course+  (1|Subject1)+Age+ Gender+ Teaching.experience + Formal.training.in.teaching,na.action=na.exclude,data=mydata2)

fm1 <- clm(y~  (1|Student1) +Year1 + Course+ (1|Subject1)+Age+ Gender+ Teaching.experience + Formal.training.in.teaching,na.action=na.exclude,nominal=~Lesson.type.specific , data=mydata2)
assumptions<-anova(fm1, fm2)


mod1a<-clmm(y~ Lesson.type.specific + (1|Student1)+ (1|Subject1) +Year1 + Course+Age+ Gender+ Teaching.experience + Formal.training.in.teaching,na.action=na.exclude,mydata2,link = "probit", threshold = "equidistant")

summary(mod1a)
mod1aCoeff<-summary(mod1a)$coefficients
dataframes2xls::write.xls(mod1aCoeff,"Results_Engagement.with.tutor_estimates.xls")


stddevs <- function(obj)unlist(lapply(VarCorr(obj), function(m) sqrt(diag(m))))


random<-stddevs(mod1a)

stepwise<-drop1(mod1a,test="Chi")

posthoc<-summary(lsmeans(mod1a,pairwise~Lesson.type.specific,adjust="tukey",mode="linear.predictor",type="Score"))

results<-c(random,stepwise,posthoc)

dataframes2xls::write.xls(c(assumptions,random,stepwise,posthoc), "Results_Engagement.with.tutor.xls")


### Mean score for content
tapply(mydata2$Engagement.with.tutor, list(Lesson=mydata2$Lesson.type),na.rm=TRUE,mean)
tapply(mydata2$Engagement.with.tutor, list(Lesson=mydata2$Lesson.type),na.rm=TRUE, std.error)


#############
#############
# ENGAGEMENT WITH STUDENT
mydata2<-subset(mydata, Treatment=="Two-way")
y<-as.factor(mydata2$Engagement.with.student)
str(mydata2)

Year1<-as.factor(mydata2$Year)
mydata2$Student1<-as.numeric(mydata2$Student)

Subject1<-as.numeric(mydata2$Subject)


# the models, specifying error expectation

# Check assumptions

fm2 <- clm(y~ Lesson.type.specific + (1|Student1) +Year1 + Course+  (1|Subject1)+Age+ Gender+ Teaching.experience + Formal.training.in.teaching,na.action=na.exclude,data=mydata2)

fm1 <- clm(y~  (1|Student1) +Year1 + Course+ (1|Subject1)+Age+ Gender+ Teaching.experience + Formal.training.in.teaching,na.action=na.exclude,nominal=~Lesson.type.specific , data=mydata2)
assumptions<-anova(fm1, fm2)


mod1a<-clmm(y~ Lesson.type.specific + (1|Student1)+ (1|Subject1) +Year1 + Course+Age+ Gender+ Teaching.experience + Formal.training.in.teaching,na.action=na.exclude,mydata2,link = "probit", threshold = "equidistant")

summary(mod1a)
mod1aCoeff<-summary(mod1a)$coefficients
dataframes2xls::write.xls(mod1aCoeff,"Results_Engagement.with.student_estimates.xls")

stddevs <- function(obj)unlist(lapply(VarCorr(obj), function(m) sqrt(diag(m))))


random<-stddevs(mod1a)

stepwise<-drop1(mod1a,test="Chi")

posthoc<-summary(lsmeans(mod1a,pairwise~Lesson.type.specific,adjust="tukey",mode="linear.predictor",type="Score"))

results<-c(random,stepwise,posthoc)

dataframes2xls::write.xls(c(assumptions,random,stepwise,posthoc), "Results_Engagement.with.student.xls")


### Mean score for content
tapply(mydata2$Engagement.with.student, list(Lesson=mydata2$Lesson.type),na.rm=TRUE,mean)
tapply(mydata2$Engagement.with.student, list(Lesson=mydata2$Lesson.type),na.rm=TRUE, std.error)


##############################################################################

### ENCOURAGEMENT TO ASK QUESTIONS


# Testing for effects of DI versus Ask Question
mydata3<-subset(mydata, Treatment=="Two-way")

mydata3<-subset(mydata3,mydata3$Encouragement.to.ask.question> 0)
str(mydata3)
y<-as.factor(mydata3$Encouragement.to.ask.question)

Year1<-as.factor(mydata3$Year)
Student1<-as.numeric(mydata3$Student)

Subject1<-as.numeric(mydata3$Subject)
# the models, specifying error expectation
str(mydata2)


# Check assumptions

fm2 <- clm(y~ Lesson.type.specific + (1|Student1) +Year1 + Course+  (1|Subject1)+Age+ Gender+ Teaching.experience + Formal.training.in.teaching,na.action=na.exclude,data=mydata3)

fm1 <- clm(y~  (1|Student1) +Year1 + Course+ (1|Subject1)+Age+ Gender+ Teaching.experience + Formal.training.in.teaching,na.action=na.exclude,nominal=~Lesson.type.specific , data=mydata3)
assumptions<-anova(fm1, fm2)

### VIOLATED, THEREFORE USE PPO


###############
### PO assumption violated

mod1b<-clmm2(y~  Year1 + Course+Age+ Gender+ Teaching.experience + Formal.training.in.teaching,na.action=na.exclude,nominal=~Lesson.type.specific,data=mydata3,link = "logistic", threshold = "equidistant")


mod1a<-clmm2(y~ Lesson.type.specific +Year1 + Course+Age+ Gender+ Teaching.experience + Formal.training.in.teaching,na.action=na.exclude,data=mydata3,link = "logistic", threshold = "equidistant")

mod1e<-clmm2(y~  Year1 + Course+ Gender+ Teaching.experience + Formal.training.in.teaching,na.action=na.exclude,nominal=~Lesson.type.specific,data=mydata3,link = "logistic", threshold = "equidistant")


mod1f<-clmm2(y~  Year1 + Course+Age+ Teaching.experience + Formal.training.in.teaching,na.action=na.exclude,nominal=~Lesson.type.specific,data=mydata3,link = "logistic", threshold = "equidistant")

mod1j<-clmm2(y~   Course+Age+ Gender+ Teaching.experience + Formal.training.in.teaching,na.action=na.exclude,nominal=~Lesson.type.specific,data=mydata3,link = "logistic", threshold = "equidistant")

mod1k<-clmm2(y~  Year1 +Age+ Gender+ Teaching.experience + Formal.training.in.teaching,na.action=na.exclude,nominal=~Lesson.type.specific,data=mydata3,link = "logistic", threshold = "equidistant")

mod1l<-clmm2(y~  Year1 + Course+Age+ Gender + Formal.training.in.teaching,na.action=na.exclude,nominal=~Lesson.type.specific,data=mydata3,link = "logistic", threshold = "equidistant")

mod1m<-clmm2(y~  Year1 + Course+Age+ Gender+ Teaching.experience,na.action=na.exclude,nominal=~Lesson.type.specific,data=mydata3,link = "logistic", threshold = "equidistant")


# LESSON TYPE
anova(mod1a,mod1b)

summary(mod1a)

mod1aa<-clmm(y~ Lesson.type.specific +(1|Student1)+(1|Subject1)+Year1 + Course+Age+ Gender+ Teaching.experience + Formal.training.in.teaching,na.action=na.exclude,data=mydata3,link = "probit", threshold = "equidistant")


posthoc<-summary(lsmeans(mod1aa,pairwise~Lesson.type.specific,adjust="tukey",mode="linear.predictor",type="Score"))

##### PPO MODEL
###############
mod1aCoeff<-summary(mod1a)$coefficients
dataframes2xls::write.xls(mod1aCoeff,"Results_Encouragement.to.ask.question_estimates_PPO.xls")

stddevs <- function(obj)unlist(lapply(VarCorr(obj), function(m) sqrt(diag(m))))

random<-0


# Lesson type, Age, Gender, Year, Course, Teaching exp, formal training
fixed<-c(anova(mod1a,mod1b), anova(mod1b,mod1e), anova(mod1b,mod1f), anova(mod1b,mod1j), anova(mod1b,mod1k), anova(mod1b,mod1l),anova(mod1b,mod1m))

dataframes2xls::write.xls(c(assumptions,random,fixed,posthoc), "Results_Encouragement.to.ask.question_PPO.xls")


### PO model

mod1a<-clmm(y~ Lesson.type.specific + (1|Student1)+ (1|Subject1) +Year1 + Course+Age+ Gender+ Teaching.experience + Formal.training.in.teaching,na.action=na.exclude,mydata3,link = "probit", threshold = "equidistant")

summary(mod1a)
mod1aCoeff<-summary(mod1a)$coefficients
dataframes2xls::write.xls(mod1aCoeff,"Results_Encouragement.to.ask.question_estimates.xls")

stddevs <- function(obj)unlist(lapply(VarCorr(obj), function(m) sqrt(diag(m))))


random<-stddevs(mod1a)

stepwise<-drop1(mod1a,test="Chi")

posthoc<-summary(lsmeans(mod1a,pairwise~Lesson.type.specific,adjust="tukey",mode="linear.predictor",type="Score"))

results<-c(random,stepwise,posthoc)

dataframes2xls::write.xls(c(assumptions,random,stepwise,posthoc), "Results_Encouragement.to.ask.question.xls")


### Mean score for content
tapply(mydata3$Encouragement.to.ask.question, list(Lesson=mydata3$Lesson.type),na.rm=TRUE,mean)
tapply(mydata3$Encouragement.to.ask.question, list(Lesson=mydata3$Lesson.type),na.rm=TRUE, std.error)


##############################################################################

### LEARNING FROM PEERS


# Testing for effects of DI versus Ask Question
mydata3<-subset(mydata, Treatment=="Two-way")

mydata3<-subset(mydata3,mydata3$Learning.from.peers> 0)
str(mydata3)
y<-as.factor(mydata3$Learning.from.peers)

Year1<-as.factor(mydata3$Year)
Student1<-as.numeric(mydata3$Student)

Subject1<-as.numeric(mydata3$Subject)
# the models, specifying error expectation
str(mydata2)


# Check assumptions

fm2 <- clm(y~ Lesson.type.specific + (1|Student1) +Year1 + Course+  (1|Subject1)+Age+ Gender+ Teaching.experience + Formal.training.in.teaching,na.action=na.exclude,data=mydata3)

fm1 <- clm(y~  (1|Student1) +Year1 + Course+ (1|Subject1)+Age+ Gender+ Teaching.experience + Formal.training.in.teaching,na.action=na.exclude,nominal=~Lesson.type.specific , data=mydata3)
assumptions<-anova(fm1, fm2)


mod1a<-clmm(y~ Lesson.type.specific + (1|Student1)+ (1|Subject1) +Year1 + Course+Age+ Gender+ Teaching.experience + Formal.training.in.teaching,na.action=na.exclude,mydata3,link = "probit", threshold = "equidistant")

summary(mod1a)
mod1aCoeff<-summary(mod1a)$coefficients
dataframes2xls::write.xls(mod1aCoeff,"Results_Learning.from.peers_estimates.xls")


stddevs <- function(obj)unlist(lapply(VarCorr(obj), function(m) sqrt(diag(m))))


random<-stddevs(mod1a)

stepwise<-drop1(mod1a,test="Chi")

posthoc<-summary(lsmeans(mod1a,pairwise~Lesson.type.specific,adjust="tukey",mode="linear.predictor",type="Score"))

results<-c(random,stepwise,posthoc)

dataframes2xls::write.xls(c(assumptions,random,stepwise,posthoc), "Results_Learning.from.peers.xls")


### Mean score for content
tapply(mydata3$Learning.from.peers, list(Lesson=mydata3$Lesson.type),na.rm=TRUE,mean)
tapply(mydata3$Learning.from.peers, list(Lesson=mydata3$Lesson.type),na.rm=TRUE, std.error)


##############################################################################

### CONNECTION WITH PEERS


# Testing for effects of DI versus Ask Question
mydata3<-subset(mydata, Treatment=="Two-way")

mydata3<-subset(mydata3,mydata3$Connection.with.peers> 0)
str(mydata3)
y<-as.factor(mydata3$Connection.with.peers)

Year1<-as.factor(mydata3$Year)
Student1<-as.numeric(mydata3$Student)

Subject1<-as.numeric(mydata3$Subject)
# the models, specifying error expectation
str(mydata2)


# Check assumptions

fm2 <- clm(y~ Lesson.type.specific + (1|Student1) +Year1 + Course+  (1|Subject1)+Age+ Gender+ Teaching.experience + Formal.training.in.teaching,na.action=na.exclude,data=mydata3)

fm1 <- clm(y~  (1|Student1) +Year1 + Course+ (1|Subject1)+Age+ Gender+ Teaching.experience + Formal.training.in.teaching,na.action=na.exclude,nominal=~Lesson.type.specific , data=mydata3)
assumptions<-anova(fm1, fm2)


mod1a<-clmm(y~ Lesson.type.specific + (1|Student1)+ (1|Subject1) +Year1 + Course+Age+ Gender+ Teaching.experience + Formal.training.in.teaching,na.action=na.exclude,mydata3,link = "probit", threshold = "equidistant")


summary(mod1a)
mod1aCoeff<-summary(mod1a)$coefficients
dataframes2xls::write.xls(mod1aCoeff,"Results_Connection.with.peers_estimates.xls")


stddevs <- function(obj)unlist(lapply(VarCorr(obj), function(m) sqrt(diag(m))))


random<-stddevs(mod1a)

stepwise<-drop1(mod1a,test="Chi")

posthoc<-summary(lsmeans(mod1a,pairwise~Lesson.type.specific,adjust="tukey",mode="linear.predictor",type="Score"))

results<-c(random,stepwise,posthoc)

dataframes2xls::write.xls(c(assumptions,random,stepwise,posthoc), "Results_Connection.with.peers.xls")


### Mean score 
tapply(mydata2$Connection.with.peers, list(Lesson=mydata2$Lesson.type),na.rm=TRUE,mean)
tapply(mydata2$Connection.with.peers, list(Lesson=mydata2$Lesson.type),na.rm=TRUE, std.error)

mydataTable<-as.matrix(tapply(mydata2$Attention.retention, list(mydata2$Student, mydata2$Lesson.type.specific), mean,na.rm = TRUE))
meanScoreD<-mean(mydataTable[, "DI"],na.rm=TRUE)
seScoreD<-std.error(mydataTable[, "DI"])
meanScoreD
seScoreD
meanScoreG<-mean(mydataTable[, "Game"],na.rm=TRUE)
seScoreG<-std.error(mydataTable[, "Game"])
meanScoreG
seScoreG
meanScoreE<-mean(mydataTable[, "Z.Game"],na.rm=TRUE)
seScoreE<-std.error(mydataTable[, "Z.Game"])
meanScoreE
seScoreE

Question.type <- c(rep('Attention.retention'))

Lesson.type <- c('DI','Game','Z.Game')
Mean <- c(meanScoreD,meanScoreG,meanScoreE)
SE<- c(seScoreD,seScoreG,seScoreE)


myData<-data.frame (Question.type,Lesson.type, Mean, SE)
myData

mydataTable<-as.matrix(tapply(mydata2$Engagement.with.tutor, list(mydata2$Student, mydata2$Lesson.type.specific), mean,na.rm = TRUE))
meanScoreD<-mean(mydataTable[, "DI"],na.rm=TRUE)
seScoreD<-std.error(mydataTable[, "DI"])
meanScoreD
seScoreD
meanScoreG<-mean(mydataTable[, "Game"],na.rm=TRUE)
seScoreG<-std.error(mydataTable[, "Game"])
meanScoreG
seScoreG
meanScoreE<-mean(mydataTable[, "Z.Game"],na.rm=TRUE)
seScoreE<-std.error(mydataTable[, "Z.Game"])
meanScoreE
seScoreE

Question.type <- c(rep('Engagement.with.tutor'))

Lesson.type <- c('DI','Game','Z.Game')
Mean <- c(meanScoreD,meanScoreG,meanScoreE)
SE<- c(seScoreD,seScoreG,seScoreE)


myDataN<-data.frame (Question.type,Lesson.type, Mean, SE)
myDataN
myData <- rbind(myData, myDataN)
myData

mydataTable<-as.matrix(tapply(mydata2$Engagement.with.student, list(mydata2$Student, mydata2$Lesson.type.specific), mean,na.rm = TRUE))
meanScoreD<-mean(mydataTable[, "DI"],na.rm=TRUE)
seScoreD<-std.error(mydataTable[, "DI"])
meanScoreD
seScoreD
meanScoreG<-mean(mydataTable[, "Game"],na.rm=TRUE)
seScoreG<-std.error(mydataTable[, "Game"])
meanScoreG
seScoreG
meanScoreE<-mean(mydataTable[, "Z.Game"],na.rm=TRUE)
seScoreE<-std.error(mydataTable[, "Z.Game"])
meanScoreE
seScoreE

Question.type <- c(rep('Engagement.with.student'))

Lesson.type <- c('DI','Game','Z.Game')
Mean <- c(meanScoreD,meanScoreG,meanScoreE)
SE<- c(seScoreD,seScoreG,seScoreE)


myDataN<-data.frame (Question.type,Lesson.type, Mean, SE)
myDataN
myData <- rbind(myData, myDataN)
myData


mydataTable<-as.matrix(tapply(mydata3$Encouragement.to.ask.question, list(mydata3$Student, mydata3$Lesson.type.specific), mean,na.rm = TRUE))
meanScoreD<-mean(mydataTable[, "DI"],na.rm=TRUE)
seScoreD<-std.error(mydataTable[, "DI"])
meanScoreD
seScoreD
meanScoreG<-mean(mydataTable[, "Game"],na.rm=TRUE)
seScoreG<-std.error(mydataTable[, "Game"])
meanScoreG
seScoreG
meanScoreE<-mean(mydataTable[, "Z.Game"],na.rm=TRUE)
seScoreE<-std.error(mydataTable[, "Z.Game"])
meanScoreE
seScoreE

Question.type <- c(rep('Encouragement.to.ask.question'))

Lesson.type <- c('DI','Game','Z.Game')
Mean <- c(meanScoreD,meanScoreG,meanScoreE)
SE<- c(seScoreD,seScoreG,seScoreE)


myDataN<-data.frame (Question.type,Lesson.type, Mean, SE)
myDataN
myData <- rbind(myData, myDataN)
myData


mydataTable<-as.matrix(tapply(mydata3$Learning.from.peers, list(mydata3$Student, mydata3$Lesson.type.specific), mean,na.rm = TRUE))
meanScoreD<-mean(mydataTable[, "DI"],na.rm=TRUE)
seScoreD<-std.error(mydataTable[, "DI"])
meanScoreD
seScoreD
meanScoreG<-mean(mydataTable[, "Game"],na.rm=TRUE)
seScoreG<-std.error(mydataTable[, "Game"])
meanScoreG
seScoreG
meanScoreE<-mean(mydataTable[, "Z.Game"],na.rm=TRUE)
seScoreE<-std.error(mydataTable[, "Z.Game"])
meanScoreE
seScoreE

Question.type <- c(rep('Learning.from.peers'))

Lesson.type <- c('DI','Game','Z.Game')
Mean <- c(meanScoreD,meanScoreG,meanScoreE)
SE<- c(seScoreD,seScoreG,seScoreE)


myDataN<-data.frame (Question.type,Lesson.type, Mean, SE)
myDataN
myData <- rbind(myData, myDataN)
myData

mydataTable<-as.matrix(tapply(mydata2$Connection.with.peers, list(mydata2$Student, mydata2$Lesson.type.specific), mean,na.rm = TRUE))
meanScoreD<-mean(mydataTable[, "DI"],na.rm=TRUE)
seScoreD<-std.error(mydataTable[, "DI"])
meanScoreD
seScoreD
meanScoreG<-mean(mydataTable[, "Game"],na.rm=TRUE)
seScoreG<-std.error(mydataTable[, "Game"])
meanScoreG
seScoreG
meanScoreE<-mean(mydataTable[, "Z.Game"],na.rm=TRUE)
seScoreE<-std.error(mydataTable[, "Z.Game"])
meanScoreE
seScoreE

Question.type <- c(rep('Connection.with.peers'))

Lesson.type <- c('DI','Game','Z.Game')
Mean <- c(meanScoreD,meanScoreG,meanScoreE)
SE<- c(seScoreD,seScoreG,seScoreE)


myDataN<-data.frame (Question.type,Lesson.type, Mean, SE)
myDataN
myData <- rbind(myData, myDataN)
myData


####### Fun
mydata2<-subset(mydata, Treatment=="Two-way")
mydata3 <- subset(mydata2, Year == "2015")
Fun1<-as.factor(mydata3$Fun)

mod1a<-clmm(Fun1~ Lesson.type + (1|Student) + (1|Subject),na.action=na.exclude,mydata3,link = "probit", threshold = "equidistant")


# Lesson type
summary(mod1a)


### Mean score for fun
tapply(mydata3$Fun, list(Lesson=mydata3$Lesson.type), na.rm=TRUE, mean)
tapply(mydata3$Fun, list(Lesson=mydata3$Lesson.type), na.rm=TRUE, std.error)

mydataTable<-as.matrix(tapply(mydata3$Fun, list(mydata3$Idno., mydata3$Lesson.type), mean,na.rm=TRUE))
meanScore<-mean(mydataTable[, "DI"])
seScore<-std.error(mydataTable[, "DI"])
meanScore
seScore
meanScore<-mean(mydataTable[, "Game"])
seScore<-std.error(mydataTable[, "Game"])
meanScore
seScore

###### Graphs
head(myData)
pdf("~/Desktop/Pedagogical Research/New analysis 2016/Perception/Class dynamics.pdf", paper="a4r", width=10, height=8)

savefont <- par(family="serif")

tapply(myData$Mean, list(myData$Lesson.type, myData$Question.type),
       function(x) c(x = x))


tabbedMeans <- tapply(myData$Mean, list(myData$Lesson.type, myData$Question.type),
                         function(x) c(x = x))
tabbedSE <- tapply(myData$SE, list(myData$Lesson.type, myData$Question.type),
                         function(x) c(x = x))
par(mar=c(5.1,4.1,4.1,2.1))
barCenters <- barplot(height = tabbedMeans,
                      beside = TRUE, las = 1,
                      ylim = c(1, 5.5), xpd = FALSE,
                      cex.names = 0.75, axis.lty=1,
                      main = "Class dynamics",
                      ylab = "Perception score",
                      xlab = "", col=c("white","gray80","gray60"),
                      border = "black", axes = TRUE,xaxt='n')
 mtext("Question type", side=1, line=4)                  
axis(2, las=1, at=c(1,2,3,4,5),cex.axis=1)
axis(1, at=c(4.5,8.5,12.5,16.5,20.5), labels=c("","","","",""), lwd.ticks=1)

axis(1, at=c(0,24), labels=c("",""), lwd.ticks=0)
 
text(x = seq(2.5, 22.5, by=4), par("usr")[3]-0.1, labels = c(expression(atop("Attention", "retention")),expression(atop("Engagement", "with tutor")), expression(atop("Engagement", "with student")), expression(atop("To ask","questions")),expression(atop("Learning", "from peers")),expression(atop("Connection" ,"with peers"))), pos = 1, xpd = TRUE)

 
                                                
leg.txt <- c("Didactic Instruction", "Supplemental Game","Experiential Game")

legend("topright", leg.txt, fill = c("white","gray80","gray60"), col = 2:3,title = "Lesson type",  adj = c(0, 0.6),bty="n")


segments(barCenters, tabbedMeans - tabbedSE , barCenters,
         tabbedMeans + tabbedSE , lwd = 1.5)

arrows(barCenters, tabbedMeans - tabbedSE , barCenters,
       tabbedMeans + tabbedSE , lwd = 1.5, angle = 90,
       code = 3, length = 0.05)

#Close pdf device 
dev.off()

########################################################################
########################################################################

###### DEVELOPMENT OF THINKING


##############################################################################

### LEARN AFTER LESSON


# Testing for effects of DI versus Ask Question
mydata2<-subset(mydata, Treatment=="Two-way")

str(mydata3)
y<-as.factor(mydata2$Learn.after.lesson)

Year1<-as.factor(mydata2$Year)
Student1<-as.numeric(mydata2$Student)

Subject1<-as.numeric(mydata2$Subject)
# the models, specifying error expectation
str(mydata2)


# Check assumptions

fm2 <- clm(y~ Lesson.type.specific + (1|Student1) +Year1 + Course+  (1|Subject1)+Age+ Gender+ Teaching.experience + Formal.training.in.teaching,na.action=na.exclude,data=mydata2)

fm1 <- clm(y~  (1|Student1) +Year1 + Course+ (1|Subject1)+Age+ Gender+ Teaching.experience + Formal.training.in.teaching,na.action=na.exclude,nominal=~Lesson.type.specific , data=mydata2)
assumptions<-anova(fm1, fm2)


###############
### PO assumption violated

mod1b<-clmm2(y~  Year1 + Course+Age+ Gender+ Teaching.experience + Formal.training.in.teaching,na.action=na.exclude,nominal=~Lesson.type.specific,data=mydata2,link = "logistic", threshold = "equidistant")


mod1a<-clmm2(y~ Lesson.type.specific +Year1 + Course+Age+ Gender+ Teaching.experience + Formal.training.in.teaching,na.action=na.exclude,data=mydata2,link = "logistic", threshold = "equidistant")

mod1e<-clmm2(y~  Year1 + Course+ Gender+ Teaching.experience + Formal.training.in.teaching,na.action=na.exclude,nominal=~Lesson.type.specific,data=mydata2,link = "logistic", threshold = "equidistant")


mod1f<-clmm2(y~  Year1 + Course+Age+ Teaching.experience + Formal.training.in.teaching,na.action=na.exclude,nominal=~Lesson.type.specific,data=mydata2,link = "logistic", threshold = "equidistant")

mod1j<-clmm2(y~   Course+Age+ Gender+ Teaching.experience + Formal.training.in.teaching,na.action=na.exclude,nominal=~Lesson.type.specific,data=mydata2,link = "logistic", threshold = "equidistant")

mod1k<-clmm2(y~  Year1 +Age+ Gender+ Teaching.experience + Formal.training.in.teaching,na.action=na.exclude,nominal=~Lesson.type.specific,data=mydata2,link = "logistic", threshold = "equidistant")

mod1l<-clmm2(y~  Year1 + Course+Age+ Gender + Formal.training.in.teaching,na.action=na.exclude,nominal=~Lesson.type.specific,data=mydata2,link = "logistic", threshold = "equidistant")

mod1m<-clmm2(y~  Year1 + Course+Age+ Gender+ Teaching.experience,na.action=na.exclude,nominal=~Lesson.type.specific,data=mydata2,link = "logistic", threshold = "equidistant")


# LESSON TYPE
anova(mod1a,mod1b)

summary(mod1a)

mod1aa<-clmm(y~ Lesson.type.specific +(1|Student1)+(1|Subject1)+Year1 + Course+Age+ Gender+ Teaching.experience + Formal.training.in.teaching,na.action=na.exclude,data=mydata2,link = "probit", threshold = "equidistant")


posthoc<-summary(lsmeans(mod1aa,pairwise~Lesson.type.specific,adjust="tukey",mode="linear.predictor",type="Score"))

##### PPO MODEL
###############
mod1aCoeff<-summary(mod1a)$coefficients
dataframes2xls::write.xls(mod1aCoeff,"Results_Learn.after.lesson_estimates_PPO.xls")

stddevs <- function(obj)unlist(lapply(VarCorr(obj), function(m) sqrt(diag(m))))

random<-0


# Lesson type, Age, Gender, Year, Course, Teaching exp, formal training
fixed<-c(anova(mod1a,mod1b), anova(mod1b,mod1e), anova(mod1b,mod1f), anova(mod1b,mod1j), anova(mod1b,mod1k), anova(mod1b,mod1l),anova(mod1b,mod1m))

dataframes2xls::write.xls(c(assumptions,random,fixed,posthoc), "Results_Learn.after.lesson_PPO.xls")

#### PO model

mod1a<-clmm(y~ Lesson.type.specific + (1|Student1)+ (1|Subject1) +Year1 + Course+Age+ Gender+ Teaching.experience + Formal.training.in.teaching,na.action=na.exclude,mydata2,link = "probit", threshold = "equidistant")


summary(mod1a)
mod1aCoeff<-summary(mod1a)$coefficients
dataframes2xls::write.xls(mod1aCoeff,"Results_Learn.after.lesson_estimates.xls")


stddevs <- function(obj)unlist(lapply(VarCorr(obj), function(m) sqrt(diag(m))))


random<-stddevs(mod1a)

stepwise<-drop1(mod1a,test="Chi")

posthoc<-summary(lsmeans(mod1a,pairwise~Lesson.type.specific,adjust="tukey",mode="linear.predictor",type="Score"))

results<-c(random,stepwise,posthoc)

dataframes2xls::write.xls(c(assumptions,random,stepwise,posthoc), "Results_Learn.after.lesson.xls")


### Mean score for content
tapply(mydata2$Learn.after.lesson, list(Lesson=mydata2$Lesson.type),na.rm=TRUE,mean)
tapply(mydata2$Learn.after.lesson, list(Lesson=mydata2$Lesson.type),na.rm=TRUE, std.error)


#############
#############
# BROADER PERSPECTIVE
mydata2<-subset(mydata, Treatment=="Two-way")
y<-as.factor(mydata2$Broader.perspective)
str(mydata2)

Year1<-as.factor(mydata2$Year)
mydata2$Student1<-as.numeric(mydata2$Student)

Subject1<-as.numeric(mydata2$Subject)


# the models, specifying error expectation

# Check assumptions

fm2 <- clm(y~ Lesson.type.specific + (1|Student1) +Year1 + Course+  (1|Subject1)+Age+ Gender+ Teaching.experience + Formal.training.in.teaching,na.action=na.exclude,data=mydata2)

fm1 <- clm(y~  (1|Student1) +Year1 + Course+ (1|Subject1)+Age+ Gender+ Teaching.experience + Formal.training.in.teaching,na.action=na.exclude,nominal=~Lesson.type.specific , data=mydata2)
assumptions<-anova(fm1, fm2)


mod1a<-clmm(y~ Lesson.type.specific + (1|Student1)+ (1|Subject1) +Year1 + Course+Age+ Gender+ Teaching.experience + Formal.training.in.teaching,na.action=na.exclude,mydata2,link = "probit", threshold = "equidistant")

summary(mod1a)
mod1aCoeff<-summary(mod1a)$coefficients
dataframes2xls::write.xls(mod1aCoeff,"Results_Broader.perspective_estimates.xls")


stddevs <- function(obj)unlist(lapply(VarCorr(obj), function(m) sqrt(diag(m))))


random<-stddevs(mod1a)

stepwise<-drop1(mod1a,test="Chi")

posthoc<-summary(lsmeans(mod1a,pairwise~Lesson.type.specific,adjust="tukey",mode="linear.predictor",type="Score"))

results<-c(random,stepwise,posthoc)

dataframes2xls::write.xls(c(assumptions,random,stepwise,posthoc), "Results_Broader.perspective.xls")


### Mean score 
tapply(mydata2$Broader.perspective, list(Lesson=mydata2$Lesson.type),na.rm=TRUE,mean)
tapply(mydata2$Broader.perspective, list(Lesson=mydata2$Lesson.type),na.rm=TRUE, std.error)


#############
# CREATIVE THINKING
mydata2<-subset(mydata, Treatment=="Two-way")
y<-as.factor(mydata2$Creative.thinking)
str(mydata2)

Year1<-as.factor(mydata2$Year)
mydata2$Student1<-as.numeric(mydata2$Student)

Subject1<-as.numeric(mydata2$Subject)


# the models, specifying error expectation

# Check assumptions

fm2 <- clm(y~ Lesson.type.specific + (1|Student1) +Year1 + Course+  (1|Subject1)+Age+ Gender+ Teaching.experience + Formal.training.in.teaching,na.action=na.exclude,data=mydata2)

fm1 <- clm(y~  (1|Student1) +Year1 + Course+ (1|Subject1)+Age+ Gender+ Teaching.experience + Formal.training.in.teaching,na.action=na.exclude,nominal=~Lesson.type.specific , data=mydata2)

assumptions<-anova(fm1, fm2)


###############
### PO assumption violated

mod1b<-clmm2(y~  Year1 + Course+Age+ Gender+ Teaching.experience + Formal.training.in.teaching,na.action=na.exclude,nominal=~Lesson.type.specific,data=mydata2,link = "logistic", threshold = "equidistant")


posthoc<-summary(lsmeans(mod1a,pairwise~Lesson.type.specific,adjust="tukey",mode="linear.predictor",type="Score"))


summary(mod1b)

mod1a<-clmm2(y~ Lesson.type.specific +Year1 + Course+Age+ Gender+ Teaching.experience + Formal.training.in.teaching,na.action=na.exclude,data=mydata2,link = "logistic", threshold = "equidistant")

posthoc<-summary(lsmeans(mod1a,pairwise~Lesson.type.specific,adjust="tukey",mode="linear.predictor"))

mod1e<-clmm2(y~  Year1 + Course+ Gender+ Teaching.experience + Formal.training.in.teaching,na.action=na.exclude,nominal=~Lesson.type.specific,data=mydata2,link = "logistic", threshold = "equidistant")


mod1f<-clmm2(y~  Year1 + Course+Age+ Teaching.experience + Formal.training.in.teaching,na.action=na.exclude,nominal=~Lesson.type.specific,data=mydata2,link = "logistic", threshold = "equidistant")

mod1j<-clmm2(y~   Course+Age+ Gender+ Teaching.experience + Formal.training.in.teaching,na.action=na.exclude,nominal=~Lesson.type.specific,data=mydata2,link = "logistic", threshold = "equidistant")

mod1k<-clmm2(y~  Year1 +Age+ Gender+ Teaching.experience + Formal.training.in.teaching,na.action=na.exclude,nominal=~Lesson.type.specific,data=mydata2,link = "logistic", threshold = "equidistant")

mod1l<-clmm2(y~  Year1 + Course+Age+ Gender + Formal.training.in.teaching,na.action=na.exclude,nominal=~Lesson.type.specific,data=mydata2,link = "logistic", threshold = "equidistant")

mod1m<-clmm2(y~  Year1 + Course+Age+ Gender+ Teaching.experience,na.action=na.exclude,nominal=~Lesson.type.specific,data=mydata2,link = "logistic", threshold = "equidistant")


# LESSON TYPE
anova(mod1a,mod1b)

summary(mod1a)

mod1aa<-clmm(y~ Lesson.type.specific +(1|Student1)+(1|Subject1)+Year1 + Course+Age+ Gender+ Teaching.experience + Formal.training.in.teaching,na.action=na.exclude,data=mydata2,link = "probit", threshold = "equidistant")


posthoc<-summary(lsmeans(mod1aa,pairwise~Lesson.type.specific,adjust="tukey",mode="linear.predictor",type="Score"))

##### PPO MODEL
###############
mod1aCoeff<-summary(mod1a)$coefficients
dataframes2xls::write.xls(mod1aCoeff,"Results_Creative.thinking_estimates_PPO.xls")

stddevs <- function(obj)unlist(lapply(VarCorr(obj), function(m) sqrt(diag(m))))

random<-0


# Lesson type, Age, Gender, Year, Course, Teaching exp, formal training
fixed<-c(anova(mod1a,mod1b), anova(mod1b,mod1e), anova(mod1b,mod1f), anova(mod1b,mod1j), anova(mod1b,mod1k), anova(mod1b,mod1l),anova(mod1b,mod1m))

dataframes2xls::write.xls(c(assumptions,random,fixed,posthoc), "Results_Creative.thinking_PPO.xls")

##### PO MODEL

mod1aCoeff<-summary(mod1a)$coefficients
dataframes2xls::write.xls(mod1aCoeff,"Results_Creative.thinking_estimates.xls")

stddevs <- function(obj)unlist(lapply(VarCorr(obj), function(m) sqrt(diag(m))))


random<-stddevs(mod1a)

stepwise<-drop1(mod1a,test="Chi")

posthoc<-summary(lsmeans(mod1a,pairwise~Lesson.type.specific,adjust="tukey",mode="linear.predictor",type="Score"))

results<-c(random,stepwise,posthoc)

dataframes2xls::write.xls(c(assumptions,random,stepwise,posthoc), "Results_Creative.thinking.xls")


### Mean score for content
tapply(mydata2$Creative.thinking, list(Lesson=mydata2$Lesson.type),na.rm=TRUE,mean)
tapply(mydata2$Creative.thinking, list(Lesson=mydata2$Lesson.type),na.rm=TRUE, std.error)


#############
# CHALLENGING
mydata2<-subset(mydata, Treatment=="Two-way")
y<-as.factor(mydata2$Challenging)
str(mydata2)

Year1<-as.factor(mydata2$Year)
mydata2$Student1<-as.numeric(mydata2$Student)

Subject1<-as.numeric(mydata2$Subject)


# the models, specifying error expectation

# Check assumptions

fm2 <- clm(y~ Lesson.type.specific + (1|Student1) +Year1 + Course+  (1|Subject1)+Age+ Gender+ Teaching.experience + Formal.training.in.teaching,na.action=na.exclude,data=mydata2)

fm1 <- clm(y~  (1|Student1) +Year1 + Course+ (1|Subject1)+Age+ Gender+ Teaching.experience + Formal.training.in.teaching,na.action=na.exclude,nominal=~Lesson.type.specific , data=mydata2)
assumptions<-anova(fm1, fm2)


mod1a<-clmm(y~ Lesson.type.specific + (1|Student1)+ (1|Subject1) +Year1 + Course+Age+ Gender+ Teaching.experience + Formal.training.in.teaching,na.action=na.exclude,mydata2,link = "probit", threshold = "equidistant")

summary(mod1a)
mod1aCoeff<-summary(mod1a)$coefficients
dataframes2xls::write.xls(mod1aCoeff,"Results_Challenging_estimates.xls")


stddevs <- function(obj)unlist(lapply(VarCorr(obj), function(m) sqrt(diag(m))))


random<-stddevs(mod1a)

stepwise<-drop1(mod1a,test="Chi")

posthoc<-summary(lsmeans(mod1a,pairwise~Lesson.type.specific,adjust="tukey",mode="linear.predictor",type="Score"))

results<-c(random,stepwise,posthoc)

dataframes2xls::write.xls(c(assumptions,random,stepwise,posthoc), "Results_Challenging.xls")


### Mean score for content
tapply(mydata2$Challenging, list(Lesson=mydata2$Lesson.type),na.rm=TRUE,mean)
tapply(mydata2$Challenging, list(Lesson=mydata2$Lesson.type),na.rm=TRUE, std.error)


mydataTable<-as.matrix(tapply(mydata2$Learn.after.lesson, list(mydata2$Student, mydata2$Lesson.type.specific), mean,na.rm = TRUE))
meanScoreD<-mean(mydataTable[, "DI"],na.rm=TRUE)
seScoreD<-std.error(mydataTable[, "DI"])
meanScoreD
seScoreD
meanScoreG<-mean(mydataTable[, "Game"],na.rm=TRUE)
seScoreG<-std.error(mydataTable[, "Game"])
meanScoreG
seScoreG
meanScoreE<-mean(mydataTable[, "Z.Game"],na.rm=TRUE)
seScoreE<-std.error(mydataTable[, "Z.Game"])
meanScoreE
seScoreE

Question.type <- c(rep('Learn.after.lesson'))

Lesson.type <- c('DI','Game','Z.Game')
Mean <- c(meanScoreD,meanScoreG,meanScoreE)
SE<- c(seScoreD,seScoreG,seScoreE)


myData<-data.frame (Question.type,Lesson.type, Mean, SE)
myData


mydataTable<-as.matrix(tapply(mydata2$Broader.perspective, list(mydata2$Student, mydata2$Lesson.type.specific), mean,na.rm = TRUE))
meanScoreD<-mean(mydataTable[, "DI"],na.rm=TRUE)
seScoreD<-std.error(mydataTable[, "DI"])
meanScoreD
seScoreD
meanScoreG<-mean(mydataTable[, "Game"],na.rm=TRUE)
seScoreG<-std.error(mydataTable[, "Game"])
meanScoreG
seScoreG
meanScoreE<-mean(mydataTable[, "Z.Game"],na.rm=TRUE)
seScoreE<-std.error(mydataTable[, "Z.Game"])
meanScoreE
seScoreE

Question.type <- c(rep('Broader.perspective'))

Lesson.type <- c('DI','Game','Z.Game')
Mean <- c(meanScoreD,meanScoreG,meanScoreE)
SE<- c(seScoreD,seScoreG,seScoreE)


myDataN<-data.frame (Question.type,Lesson.type, Mean, SE)
myDataN
myData <- rbind(myData, myDataN)
myData

mydataTable<-as.matrix(tapply(mydata2$Creative.thinking, list(mydata2$Student, mydata2$Lesson.type.specific), mean,na.rm = TRUE))
meanScoreD<-mean(mydataTable[, "DI"],na.rm=TRUE)
seScoreD<-std.error(mydataTable[, "DI"])
meanScoreD
seScoreD
meanScoreG<-mean(mydataTable[, "Game"],na.rm=TRUE)
seScoreG<-std.error(mydataTable[, "Game"])
meanScoreG
seScoreG
meanScoreE<-mean(mydataTable[, "Z.Game"],na.rm=TRUE)
seScoreE<-std.error(mydataTable[, "Z.Game"])
meanScoreE
seScoreE

Question.type <- c(rep('Creative.thinking'))

Lesson.type <- c('DI','Game','Z.Game')
Mean <- c(meanScoreD,meanScoreG,meanScoreE)
SE<- c(seScoreD,seScoreG,seScoreE)


myDataN<-data.frame (Question.type,Lesson.type, Mean, SE)
myDataN
myData <- rbind(myData, myDataN)
myData


mydataTable<-as.matrix(tapply(mydata2$Challenging, list(mydata2$Student, mydata2$Lesson.type.specific), mean,na.rm = TRUE))
meanScoreD<-mean(mydataTable[, "DI"],na.rm=TRUE)
seScoreD<-std.error(mydataTable[, "DI"])
meanScoreD
seScoreD
meanScoreG<-mean(mydataTable[, "Game"],na.rm=TRUE)
seScoreG<-std.error(mydataTable[, "Game"])
meanScoreG
seScoreG
meanScoreE<-mean(mydataTable[, "Z.Game"],na.rm=TRUE)
seScoreE<-std.error(mydataTable[, "Z.Game"])
meanScoreE
seScoreE

Question.type <- c(rep('Challenging'))

Lesson.type <- c('DI','Game','Z.Game')
Mean <- c(meanScoreD,meanScoreG,meanScoreE)
SE<- c(seScoreD,seScoreG,seScoreE)


myDataN<-data.frame (Question.type,Lesson.type, Mean, SE)
myDataN
myData <- rbind(myData, myDataN)
myData

# the models, specifying error expectation
### Stimulates.interest

mydata2<-subset(mydata, Treatment=="Two-way")
mydata3 <- subset(mydata2, Year == "2015")
y<-as.factor(mydata3$Stimulates.interest)


mod1a<-clmm(y~ Lesson.type + (1|Year/Student) + (1|Subject),na.action=na.exclude,mydata3,link = "probit", threshold = "equidistant")

summary(mod1a)

### Mean score for Stimulates interest
tapply(mydata3$Stimulates.interest, list(Lesson=mydata3$Lesson.type), na.rm=TRUE, mean)
tapply(mydata3$Stimulates.interest, list(Lesson=mydata3$Lesson.type), na.rm=TRUE, std.error)
mydataTable<-as.matrix(tapply(mydata3$Stimulates.interest, list(mydata3$Idno., mydata3$Lesson.type), mean,na.rm=TRUE))
meanScore<-mean(mydataTable[, "DI"])
seScore<-std.error(mydataTable[, "DI"])
meanScore
seScore
meanScore<-mean(mydataTable[, "Game"])
seScore<-std.error(mydataTable[, "Game"])
meanScore
seScore


###### Graphs
head(myData)
pdf("~/Desktop/Pedagogical Research/New analysis 2016/Perception/Development.pdf", paper="a4r", width=10, height=8)

savefont <- par(family="serif")

tapply(myData$Mean, list(myData$Lesson.type, myData$Question.type),
       function(x) c(x = x))


tabbedMeans <- tapply(myData$Mean, list(myData$Lesson.type, myData$Question.type),
                         function(x) c(x = x))
tabbedSE <- tapply(myData$SE, list(myData$Lesson.type, myData$Question.type),
                         function(x) c(x = x))
par(mar=c(5.1,4.1,4.1,2.1))
barCenters <- barplot(height = tabbedMeans,
                      beside = TRUE, las = 1,
                      ylim = c(1, 5.9), xpd = FALSE,
                      cex.names = 0.75,cex.lab=1.2, axis.lty=1,
                      main = "Development",
                      ylab = "Perception score",
                      xlab = "", col=c("white","gray80","gray60"),
                      border = "black", axes = TRUE,xaxt='n',cex=1.2)
               
                     
 mtext("Question type", side=1, line=4,cex=1.2)                  

axis(1, at=c(0,16), labels=c("",""), lwd.ticks=0)
axis(1, at=c(0,4.5,8.5,12.5,16.5), labels=c("","","","",""), lwd.ticks=1)

 
text(x = seq(2.5, 14.5, by=4), par("usr")[3]-0.1, labels = c(expression(atop("Learn", "after lesson")),expression(atop("Broaden", "perspective")), expression(atop("Nurtures", "creativity")), "Challenging"), pos = 1, xpd = TRUE,cex=1.2)

 
                                                
leg.txt <- c("Didactic Instruction", "Supplemental Game","Experiential Game")

legend("topright", leg.txt, fill = c("white","gray80","gray60"), col = 2:3,title = "Lesson type",  adj = c(0, 0.6),bty="n",cex=1.2)


segments(barCenters, tabbedMeans - tabbedSE , barCenters,
         tabbedMeans + tabbedSE , lwd = 1.5)

arrows(barCenters, tabbedMeans - tabbedSE , barCenters,
       tabbedMeans + tabbedSE , lwd = 1.5, angle = 90,
       code = 3, length = 0.05)

#Close pdf device 
dev.off()


########################################################################
########################################################################

########################################################################
########################################################################
